# Supplementary material for: Genome-wide profiling of long non-coding RNAs from tomato and a comparison with mRNAs associated with the regulation of fruit ripening
Source: BMC Plant Biol. 2018 May 4;18:75. doi: 10.1186/s12870-018-1300-y (PMC5935960; doi:10.1186/s12870-018-1300-y)
Supplement: Supplementary file 1 — High-throughput sequencing data and tissue information. (XLSX 11 kb) [file 12870_2018_1300_MOESM1_ESM.xlsx]

## Sheet: Additional file 1
strand-specific
Acc.No	Organ
SRR2356907	Flower	tissue
SRR2356905	Seedling	tissue
SRR2356969	LA1589 seedlings
SRR2356968	LA1589 fruits at 10 dpa : replicate3
SRR2356942	LA1589 fruits at 10 dpa : replicate2
SRR2356941	LA1589 fruits at 10 dpa : replicate1
SRR2356939	LA1589 fruits at 5 dpa : replicate3
SRR2356927	LA1589 fruits at 5 dpa : replicate2
SRR2356916	LA1589 fruits at 5 dpa : replicate1
SRR2356914	LA1589 fruits at 2 dpa : replicate1
SRR2356900	LA1589 fruits at 2 dpa : replicate2
SRR2356898	LA1589 fruits at 2 dpa : replicate1
SRR620157	Young Leaves	tissue
SRR620155	Young Leaves
SRR620153	Young Leaves
SRR620151	Young Flower Buds	tissue
SRR620139	Young Flower Buds
SRR620136	Young Flower Buds
SRR620131	Young Flower Buds
SRR620130	whole root	tissue
SRR620039	whole root
SRR620036	whole root
SRR620033	whole root
SRR620032	Mature Leaves
SRR620027	Mature Leaves
SRR620025	Mature Leaves
SRR619988	Mature Leaves
SRR619987	Vegitative Meristems	tissue
SRR619986	Vegitative Meristems
SRR619985	Vegitative Meristems
SRR619984	Vegitative Meristems
SRR619983	Hypocotyl	tissue
SRR619982	Hypocotyl
SRR619981	Hypocotyl
SRR619980	Hypocotyl
SRR619979	Cotyledon	tissue
SRR619978	Cotyledon
SRR619977	Cotyledon
SRR619975	Breaker Stage Rippening Fruit	tissue
SRR619974	Breaker Stage Rippening Fruit
SRR619973	Breaker Stage Rippening Fruit
SRR619972	Breaker Stage Rippening Fruit
SRR619971	20pda
SRR619970	20pda
SRR619969	20pda
SRR619968	20pda
SRR619967	10pda
SRR619966	10pda
SRR619965	10pda
SRR619964	10pda
SRR619961	10pda_2
SRR619960	10pda_2
SRR619957	10pda_2
SRR619857	10pda_2
SRR619856	Anthesis
SRR619855	Anthesis
SRR619854	Anthesis
SRR619853	Anthesis	tissue
SRR1605001	septum
SRR1604999	septum
SRR1604997	septum
SRR1604994	seed_coad
SRR1604993	seed_coad
SRR1604986	seed_coad	tissue
SRR1604984	placenta
SRR1604982	placenta
SRR1604981	placenta
SRR1604977	pericarp
SRR1604974	pericarp
SRR1604972	pericarp
SRR1604968	funiculus
SRR1604963	funiculus
SRR1604961	funiculus	tissue
SRR1604960	endosperm
SRR1604959	endosperm
SRR1604958	endosperm	tissue
SRR1604956	embryo
SRR1604954	embryo
SRR1604953	embryo	tissue
SRR1604952	septum
SRR1604951	septum
SRR1604948	septum	tissue
SRR1604947	placenta
SRR1604946	placenta
SRR1604944	placenta	tissue
SRR1604943	pericarp
SRR1604942	pericarp
SRR1604941	pericarp	tissue
SRR1604939	ovules	tissue
SRR1604938	ovules
SRR1604936	ovules
nonstrand-specific
Acc.No	Organ
SRR3095828	Seeds
SRR3095790	Seeds
SRR3095826	Seeds
SRR3095785	Seeds
SRR3095787	Peel
SRR3095782	Seeds
SRR3095784	Peel
SRR3095831	Root
SRR3095830	Peel
SRR3095827	Petals
SRR3095793	Leaf
SRR3095791	Peel
SRR3095792	Flesh
SRR3095788	Flesh
SRR3095789	Peel
SRR3095786	Flesh
SRR3095783	Flesh
SRR3095832	Flesh
SRR3095829	Buds
SRR2452569	Leaf
SRR2452570	Leaf
SRR2452528	Leaf
SRR2452527	Leaf
SRR2239886	Trich-2
SRR2239885	Trich-1
SRR2239884	Stem-2
SRR2239883	Stem-1
SRR2239882	St-2
SRR2239881	St-1
