# Supplementary material for: Genome-wide profiling of long non-coding RNAs from tomato and a comparison with mRNAs associated with the regulation of fruit ripening
Source: BMC Plant Biol. 2018 May 4;18:75. doi: 10.1186/s12870-018-1300-y (PMC5935960; doi:10.1186/s12870-018-1300-y)
Supplement: Supplementary file 2 — Candidate lincRNA information. (XLSX 2776 kb) [file 12870_2018_1300_MOESM2_ESM.xlsx]

## Sheet: Additional file 2
Seqnames	Start	End	Strand	Name
SL2.50ch00	6245	6879	+	TCONS_00000002
SL2.50ch00	94037	94508	+	TCONS_00000010
SL2.50ch00	95027	95676	+	TCONS_00000011
SL2.50ch00	98770	99188	+	TCONS_00000012
SL2.50ch00	99502	99917	+	TCONS_00000013
SL2.50ch00	103672	104125	+	nonstrand_TCONS_00000003
SL2.50ch00	131955	132530	+	TCONS_00000014
SL2.50ch00	144307	144588	+	TCONS_00000015
SL2.50ch00	149457	149904	+	TCONS_00000016
SL2.50ch00	169394	169650	+	TCONS_00000017
SL2.50ch00	177943	178958	+	TCONS_00000018
SL2.50ch00	177955	184030	+	TCONS_00000019
SL2.50ch00	181991	182377	+	TCONS_00000020
SL2.50ch00	183220	184030	+	TCONS_00000021
SL2.50ch00	199674	199977	+	TCONS_00000023
SL2.50ch00	205029	205307	+	TCONS_00000024
SL2.50ch00	234203	234466	+	TCONS_00000026
SL2.50ch00	234762	235073	+	TCONS_00000027
SL2.50ch00	244775	244989	+	TCONS_00000030
SL2.50ch00	271026	272121	+	TCONS_00000031
SL2.50ch00	276216	276634	+	TCONS_00000032
SL2.50ch00	281138	281572	+	TCONS_00000033
SL2.50ch00	287391	287713	+	TCONS_00000034
SL2.50ch00	299825	300611	+	TCONS_00000035
SL2.50ch00	324568	325131	+	TCONS_00000036
SL2.50ch00	356293	356537	+	TCONS_00000037
SL2.50ch00	365842	366263	+	TCONS_00000039
SL2.50ch00	374014	374371	+	TCONS_00000040
SL2.50ch00	377552	377779	+	TCONS_00000041
SL2.50ch00	395600	395965	+	TCONS_00000043
SL2.50ch00	404925	405336	+	TCONS_00000045
SL2.50ch00	434619	434883	+	TCONS_00000046
SL2.50ch00	475474	476076	+	TCONS_00000049
SL2.50ch00	528723	528936	+	TCONS_00000053
SL2.50ch00	534063	534724	+	TCONS_00000055
SL2.50ch00	535234	535558	+	TCONS_00000056
SL2.50ch00	546660	547096	+	TCONS_00000057
SL2.50ch00	547286	547597	+	TCONS_00000058
SL2.50ch00	547751	547997	+	TCONS_00000059
SL2.50ch00	549103	549410	+	TCONS_00000060
SL2.50ch00	549465	549826	+	TCONS_00000061
SL2.50ch00	592268	592472	+	TCONS_00000067
SL2.50ch00	594777	595157	+	TCONS_00000068
SL2.50ch00	619088	619350	+	TCONS_00000071
SL2.50ch00	640703	641108	+	TCONS_00000073
SL2.50ch00	669629	670099	+	TCONS_00000075
SL2.50ch00	670152	670439	+	TCONS_00000076
SL2.50ch00	690375	690677	+	TCONS_00000078
SL2.50ch00	691385	691780	+	TCONS_00000079
SL2.50ch00	695344	695899	+	TCONS_00000080
SL2.50ch00	696256	696527	+	TCONS_00000081
SL2.50ch00	707369	707720	+	TCONS_00000082
SL2.50ch00	726631	726844	+	TCONS_00000083
SL2.50ch00	745831	746558	+	TCONS_00000087
SL2.50ch00	794717	794982	+	TCONS_00000090
SL2.50ch00	799677	800031	+	TCONS_00000091
SL2.50ch00	800754	801030	+	TCONS_00000092
SL2.50ch00	834252	834481	+	TCONS_00000097
SL2.50ch00	837894	838106	+	TCONS_00000099
SL2.50ch00	843176	843428	+	TCONS_00000101
SL2.50ch00	843993	844270	+	TCONS_00000102
SL2.50ch00	884305	884533	+	TCONS_00000103
SL2.50ch00	970444	970693	+	TCONS_00000107
SL2.50ch00	986779	987261	+	TCONS_00000109
SL2.50ch00	1014894	1015460	+	TCONS_00000112
SL2.50ch00	1078242	1078911	+	TCONS_00000116
SL2.50ch00	1085375	1085645	+	TCONS_00000117
SL2.50ch00	1102350	1102717	+	TCONS_00000121
SL2.50ch00	1114922	1115505	+	TCONS_00000122
SL2.50ch00	1123303	1123727	+	TCONS_00000124
SL2.50ch00	1135149	1135374	+	TCONS_00000126
SL2.50ch00	1151593	1152835	+	nonstrand_TCONS_00000013
SL2.50ch00	1151657	1152835	+	nonstrand_TCONS_00000014
SL2.50ch00	1154075	1154526	+	TCONS_00000131
SL2.50ch00	1155568	1155852	+	TCONS_00000133
SL2.50ch00	1155652	1158701	+	nonstrand_TCONS_00000015
SL2.50ch00	1156138	1158978	+	nonstrand_TCONS_00000016
SL2.50ch00	1156441	1156830	+	TCONS_00000134
SL2.50ch00	1156489	1158701	+	nonstrand_TCONS_00000017
SL2.50ch00	1157093	1157508	+	TCONS_00000135
SL2.50ch00	1171990	1172275	+	TCONS_00000136
SL2.50ch00	1195448	1195663	+	TCONS_00000138
SL2.50ch00	1208507	1208740	+	TCONS_00000141
SL2.50ch00	1217405	1217721	+	TCONS_00000142
SL2.50ch00	1240093	1240418	+	TCONS_00000146
SL2.50ch00	1249656	1249894	+	TCONS_00000148
SL2.50ch00	1272659	1273032	+	TCONS_00000149
SL2.50ch00	1298644	1298959	+	TCONS_00000150
SL2.50ch00	1300191	1300416	+	TCONS_00000151
SL2.50ch00	1309486	1310079	+	TCONS_00000153
SL2.50ch00	1361300	1361932	+	TCONS_00000157
SL2.50ch00	1375109	1375734	+	TCONS_00000158
SL2.50ch00	1380775	1380977	+	TCONS_00000160
SL2.50ch00	1387578	1387950	+	TCONS_00000161
SL2.50ch00	1391235	1391856	+	TCONS_00000162
SL2.50ch00	1394376	1394781	+	TCONS_00000163
SL2.50ch00	1408621	1408857	+	TCONS_00000165
SL2.50ch00	1416090	1416436	+	TCONS_00000166
SL2.50ch00	1436291	1436687	+	TCONS_00000167
SL2.50ch00	1469630	1469894	+	TCONS_00000168
SL2.50ch00	1481559	1482155	+	TCONS_00000169
SL2.50ch00	1553251	1553488	+	TCONS_00000174
SL2.50ch00	1657681	1658152	+	TCONS_00000175
SL2.50ch00	1682973	1683230	+	TCONS_00000177
SL2.50ch00	1684864	1685204	+	TCONS_00000178
SL2.50ch00	1686142	1686421	+	TCONS_00000179
SL2.50ch00	1708501	1708709	+	TCONS_00000182
SL2.50ch00	1755597	1755991	+	TCONS_00000184
SL2.50ch00	1767542	1767870	+	TCONS_00000185
SL2.50ch00	1792818	1793034	+	TCONS_00000188
SL2.50ch00	1855138	1855800	+	TCONS_00000190
SL2.50ch00	1889914	1890117	+	TCONS_00000192
SL2.50ch00	1917283	1917484	+	TCONS_00000193
SL2.50ch00	1940270	1940494	+	TCONS_00000195
SL2.50ch00	1945717	1946406	+	TCONS_00000196
SL2.50ch00	1949106	1949538	+	TCONS_00000197
SL2.50ch00	1983663	1983900	+	TCONS_00000201
SL2.50ch00	1983957	1984192	+	TCONS_00000202
SL2.50ch00	1987287	1987519	+	TCONS_00000203
SL2.50ch00	1990161	1990399	+	TCONS_00000204
SL2.50ch00	2017137	2017776	+	TCONS_00000205
SL2.50ch00	2024329	2025104	+	TCONS_00000206
SL2.50ch00	2029204	2029653	+	TCONS_00000207
SL2.50ch00	2060289	2060616	+	TCONS_00000208
SL2.50ch00	2086171	2086770	+	TCONS_00000210
SL2.50ch00	2089850	2090067	+	TCONS_00000211
SL2.50ch00	2295965	2296332	+	TCONS_00000218
SL2.50ch00	2323856	2324150	+	TCONS_00000221
SL2.50ch00	2360504	2362320	+	nonstrand_TCONS_00000026
SL2.50ch00	2360920	2362232	+	TCONS_00000224
SL2.50ch00	2504950	2505211	+	TCONS_00000228
SL2.50ch00	2561348	2561549	+	TCONS_00000231
SL2.50ch00	2565493	2565718	+	TCONS_00000233
SL2.50ch00	2566191	2566399	+	TCONS_00000234
SL2.50ch00	2568764	2569055	+	TCONS_00000235
SL2.50ch00	2569709	2570284	+	TCONS_00000236
SL2.50ch00	2579943	2580153	+	TCONS_00000238
SL2.50ch00	2583727	2584532	+	TCONS_00000239
SL2.50ch00	2586762	2587112	+	TCONS_00000240
SL2.50ch00	2587329	2587644	+	TCONS_00000241
SL2.50ch00	2590218	2590440	+	TCONS_00000242
SL2.50ch00	2590858	2591201	+	TCONS_00000243
SL2.50ch00	2600127	2600569	+	TCONS_00000244
SL2.50ch00	2619478	2619785	+	TCONS_00000246
SL2.50ch00	2623681	2624068	+	TCONS_00000247
SL2.50ch00	2624186	2624406	+	TCONS_00000248
SL2.50ch00	2652240	2652557	+	TCONS_00000249
SL2.50ch00	2667615	2667862	+	TCONS_00000250
SL2.50ch00	2685694	2685928	+	TCONS_00000251
SL2.50ch00	2699081	2699315	+	TCONS_00000253
SL2.50ch00	2714268	2714485	+	TCONS_00000257
SL2.50ch00	2741859	2742303	+	TCONS_00000260
SL2.50ch00	2746190	2746414	+	TCONS_00000261
SL2.50ch00	2790912	2791117	+	TCONS_00000264
SL2.50ch00	2797937	2798841	+	TCONS_00000265
SL2.50ch00	2908059	2908582	+	TCONS_00000269
SL2.50ch00	2916092	2916318	+	TCONS_00000270
SL2.50ch00	2945026	2945297	+	TCONS_00000273
SL2.50ch00	2966250	2966488	+	TCONS_00000276
SL2.50ch00	2973273	2973661	+	TCONS_00000277
SL2.50ch00	2974224	2974625	+	TCONS_00000278
SL2.50ch00	2989660	2990489	+	TCONS_00000280
SL2.50ch00	3005263	3005590	+	TCONS_00000281
SL2.50ch00	3016019	3016441	+	TCONS_00000282
SL2.50ch00	3021783	3022059	+	TCONS_00000283
SL2.50ch00	3031353	3031852	+	TCONS_00000284
SL2.50ch00	3039611	3039919	+	TCONS_00000285
SL2.50ch00	3044497	3044946	+	TCONS_00000286
SL2.50ch00	3114171	3114502	+	TCONS_00000291
SL2.50ch00	3119246	3119577	+	TCONS_00000293
SL2.50ch00	3149779	3150362	+	TCONS_00000295
SL2.50ch00	3335478	3335992	+	TCONS_00000299
SL2.50ch00	3344659	3344923	+	TCONS_00000300
SL2.50ch00	3410043	3410618	+	TCONS_00000303
SL2.50ch00	3431197	3431758	+	TCONS_00000309
SL2.50ch00	3445042	3445446	+	TCONS_00000312
SL2.50ch00	3501737	3501947	+	TCONS_00000313
SL2.50ch00	3503927	3504148	+	TCONS_00000314
SL2.50ch00	3505269	3505612	+	TCONS_00000315
SL2.50ch00	3510447	3510917	+	TCONS_00000317
SL2.50ch00	3511362	3511949	+	TCONS_00000318
SL2.50ch00	3513020	3513295	+	TCONS_00000319
SL2.50ch00	3513652	3513893	+	TCONS_00000320
SL2.50ch00	3537330	3537729	+	TCONS_00000321
SL2.50ch00	3540849	3541363	+	TCONS_00000322
SL2.50ch00	3556256	3556586	+	TCONS_00000323
SL2.50ch00	3558171	3558689	+	TCONS_00000324
SL2.50ch00	3566809	3567232	+	TCONS_00000328
SL2.50ch00	3588913	3589131	+	TCONS_00000332
SL2.50ch00	3622709	3623102	+	TCONS_00000334
SL2.50ch00	3636196	3636546	+	TCONS_00000335
SL2.50ch00	3643162	3643487	+	TCONS_00000336
SL2.50ch00	3713917	3714171	+	TCONS_00000340
SL2.50ch00	3734976	3735179	+	TCONS_00000342
SL2.50ch00	3758914	3759122	+	TCONS_00000343
SL2.50ch00	3762316	3762708	+	TCONS_00000344
SL2.50ch00	3770740	3770971	+	TCONS_00000345
SL2.50ch00	3812414	3812691	+	TCONS_00000348
SL2.50ch00	3851313	3852037	+	TCONS_00000349
SL2.50ch00	3982362	3982641	+	TCONS_00000354
SL2.50ch00	3982844	3983378	+	TCONS_00000355
SL2.50ch00	4222512	4223213	+	TCONS_00000368
SL2.50ch00	4230374	4230730	+	TCONS_00000369
SL2.50ch00	4263115	4266926	+	nonstrand_TCONS_00000040
SL2.50ch00	4263115	4266951	+	nonstrand_TCONS_00000041
SL2.50ch00	4263120	4266926	+	nonstrand_TCONS_00000042
SL2.50ch00	4263121	4266926	+	nonstrand_TCONS_00000043
SL2.50ch00	4263122	4265675	+	TCONS_00000371
SL2.50ch00	4263178	4266926	+	nonstrand_TCONS_00000044
SL2.50ch00	4321211	4321840	+	TCONS_00000389
SL2.50ch00	4397811	4398329	+	TCONS_00000396
SL2.50ch00	4412173	4412641	+	TCONS_00000397
SL2.50ch00	4412885	4413645	+	TCONS_00000398
SL2.50ch00	4413770	4414109	+	TCONS_00000399
SL2.50ch00	4417867	4418189	+	TCONS_00000400
SL2.50ch00	4423518	4423743	+	TCONS_00000401
SL2.50ch00	4431752	4432079	+	TCONS_00000403
SL2.50ch00	4469035	4469296	+	TCONS_00000404
SL2.50ch00	4479155	4479364	+	TCONS_00000405
SL2.50ch00	4485842	4486105	+	TCONS_00000406
SL2.50ch00	4518465	4518731	+	TCONS_00000408
SL2.50ch00	4520977	4521245	+	TCONS_00000409
SL2.50ch00	4524848	4525121	+	TCONS_00000410
SL2.50ch00	4543568	4543925	+	TCONS_00000412
SL2.50ch00	4574120	4574365	+	TCONS_00000415
SL2.50ch00	4575669	4575999	+	TCONS_00000416
SL2.50ch00	4576391	4577005	+	TCONS_00000417
SL2.50ch00	4577099	4577453	+	TCONS_00000418
SL2.50ch00	4585182	4585435	+	TCONS_00000419
SL2.50ch00	4591766	4591999	+	TCONS_00000421
SL2.50ch00	4630770	4631343	+	TCONS_00000422
SL2.50ch00	4635373	4635639	+	TCONS_00000423
SL2.50ch00	4638585	4639299	+	TCONS_00000424
SL2.50ch00	4658462	4658795	+	TCONS_00000429
SL2.50ch00	4666705	4667135	+	TCONS_00000432
SL2.50ch00	4677605	4678101	+	TCONS_00000433
SL2.50ch00	4680990	4681252	+	TCONS_00000434
SL2.50ch00	4685775	4686090	+	TCONS_00000435
SL2.50ch00	4713848	4714495	+	TCONS_00000439
SL2.50ch00	4743740	4744094	+	TCONS_00000441
SL2.50ch00	4818964	4819424	+	TCONS_00000444
SL2.50ch00	4846397	4846945	+	TCONS_00000446
SL2.50ch00	4876266	4876470	+	TCONS_00000449
SL2.50ch00	4882604	4883004	+	TCONS_00000450
SL2.50ch00	4934764	4935276	+	TCONS_00000453
SL2.50ch00	4938701	4939297	+	TCONS_00000454
SL2.50ch00	4962564	4962882	+	TCONS_00000457
SL2.50ch00	4984580	4984821	+	TCONS_00000458
SL2.50ch00	5017360	5018086	+	TCONS_00000461
SL2.50ch00	5024857	5025513	+	TCONS_00000462
SL2.50ch00	5025579	5025880	+	TCONS_00000463
SL2.50ch00	5029231	5029617	+	TCONS_00000464
SL2.50ch00	5047285	5047858	+	TCONS_00000468
SL2.50ch00	5057662	5058042	+	TCONS_00000469
SL2.50ch00	5061353	5061801	+	TCONS_00000472
SL2.50ch00	5076260	5076620	+	TCONS_00000474
SL2.50ch00	5107718	5108512	+	TCONS_00000475
SL2.50ch00	5118868	5119462	+	TCONS_00000476
SL2.50ch00	5136256	5136995	+	TCONS_00000477
SL2.50ch00	5139007	5139225	+	TCONS_00000478
SL2.50ch00	5161107	5161630	+	TCONS_00000480
SL2.50ch00	5170756	5171301	+	TCONS_00000484
SL2.50ch00	5205308	5205665	+	TCONS_00000487
SL2.50ch00	5246037	5246579	+	TCONS_00000489
SL2.50ch00	5255075	5255303	+	TCONS_00000490
SL2.50ch00	5260085	5260597	+	TCONS_00000491
SL2.50ch00	5395467	5395981	+	TCONS_00000498
SL2.50ch00	5427210	5427849	+	TCONS_00000500
SL2.50ch00	5450070	5450317	+	TCONS_00000502
SL2.50ch00	5455448	5455854	+	TCONS_00000504
SL2.50ch00	5459953	5460516	+	TCONS_00000505
SL2.50ch00	5481864	5482154	+	TCONS_00000508
SL2.50ch00	5487739	5488282	+	TCONS_00000509
SL2.50ch00	5500516	5500941	+	TCONS_00000510
SL2.50ch00	5537779	5538159	+	TCONS_00000511
SL2.50ch00	5553713	5554048	+	TCONS_00000513
SL2.50ch00	5578987	5579202	+	TCONS_00000514
SL2.50ch00	5812794	5813404	+	TCONS_00000533
SL2.50ch00	5865849	5866168	+	TCONS_00000546
SL2.50ch00	5886926	5887175	+	TCONS_00000550
SL2.50ch00	5901540	5901865	+	TCONS_00000552
SL2.50ch00	5905541	5905982	+	TCONS_00000554
SL2.50ch00	6050703	6051111	+	TCONS_00000566
SL2.50ch00	6055576	6055799	+	TCONS_00000567
SL2.50ch00	6082823	6083091	+	TCONS_00000569
SL2.50ch00	6105040	6105291	+	TCONS_00000571
SL2.50ch00	6134724	6135241	+	TCONS_00000573
SL2.50ch00	6137562	6137809	+	TCONS_00000574
SL2.50ch00	6181793	6182145	+	TCONS_00000577
SL2.50ch00	6281418	6281662	+	TCONS_00000583
SL2.50ch00	6313484	6313957	+	TCONS_00000586
SL2.50ch00	6349589	6349821	+	TCONS_00000589
SL2.50ch00	6363409	6363729	+	TCONS_00000590
SL2.50ch00	6364736	6365073	+	TCONS_00000591
SL2.50ch00	6384954	6385390	+	TCONS_00000593
SL2.50ch00	6466778	6467088	+	TCONS_00000601
SL2.50ch00	6518809	6519179	+	TCONS_00000605
SL2.50ch00	6524844	6525067	+	TCONS_00000607
SL2.50ch00	6525163	6525555	+	TCONS_00000608
SL2.50ch00	6536211	6536583	+	TCONS_00000610
SL2.50ch00	6542370	6542947	+	TCONS_00000611
SL2.50ch00	6549396	6550188	+	TCONS_00000613
SL2.50ch00	6573622	6574373	+	TCONS_00000626
SL2.50ch00	6587262	6587895	+	TCONS_00000627
SL2.50ch00	6605809	6606117	+	TCONS_00000629
SL2.50ch00	6612144	6612562	+	TCONS_00000630
SL2.50ch00	6642088	6642791	+	TCONS_00000635
SL2.50ch00	6649160	6649538	+	TCONS_00000636
SL2.50ch00	6649837	6650641	+	TCONS_00000637
SL2.50ch00	6660625	6661673	+	TCONS_00000639
SL2.50ch00	6713337	6713566	+	TCONS_00000656
SL2.50ch00	6772800	6773333	+	TCONS_00000666
SL2.50ch00	6777724	6777992	+	TCONS_00000667
SL2.50ch00	6782281	6782828	+	TCONS_00000668
SL2.50ch00	6794298	6794787	+	TCONS_00000672
SL2.50ch00	6801478	6802410	+	TCONS_00000675
SL2.50ch00	6802549	6802780	+	TCONS_00000676
SL2.50ch00	6802856	6803177	+	TCONS_00000677
SL2.50ch00	6884544	6884792	+	TCONS_00000689
SL2.50ch00	6910257	6910581	+	TCONS_00000697
SL2.50ch00	6916609	6917120	+	TCONS_00000698
SL2.50ch00	6919415	6919661	+	TCONS_00000701
SL2.50ch00	6928520	6928871	+	TCONS_00000703
SL2.50ch00	6939317	6939554	+	TCONS_00000706
SL2.50ch00	6939959	6940204	+	TCONS_00000707
SL2.50ch00	6942444	6942651	+	TCONS_00000708
SL2.50ch00	6984377	6984676	+	TCONS_00000713
SL2.50ch00	7000650	7000897	+	TCONS_00000717
SL2.50ch00	7003437	7003674	+	TCONS_00000718
SL2.50ch00	7039149	7039490	+	TCONS_00000719
SL2.50ch00	7039997	7040204	+	TCONS_00000720
SL2.50ch00	7042277	7043291	+	TCONS_00000721
SL2.50ch00	7064298	7064561	+	TCONS_00000725
SL2.50ch00	7074180	7074503	+	TCONS_00000727
SL2.50ch00	7079406	7079663	+	TCONS_00000728
SL2.50ch00	7128469	7128762	+	TCONS_00000729
SL2.50ch00	7135448	7135689	+	TCONS_00000730
SL2.50ch00	7137531	7137778	+	TCONS_00000731
SL2.50ch00	7144672	7145065	+	TCONS_00000734
SL2.50ch00	7157081	7157362	+	TCONS_00000735
SL2.50ch00	7211514	7211948	+	TCONS_00000737
SL2.50ch00	7216537	7216981	+	TCONS_00000739
SL2.50ch00	7224073	7224415	+	TCONS_00000740
SL2.50ch00	7224633	7225019	+	TCONS_00000741
SL2.50ch00	7231053	7231615	+	TCONS_00000742
SL2.50ch00	7234775	7235428	+	TCONS_00000745
SL2.50ch00	7253887	7254140	+	TCONS_00000749
SL2.50ch00	7254401	7254650	+	TCONS_00000750
SL2.50ch00	7377487	7377909	+	TCONS_00000753
SL2.50ch00	7446906	7447140	+	TCONS_00000754
SL2.50ch00	7483060	7483493	+	TCONS_00000755
SL2.50ch00	7515091	7515458	+	TCONS_00000758
SL2.50ch00	7633474	7633904	+	TCONS_00000762
SL2.50ch00	8033166	8033381	+	TCONS_00000765
SL2.50ch00	8033542	8033993	+	TCONS_00000766
SL2.50ch00	8034258	8034619	+	TCONS_00000767
SL2.50ch00	8038496	8038768	+	TCONS_00000768
SL2.50ch00	8093948	8094405	+	TCONS_00000770
SL2.50ch00	8138243	8138573	+	TCONS_00000772
SL2.50ch00	8185378	8185820	+	TCONS_00000775
SL2.50ch00	8189161	8189367	+	TCONS_00000776
SL2.50ch00	8466024	8466499	+	TCONS_00000786
SL2.50ch00	8506997	8507401	+	TCONS_00000797
SL2.50ch00	8511612	8511821	+	TCONS_00000798
SL2.50ch00	8599126	8599394	+	TCONS_00000800
SL2.50ch00	8603435	8603903	+	TCONS_00000801
SL2.50ch00	8776969	8777248	+	TCONS_00000813
SL2.50ch00	8788374	8788705	+	TCONS_00000818
SL2.50ch00	8813224	8814808	+	TCONS_00000825
SL2.50ch00	8850361	8850872	+	TCONS_00000851
SL2.50ch00	8858581	8858852	+	TCONS_00000852
SL2.50ch00	8874784	8875164	+	TCONS_00000853
SL2.50ch00	10152676	10153086	+	TCONS_00000881
SL2.50ch00	10165076	10165606	+	TCONS_00000883
SL2.50ch00	10195949	10196321	+	TCONS_00000885
SL2.50ch00	10362451	10362663	+	TCONS_00000896
SL2.50ch00	10456919	10457153	+	TCONS_00000899
SL2.50ch00	10667157	10667816	+	TCONS_00000908
SL2.50ch00	10729261	10729498	+	TCONS_00000921
SL2.50ch00	10736800	10737281	+	TCONS_00000922
SL2.50ch00	10761835	10762288	+	TCONS_00000924
SL2.50ch00	10822317	10822768	+	TCONS_00000928
SL2.50ch00	10865116	10865400	+	TCONS_00000929
SL2.50ch00	10884943	10885272	+	TCONS_00000933
SL2.50ch00	10905723	10906034	+	TCONS_00000934
SL2.50ch00	10974815	10975463	+	TCONS_00000941
SL2.50ch00	10981560	10982123	+	TCONS_00000942
SL2.50ch00	11258079	11258449	+	TCONS_00000960
SL2.50ch00	11271814	11272022	+	TCONS_00000961
SL2.50ch00	11340774	11341184	+	TCONS_00000962
SL2.50ch00	11831623	11831832	+	TCONS_00001007
SL2.50ch00	11836554	11836884	+	TCONS_00001008
SL2.50ch00	11858833	11859182	+	TCONS_00001010
SL2.50ch00	11864092	11864333	+	TCONS_00001012
SL2.50ch00	11865609	11868550	+	TCONS_00001013
SL2.50ch00	11872991	11873622	+	TCONS_00001014
SL2.50ch00	11925059	11925646	+	TCONS_00001026
SL2.50ch00	12033614	12033915	+	TCONS_00001037
SL2.50ch00	12035522	12036128	+	TCONS_00001038
SL2.50ch00	12036492	12036720	+	TCONS_00001039
SL2.50ch00	12104580	12104827	+	TCONS_00001042
SL2.50ch00	12121042	12121609	+	TCONS_00001045
SL2.50ch00	12336963	12338282	+	TCONS_00001078
SL2.50ch00	12346108	12346515	+	TCONS_00001080
SL2.50ch00	12350410	12350962	+	TCONS_00001081
SL2.50ch00	12353399	12353604	+	TCONS_00001082
SL2.50ch00	12356948	12357231	+	TCONS_00001083
SL2.50ch00	12395252	12395949	+	TCONS_00001087
SL2.50ch00	12397360	12399920	+	TCONS_00001089
SL2.50ch00	12400547	12401067	+	TCONS_00001090
SL2.50ch00	12507929	12508313	+	TCONS_00001112
SL2.50ch00	12525936	12526271	+	TCONS_00001118
SL2.50ch00	12537333	12538434	+	TCONS_00001120
SL2.50ch00	12538490	12538793	+	TCONS_00001122
SL2.50ch00	12545611	12545943	+	TCONS_00001124
SL2.50ch00	12552492	12552806	+	TCONS_00001125
SL2.50ch00	12568796	12569423	+	TCONS_00001128
SL2.50ch00	12634468	12635116	+	TCONS_00001139
SL2.50ch00	12652169	12652460	+	TCONS_00001144
SL2.50ch00	12716020	12716338	+	TCONS_00001153
SL2.50ch00	12763378	12764166	+	TCONS_00001158
SL2.50ch00	12764279	12764859	+	TCONS_00001159
SL2.50ch00	12779426	12779681	+	TCONS_00001161
SL2.50ch00	12860526	12860887	+	TCONS_00001168
SL2.50ch00	12875735	12876077	+	TCONS_00001170
SL2.50ch00	12876244	12876551	+	TCONS_00001171
SL2.50ch00	12908218	12909133	+	TCONS_00001172
SL2.50ch00	12977363	12977564	+	TCONS_00001180
SL2.50ch00	12992081	12992325	+	TCONS_00001183
SL2.50ch00	13095739	13095950	+	TCONS_00001190
SL2.50ch00	13137739	13138003	+	TCONS_00001193
SL2.50ch00	13179289	13179685	+	TCONS_00001198
SL2.50ch00	13182207	13182511	+	TCONS_00001199
SL2.50ch00	13182994	13183994	+	TCONS_00001200
SL2.50ch00	13199558	13199799	+	TCONS_00001202
SL2.50ch00	13217906	13218356	+	TCONS_00001207
SL2.50ch00	13228481	13228890	+	TCONS_00001208
SL2.50ch00	13236969	13237384	+	TCONS_00001209
SL2.50ch00	13258317	13259139	+	TCONS_00001214
SL2.50ch00	13296937	13297406	+	TCONS_00001218
SL2.50ch00	13303982	13304201	+	TCONS_00001219
SL2.50ch00	13311991	13312194	+	TCONS_00001220
SL2.50ch00	13368482	13368769	+	TCONS_00001224
SL2.50ch00	13369963	13370839	+	TCONS_00001225
SL2.50ch00	13374068	13374636	+	TCONS_00001228
SL2.50ch00	13432012	13432767	+	TCONS_00001236
SL2.50ch00	13529505	13530596	+	TCONS_00001249
SL2.50ch00	13542429	13542811	+	TCONS_00001250
SL2.50ch00	13573871	13574149	+	TCONS_00001254
SL2.50ch00	13577549	13578437	+	TCONS_00001256
SL2.50ch00	13582010	13582242	+	TCONS_00001257
SL2.50ch00	13583741	13583953	+	TCONS_00001258
SL2.50ch00	13593921	13594151	+	TCONS_00001259
SL2.50ch00	13594353	13594612	+	TCONS_00001260
SL2.50ch00	13614590	13614941	+	TCONS_00001264
SL2.50ch00	13637418	13637638	+	TCONS_00001270
SL2.50ch00	13661244	13661742	+	TCONS_00001278
SL2.50ch00	13687285	13687537	+	TCONS_00001280
SL2.50ch00	13690618	13690929	+	TCONS_00001281
SL2.50ch00	13706574	13707143	+	TCONS_00001282
SL2.50ch00	13707633	13708534	+	TCONS_00001283
SL2.50ch00	13724199	13724539	+	TCONS_00001286
SL2.50ch00	13724807	13725236	+	TCONS_00001287
SL2.50ch00	13751287	13751602	+	TCONS_00001289
SL2.50ch00	13770170	13770439	+	TCONS_00001294
SL2.50ch00	13856332	13856844	+	TCONS_00001306
SL2.50ch00	13885366	13885752	+	TCONS_00001307
SL2.50ch00	13891316	13891654	+	TCONS_00001309
SL2.50ch00	13952839	13953154	+	TCONS_00001316
SL2.50ch00	13987773	13988190	+	TCONS_00001319
SL2.50ch00	13989082	13989439	+	TCONS_00001320
SL2.50ch00	14083909	14085829	+	TCONS_00001328
SL2.50ch00	14097191	14097398	+	TCONS_00001331
SL2.50ch00	14108355	14108790	+	TCONS_00001332
SL2.50ch00	14230993	14231444	+	TCONS_00001337
SL2.50ch00	14241623	14241883	+	TCONS_00001339
SL2.50ch00	14252409	14252839	+	TCONS_00001340
SL2.50ch00	14259916	14260243	+	TCONS_00001341
SL2.50ch00	14322112	14322577	+	TCONS_00001342
SL2.50ch00	14340584	14341187	+	TCONS_00001345
SL2.50ch00	14389275	14390095	+	TCONS_00001347
SL2.50ch00	14391968	14392247	+	TCONS_00001349
SL2.50ch00	14392343	14392625	+	TCONS_00001350
SL2.50ch00	14413117	14413496	+	TCONS_00001353
SL2.50ch00	14443695	14444414	+	TCONS_00001354
SL2.50ch00	14460158	14460916	+	TCONS_00001356
SL2.50ch00	14461763	14462091	+	TCONS_00001357
SL2.50ch00	14505584	14505923	+	TCONS_00001360
SL2.50ch00	14533113	14533473	+	TCONS_00001365
SL2.50ch00	14535752	14536332	+	TCONS_00001368
SL2.50ch00	14576673	14577159	+	TCONS_00001374
SL2.50ch00	14639460	14639835	+	TCONS_00001378
SL2.50ch00	14687591	14688015	+	TCONS_00001381
SL2.50ch00	14691769	14692006	+	TCONS_00001382
SL2.50ch00	14716627	14716953	+	TCONS_00001384
SL2.50ch00	14724592	14725172	+	TCONS_00001387
SL2.50ch00	14726497	14726741	+	TCONS_00001389
SL2.50ch00	14745577	14745812	+	TCONS_00001392
SL2.50ch00	14845028	14845457	+	TCONS_00001403
SL2.50ch00	14880277	14880582	+	TCONS_00001406
SL2.50ch00	14964493	14964820	+	TCONS_00001410
SL2.50ch00	14965007	14965774	+	TCONS_00001411
SL2.50ch00	15015924	15016243	+	TCONS_00001415
SL2.50ch00	15016535	15016863	+	TCONS_00001416
SL2.50ch00	15040747	15041134	+	TCONS_00001419
SL2.50ch00	15072146	15072852	+	TCONS_00001421
SL2.50ch00	15098286	15098603	+	TCONS_00001428
SL2.50ch00	15122822	15123363	+	TCONS_00001430
SL2.50ch00	15256628	15256890	+	TCONS_00001439
SL2.50ch00	15280039	15280442	+	TCONS_00001442
SL2.50ch00	15318708	15319077	+	TCONS_00001446
SL2.50ch00	15378276	15378781	+	TCONS_00001451
SL2.50ch00	15401106	15401385	+	TCONS_00001453
SL2.50ch00	15455498	15456007	+	TCONS_00001459
SL2.50ch00	15483272	15483480	+	TCONS_00001461
SL2.50ch00	15546666	15547134	+	TCONS_00001468
SL2.50ch00	15548794	15549548	+	TCONS_00001469
SL2.50ch00	15668057	15668274	+	TCONS_00001479
SL2.50ch00	15681417	15681957	+	TCONS_00001481
SL2.50ch00	15715420	15715706	+	TCONS_00001489
SL2.50ch00	15770024	15770241	+	TCONS_00001494
SL2.50ch00	15771112	15771348	+	TCONS_00001495
SL2.50ch00	15985011	15985698	+	TCONS_00001510
SL2.50ch00	16014813	16015663	+	TCONS_00001513
SL2.50ch00	16117865	16118210	+	TCONS_00001521
SL2.50ch00	16209964	16210189	+	TCONS_00001541
SL2.50ch00	16211732	16211942	+	TCONS_00001542
SL2.50ch00	16217129	16217333	+	TCONS_00001544
SL2.50ch00	16273904	16274114	+	TCONS_00001548
SL2.50ch00	16287339	16287809	+	TCONS_00001549
SL2.50ch00	16289612	16289887	+	TCONS_00001550
SL2.50ch00	16327668	16327901	+	TCONS_00001553
SL2.50ch00	16333322	16333776	+	TCONS_00001554
SL2.50ch00	16379151	16379579	+	TCONS_00001555
SL2.50ch00	16394601	16396384	+	TCONS_00001556
SL2.50ch00	16396608	16397329	+	TCONS_00001557
SL2.50ch00	16483334	16483685	+	TCONS_00001565
SL2.50ch00	16489392	16489675	+	TCONS_00001566
SL2.50ch00	16504098	16504407	+	TCONS_00001568
SL2.50ch00	16631146	16631475	+	TCONS_00001579
SL2.50ch00	16651404	16651657	+	TCONS_00001587
SL2.50ch00	16663429	16664100	+	TCONS_00001588
SL2.50ch00	16760391	16760762	+	TCONS_00001601
SL2.50ch00	16797401	16797629	+	TCONS_00001606
SL2.50ch00	16826184	16826542	+	TCONS_00001611
SL2.50ch00	16863282	16864039	+	TCONS_00001613
SL2.50ch00	16954290	16954530	+	TCONS_00001620
SL2.50ch00	16972881	16973199	+	TCONS_00001622
SL2.50ch00	16973566	16974039	+	TCONS_00001623
SL2.50ch00	17041143	17041686	+	TCONS_00001629
SL2.50ch00	17044273	17044744	+	TCONS_00001630
SL2.50ch00	17066750	17067321	+	TCONS_00001631
SL2.50ch00	17132034	17132247	+	TCONS_00001636
SL2.50ch00	17133915	17134424	+	TCONS_00001637
SL2.50ch00	17165499	17166755	+	TCONS_00001643
SL2.50ch00	17306201	17306503	+	TCONS_00001657
SL2.50ch00	17306669	17307343	+	TCONS_00001658
SL2.50ch00	17350964	17351374	+	TCONS_00001660
SL2.50ch00	17433033	17433521	+	TCONS_00001661
SL2.50ch00	17591676	17592276	+	TCONS_00001670
SL2.50ch00	17605109	17605860	+	TCONS_00001671
SL2.50ch00	17615307	17615877	+	TCONS_00001674
SL2.50ch00	17660620	17661022	+	TCONS_00001678
SL2.50ch00	17734372	17735245	+	TCONS_00001680
SL2.50ch00	17756578	17757021	+	TCONS_00001682
SL2.50ch00	17792377	17792815	+	TCONS_00001684
SL2.50ch00	17829731	17830019	+	TCONS_00001686
SL2.50ch00	17875688	17876089	+	TCONS_00001694
SL2.50ch00	17912527	17912759	+	TCONS_00001697
SL2.50ch00	17914328	17914540	+	TCONS_00001699
SL2.50ch00	17934480	17935113	+	TCONS_00001702
SL2.50ch00	18039675	18040308	+	TCONS_00001708
SL2.50ch00	18072171	18072685	+	TCONS_00001714
SL2.50ch00	18182025	18182324	+	TCONS_00001721
SL2.50ch00	18194868	18195563	+	TCONS_00001722
SL2.50ch00	18233205	18233677	+	TCONS_00001723
SL2.50ch00	18315424	18315793	+	TCONS_00001729
SL2.50ch00	18326317	18326894	+	TCONS_00001731
SL2.50ch00	18329137	18329519	+	TCONS_00001732
SL2.50ch00	18413025	18413415	+	TCONS_00001742
SL2.50ch00	18417592	18418178	+	TCONS_00001743
SL2.50ch00	18438332	18438608	+	TCONS_00001744
SL2.50ch00	18471904	18472155	+	TCONS_00001749
SL2.50ch00	18477980	18478220	+	TCONS_00001750
SL2.50ch00	18543786	18544128	+	TCONS_00001753
SL2.50ch00	18550837	18551287	+	TCONS_00001754
SL2.50ch00	18650018	18650674	+	TCONS_00001758
SL2.50ch00	18683643	18684461	+	TCONS_00001761
SL2.50ch00	18771600	18771961	+	TCONS_00001769
SL2.50ch00	18799822	18800134	+	TCONS_00001770
SL2.50ch00	18825680	18826260	+	TCONS_00001771
SL2.50ch00	18858631	18858870	+	TCONS_00001774
SL2.50ch00	18909062	18909521	+	TCONS_00001783
SL2.50ch00	18964222	18964434	+	TCONS_00001787
SL2.50ch00	19000856	19001633	+	TCONS_00001789
SL2.50ch00	19039881	19040864	+	TCONS_00001792
SL2.50ch00	19059080	19059743	+	TCONS_00001794
SL2.50ch00	19060106	19060543	+	TCONS_00001795
SL2.50ch00	19060927	19061692	+	TCONS_00001796
SL2.50ch00	19250070	19250377	+	TCONS_00001809
SL2.50ch00	19257388	19258764	+	TCONS_00001810
SL2.50ch00	19264709	19266533	+	TCONS_00001811
SL2.50ch00	19334212	19334531	+	TCONS_00001815
SL2.50ch00	19335060	19335349	+	TCONS_00001817
SL2.50ch00	19335638	19335967	+	TCONS_00001818
SL2.50ch00	19469849	19470721	+	TCONS_00001830
SL2.50ch00	19471022	19471567	+	TCONS_00001831
SL2.50ch00	19511547	19511843	+	TCONS_00001832
SL2.50ch00	19528963	19529308	+	TCONS_00001836
SL2.50ch00	19529508	19529997	+	TCONS_00001837
SL2.50ch00	19544099	19544375	+	TCONS_00001839
SL2.50ch00	19611016	19611258	+	TCONS_00001844
SL2.50ch00	19624789	19625742	+	TCONS_00001847
SL2.50ch00	19689048	19689307	+	TCONS_00001854
SL2.50ch00	19700882	19701142	+	TCONS_00001856
SL2.50ch00	19831015	19831266	+	TCONS_00001863
SL2.50ch00	19887153	19887478	+	TCONS_00001866
SL2.50ch00	20045837	20046059	+	TCONS_00001879
SL2.50ch00	20146417	20146882	+	TCONS_00001884
SL2.50ch00	20174707	20174920	+	TCONS_00001885
SL2.50ch00	20251073	20251441	+	TCONS_00001891
SL2.50ch00	20268398	20268758	+	TCONS_00001892
SL2.50ch00	20338066	20338320	+	TCONS_00001897
SL2.50ch00	20339871	20340247	+	TCONS_00001898
SL2.50ch00	20367006	20367374	+	TCONS_00001899
SL2.50ch00	20409407	20409647	+	TCONS_00001902
SL2.50ch00	20415369	20416661	+	TCONS_00001903
SL2.50ch00	20433563	20434377	+	TCONS_00001904
SL2.50ch00	20443427	20443744	+	TCONS_00001905
SL2.50ch00	20477050	20477508	+	TCONS_00001909
SL2.50ch00	20520413	20520965	+	TCONS_00001911
SL2.50ch00	20549917	20551068	+	TCONS_00001916
SL2.50ch00	20620868	20621077	+	TCONS_00001924
SL2.50ch00	20653660	20653931	+	TCONS_00001929
SL2.50ch00	20671143	20671652	+	TCONS_00001930
SL2.50ch00	20760547	20760863	+	TCONS_00001935
SL2.50ch00	20783774	20784126	+	TCONS_00001937
SL2.50ch00	20796303	20796736	+	TCONS_00001939
SL2.50ch00	20870828	20871829	+	TCONS_00001946
SL2.50ch00	20875655	20876511	+	TCONS_00001949
SL2.50ch00	20902812	20903376	+	TCONS_00001951
SL2.50ch00	20903735	20904141	+	TCONS_00001952
SL2.50ch00	21006867	21007399	+	TCONS_00001960
SL2.50ch00	21044638	21045071	+	TCONS_00001964
SL2.50ch00	21155738	21156145	+	TCONS_00001971
SL2.50ch00	21218546	21218867	+	TCONS_00001972
SL2.50ch00	21220843	21221118	+	TCONS_00001973
SL2.50ch00	21227082	21227734	+	TCONS_00001975
SL2.50ch00	21252771	21253446	+	TCONS_00001977
SL2.50ch00	21355465	21355722	+	TCONS_00001984
SL2.50ch00	21381551	21382180	+	TCONS_00001985
SL2.50ch00	21388851	21389204	+	TCONS_00001986
SL2.50ch00	21418864	21419075	+	TCONS_00001990
SL2.50ch00	21435866	21436431	+	TCONS_00001992
SL2.50ch00	21466328	21466613	+	TCONS_00001995
SL2.50ch00	21504990	21506253	+	TCONS_00001999
SL2.50ch00	21530025	21530339	+	TCONS_00002000
SL2.50ch00	21534363	21534602	+	TCONS_00002001
SL2.50ch00	21593495	21593927	+	TCONS_00002005
SL2.50ch00	21667809	21668396	+	TCONS_00002009
SL2.50ch00	21673621	21673838	+	TCONS_00002011
SL2.50ch00	21687882	21688981	+	TCONS_00002012
SL2.50ch00	48349	48659	-	TCONS_00002024
SL2.50ch00	57049	57418	-	TCONS_00002025
SL2.50ch00	57622	58234	-	TCONS_00002026
SL2.50ch00	61866	62083	-	TCONS_00002027
SL2.50ch00	69419	69776	-	TCONS_00002029
SL2.50ch00	94972	95440	-	TCONS_00002032
SL2.50ch00	104923	105304	-	TCONS_00002034
SL2.50ch00	131870	132354	-	TCONS_00002036
SL2.50ch00	146810	147195	-	TCONS_00002037
SL2.50ch00	155498	155932	-	TCONS_00002038
SL2.50ch00	165403	165766	-	TCONS_00002039
SL2.50ch00	198302	198648	-	TCONS_00002041
SL2.50ch00	205027	205435	-	TCONS_00002042
SL2.50ch00	225370	225575	-	TCONS_00002043
SL2.50ch00	226004	226368	-	TCONS_00002044
SL2.50ch00	230718	231174	-	TCONS_00002045
SL2.50ch00	231768	232059	-	TCONS_00002046
SL2.50ch00	262656	263164	-	TCONS_00002048
SL2.50ch00	339365	340122	-	TCONS_00002049
SL2.50ch00	348734	349090	-	TCONS_00002050
SL2.50ch00	361259	361568	-	TCONS_00002052
SL2.50ch00	365683	365990	-	TCONS_00002053
SL2.50ch00	415648	416094	-	TCONS_00002057
SL2.50ch00	454522	455119	-	TCONS_00002059
SL2.50ch00	462909	463178	-	TCONS_00002060
SL2.50ch00	481445	481736	-	TCONS_00002062
SL2.50ch00	488756	488961	-	TCONS_00002063
SL2.50ch00	509209	509560	-	TCONS_00002066
SL2.50ch00	516437	516640	-	TCONS_00002067
SL2.50ch00	552951	553377	-	TCONS_00002070
SL2.50ch00	674505	674756	-	TCONS_00002078
SL2.50ch00	675552	675772	-	TCONS_00002079
SL2.50ch00	707257	707606	-	TCONS_00002082
SL2.50ch00	708357	708670	-	TCONS_00002083
SL2.50ch00	708916	709182	-	TCONS_00002084
SL2.50ch00	731815	732349	-	TCONS_00002086
SL2.50ch00	812842	813163	-	TCONS_00002089
SL2.50ch00	837735	838213	-	TCONS_00002091
SL2.50ch00	924173	924383	-	TCONS_00002092
SL2.50ch00	999330	999798	-	TCONS_00002095
SL2.50ch00	1011002	1011212	-	TCONS_00002096
SL2.50ch00	1022031	1022462	-	TCONS_00002098
SL2.50ch00	1069209	1069524	-	TCONS_00002100
SL2.50ch00	1075466	1075806	-	TCONS_00002101
SL2.50ch00	1085779	1086217	-	TCONS_00002102
SL2.50ch00	1096603	1097034	-	TCONS_00002105
SL2.50ch00	1126201	1126566	-	TCONS_00002109
SL2.50ch00	1134219	1134429	-	TCONS_00002114
SL2.50ch00	1146189	1147359	-	TCONS_00002116
SL2.50ch00	1148110	1150374	-	TCONS_00002117
SL2.50ch00	1178978	1179190	-	TCONS_00002119
SL2.50ch00	1239738	1240003	-	TCONS_00002122
SL2.50ch00	1240574	1244598	-	nonstrand_TCONS_00000627
SL2.50ch00	1243169	1243641	-	TCONS_00002123
SL2.50ch00	1247888	1248650	-	TCONS_00002124
SL2.50ch00	1248742	1250169	-	TCONS_00002125
SL2.50ch00	1250913	1252485	-	TCONS_00002126
SL2.50ch00	1252553	1254408	-	TCONS_00002127
SL2.50ch00	1254597	1255367	-	TCONS_00002128
SL2.50ch00	1255434	1255977	-	TCONS_00002129
SL2.50ch00	1258399	1259091	-	TCONS_00002130
SL2.50ch00	1266608	1267458	-	TCONS_00002131
SL2.50ch00	1267810	1268897	-	TCONS_00002133
SL2.50ch00	1268948	1269352	-	TCONS_00002134
SL2.50ch00	1269645	1270218	-	TCONS_00002135
SL2.50ch00	1270352	1271744	-	TCONS_00002136
SL2.50ch00	1272380	1273105	-	TCONS_00002137
SL2.50ch00	1273283	1274454	-	TCONS_00002138
SL2.50ch00	1274936	1275650	-	TCONS_00002139
SL2.50ch00	1301363	1301913	-	TCONS_00002142
SL2.50ch00	1303414	1303630	-	TCONS_00002144
SL2.50ch00	1304003	1304248	-	TCONS_00002145
SL2.50ch00	1324790	1325384	-	TCONS_00002150
SL2.50ch00	1325442	1326149	-	TCONS_00002151
SL2.50ch00	1327152	1327623	-	TCONS_00002153
SL2.50ch00	1328019	1328668	-	TCONS_00002154
SL2.50ch00	1329198	1329414	-	TCONS_00002155
SL2.50ch00	1329902	1330217	-	TCONS_00002156
SL2.50ch00	1338989	1339730	-	TCONS_00002157
SL2.50ch00	1342088	1342659	-	TCONS_00002158
SL2.50ch00	1342781	1343019	-	TCONS_00002159
SL2.50ch00	1343949	1344369	-	TCONS_00002160
SL2.50ch00	1353991	1354277	-	TCONS_00002162
SL2.50ch00	1356736	1357008	-	TCONS_00002164
SL2.50ch00	1359859	1360667	-	TCONS_00002165
SL2.50ch00	1363449	1363981	-	TCONS_00002166
SL2.50ch00	1365344	1365766	-	TCONS_00002168
SL2.50ch00	1366399	1366882	-	TCONS_00002169
SL2.50ch00	1367025	1367352	-	TCONS_00002170
SL2.50ch00	1367738	1368126	-	TCONS_00002171
SL2.50ch00	1372750	1373429	-	TCONS_00002172
SL2.50ch00	1373604	1374247	-	TCONS_00002173
SL2.50ch00	1383021	1383503	-	TCONS_00002175
SL2.50ch00	1400793	1401113	-	TCONS_00002179
SL2.50ch00	1403438	1403930	-	TCONS_00002181
SL2.50ch00	1404158	1404413	-	TCONS_00002182
SL2.50ch00	1405093	1405690	-	TCONS_00002183
SL2.50ch00	1406880	1407863	-	TCONS_00002184
SL2.50ch00	1410624	1410899	-	TCONS_00002185
SL2.50ch00	1411003	1411565	-	TCONS_00002186
SL2.50ch00	1412790	1413096	-	TCONS_00002187
SL2.50ch00	1416543	1416843	-	TCONS_00002188
SL2.50ch00	1423535	1423797	-	TCONS_00002189
SL2.50ch00	1433528	1433936	-	TCONS_00002192
SL2.50ch00	1443969	1444815	-	TCONS_00002194
SL2.50ch00	1446605	1446919	-	TCONS_00002195
SL2.50ch00	1460869	1461264	-	TCONS_00002198
SL2.50ch00	1464561	1464911	-	TCONS_00002199
SL2.50ch00	1479781	1480121	-	TCONS_00002200
SL2.50ch00	1481874	1482205	-	TCONS_00002201
SL2.50ch00	1492676	1492963	-	TCONS_00002202
SL2.50ch00	1502053	1502254	-	TCONS_00002203
SL2.50ch00	1521742	1522763	-	TCONS_00002204
SL2.50ch00	1524941	1525678	-	TCONS_00002205
SL2.50ch00	1535926	1536844	-	TCONS_00002207
SL2.50ch00	1539201	1539923	-	TCONS_00002208
SL2.50ch00	1658772	1659204	-	TCONS_00002212
SL2.50ch00	1769642	1770329	-	TCONS_00002219
SL2.50ch00	1774494	1774700	-	TCONS_00002220
SL2.50ch00	1780002	1780226	-	TCONS_00002222
SL2.50ch00	1781477	1781770	-	TCONS_00002223
SL2.50ch00	1782150	1782428	-	TCONS_00002224
SL2.50ch00	1782674	1783168	-	TCONS_00002225
SL2.50ch00	1786214	1786445	-	TCONS_00002227
SL2.50ch00	1791422	1792344	-	TCONS_00002228
SL2.50ch00	1794397	1794844	-	TCONS_00002229
SL2.50ch00	1846915	1847448	-	TCONS_00002231
SL2.50ch00	1864238	1865241	-	TCONS_00002235
SL2.50ch00	1911046	1911520	-	TCONS_00002238
SL2.50ch00	1936136	1936498	-	TCONS_00002239
SL2.50ch00	1956626	1956844	-	TCONS_00002241
SL2.50ch00	1993577	1993819	-	TCONS_00002243
SL2.50ch00	1998804	1999006	-	TCONS_00002244
SL2.50ch00	2000346	2000664	-	TCONS_00002245
SL2.50ch00	2015724	2016834	-	TCONS_00002246
SL2.50ch00	2030745	2031246	-	TCONS_00002247
SL2.50ch00	2038082	2038392	-	TCONS_00002249
SL2.50ch00	2057482	2057828	-	TCONS_00002250
SL2.50ch00	2272182	2272654	-	TCONS_00002258
SL2.50ch00	2290292	2290506	-	TCONS_00002260
SL2.50ch00	2321738	2321950	-	TCONS_00002263
SL2.50ch00	2328056	2328557	-	TCONS_00002264
SL2.50ch00	2353437	2354630	-	nonstrand_TCONS_00000632
SL2.50ch00	2353735	2354168	-	TCONS_00002265
SL2.50ch00	2356515	2357459	-	TCONS_00002266
SL2.50ch00	2356874	2357495	-	TCONS_00002267
SL2.50ch00	2362305	2362660	-	TCONS_00002269
SL2.50ch00	2371264	2371622	-	TCONS_00002272
SL2.50ch00	2380702	2380933	-	TCONS_00002273
SL2.50ch00	2381320	2381734	-	TCONS_00002274
SL2.50ch00	2382413	2382617	-	TCONS_00002275
SL2.50ch00	2415268	2415499	-	TCONS_00002276
SL2.50ch00	2416824	2417085	-	TCONS_00002277
SL2.50ch00	2461761	2462333	-	TCONS_00002279
SL2.50ch00	2462765	2463239	-	TCONS_00002280
SL2.50ch00	2463718	2464147	-	TCONS_00002281
SL2.50ch00	2478278	2478661	-	TCONS_00002282
SL2.50ch00	2478986	2479297	-	TCONS_00002283
SL2.50ch00	2567007	2567413	-	TCONS_00002287
SL2.50ch00	2587686	2587899	-	TCONS_00002290
SL2.50ch00	2593737	2594094	-	TCONS_00002291
SL2.50ch00	2600282	2600576	-	TCONS_00002292
SL2.50ch00	2638207	2638648	-	TCONS_00002297
SL2.50ch00	2651038	2651355	-	TCONS_00002298
SL2.50ch00	2677268	2677637	-	TCONS_00002300
SL2.50ch00	2678930	2679132	-	TCONS_00002301
SL2.50ch00	2685454	2685926	-	TCONS_00002302
SL2.50ch00	2736858	2737117	-	TCONS_00002307
SL2.50ch00	2804948	2805162	-	TCONS_00002309
SL2.50ch00	2910817	2911283	-	TCONS_00002313
SL2.50ch00	2912437	2912819	-	TCONS_00002314
SL2.50ch00	2920484	2920753	-	TCONS_00002316
SL2.50ch00	2929609	2929811	-	TCONS_00002317
SL2.50ch00	2944265	2944655	-	TCONS_00002320
SL2.50ch00	3015515	3015716	-	TCONS_00002323
SL2.50ch00	3018485	3018730	-	TCONS_00002324
SL2.50ch00	3018861	3019111	-	TCONS_00002325
SL2.50ch00	3024221	3025286	-	TCONS_00002326
SL2.50ch00	3030074	3030457	-	TCONS_00002328
SL2.50ch00	3034930	3035210	-	TCONS_00002329
SL2.50ch00	3037668	3038771	-	TCONS_00002330
SL2.50ch00	3044158	3044485	-	TCONS_00002331
SL2.50ch00	3050612	3051047	-	TCONS_00002332
SL2.50ch00	3065645	3065897	-	TCONS_00002334
SL2.50ch00	3084470	3084800	-	TCONS_00002335
SL2.50ch00	3100398	3100783	-	TCONS_00002337
SL2.50ch00	3102559	3102826	-	TCONS_00002338
SL2.50ch00	3115460	3115769	-	TCONS_00002341
SL2.50ch00	3115827	3116035	-	TCONS_00002342
SL2.50ch00	3128445	3128692	-	TCONS_00002344
SL2.50ch00	3146673	3146917	-	TCONS_00002347
SL2.50ch00	3151245	3151514	-	TCONS_00002348
SL2.50ch00	3171264	3171950	-	TCONS_00002349
SL2.50ch00	3198908	3199118	-	TCONS_00002351
SL2.50ch00	3410672	3411110	-	TCONS_00002355
SL2.50ch00	3478086	3478404	-	TCONS_00002362
SL2.50ch00	3513293	3513568	-	TCONS_00002364
SL2.50ch00	3536408	3536988	-	TCONS_00002367
SL2.50ch00	3539663	3539923	-	TCONS_00002368
SL2.50ch00	3544014	3544419	-	TCONS_00002370
SL2.50ch00	3558263	3558548	-	TCONS_00002371
SL2.50ch00	3566301	3566613	-	TCONS_00002374
SL2.50ch00	3578155	3578411	-	TCONS_00002375
SL2.50ch00	3584001	3584225	-	TCONS_00002377
SL2.50ch00	3594773	3595119	-	TCONS_00002379
SL2.50ch00	3605958	3606160	-	TCONS_00002380
SL2.50ch00	3617035	3617506	-	TCONS_00002381
SL2.50ch00	3641576	3641802	-	TCONS_00002383
SL2.50ch00	3641957	3642192	-	TCONS_00002384
SL2.50ch00	3669623	3669970	-	TCONS_00002385
SL2.50ch00	3670441	3671231	-	TCONS_00002386
SL2.50ch00	3698319	3699390	-	TCONS_00002388
SL2.50ch00	3699540	3699894	-	TCONS_00002389
SL2.50ch00	3772434	3772759	-	TCONS_00002394
SL2.50ch00	3774591	3775269	-	TCONS_00002396
SL2.50ch00	3775363	3775699	-	TCONS_00002397
SL2.50ch00	3789798	3790139	-	TCONS_00002398
SL2.50ch00	3791672	3792163	-	TCONS_00002399
SL2.50ch00	3839713	3840137	-	TCONS_00002401
SL2.50ch00	3852090	3852364	-	TCONS_00002402
SL2.50ch00	4274166	4274482	-	TCONS_00002431
SL2.50ch00	4288699	4288930	-	TCONS_00002434
SL2.50ch00	4294311	4295011	-	TCONS_00002435
SL2.50ch00	4343742	4344536	-	TCONS_00002439
SL2.50ch00	4350889	4351116	-	TCONS_00002440
SL2.50ch00	4435590	4436007	-	TCONS_00002449
SL2.50ch00	4476318	4476800	-	TCONS_00002451
SL2.50ch00	4521640	4522158	-	TCONS_00002452
SL2.50ch00	4577761	4578700	-	TCONS_00002458
SL2.50ch00	4631135	4632509	-	TCONS_00002462
SL2.50ch00	4631828	4632543	-	TCONS_00002463
SL2.50ch00	4632804	4633233	-	TCONS_00002464
SL2.50ch00	4637796	4638040	-	TCONS_00002466
SL2.50ch00	4638928	4642482	-	TCONS_00002467
SL2.50ch00	4639873	4640259	-	TCONS_00002468
SL2.50ch00	4640448	4641046	-	TCONS_00002469
SL2.50ch00	4641525	4641924	-	TCONS_00002470
SL2.50ch00	4716459	4716853	-	TCONS_00002477
SL2.50ch00	4788990	4789336	-	TCONS_00002480
SL2.50ch00	4831515	4832521	-	TCONS_00002484
SL2.50ch00	4867206	4867619	-	TCONS_00002488
SL2.50ch00	4871975	4872288	-	TCONS_00002490
SL2.50ch00	4896217	4896473	-	TCONS_00002491
SL2.50ch00	4984622	4985029	-	TCONS_00002493
SL2.50ch00	5045614	5045874	-	TCONS_00002497
SL2.50ch00	5064573	5064912	-	TCONS_00002501
SL2.50ch00	5065092	5065300	-	TCONS_00002502
SL2.50ch00	5065427	5065767	-	TCONS_00002503
SL2.50ch00	5067363	5067606	-	TCONS_00002505
SL2.50ch00	5105746	5106364	-	TCONS_00002507
SL2.50ch00	5130511	5130885	-	TCONS_00002510
SL2.50ch00	5133758	5134064	-	TCONS_00002511
SL2.50ch00	5136770	5137005	-	TCONS_00002512
SL2.50ch00	5152394	5152606	-	TCONS_00002514
SL2.50ch00	5155208	5155707	-	TCONS_00002515
SL2.50ch00	5159081	5159559	-	TCONS_00002517
SL2.50ch00	5173151	5173466	-	TCONS_00002519
SL2.50ch00	5245878	5246388	-	TCONS_00002523
SL2.50ch00	5260244	5260566	-	TCONS_00002525
SL2.50ch00	5262300	5262698	-	TCONS_00002526
SL2.50ch00	5263139	5263542	-	TCONS_00002527
SL2.50ch00	5264494	5264841	-	TCONS_00002528
SL2.50ch00	5279697	5280190	-	TCONS_00002529
SL2.50ch00	5282307	5282539	-	TCONS_00002530
SL2.50ch00	5292040	5292316	-	TCONS_00002531
SL2.50ch00	5362057	5364830	-	nonstrand_TCONS_00000654
SL2.50ch00	5385819	5386276	-	TCONS_00002535
SL2.50ch00	5396667	5396908	-	TCONS_00002536
SL2.50ch00	5418772	5419080	-	TCONS_00002538
SL2.50ch00	5447441	5447682	-	TCONS_00002539
SL2.50ch00	5453418	5453663	-	TCONS_00002540
SL2.50ch00	5453744	5454058	-	TCONS_00002541
SL2.50ch00	5478195	5478551	-	TCONS_00002542
SL2.50ch00	5505530	5505748	-	TCONS_00002544
SL2.50ch00	5515670	5516206	-	TCONS_00002546
SL2.50ch00	5543020	5543496	-	TCONS_00002547
SL2.50ch00	5585119	5585425	-	TCONS_00002550
SL2.50ch00	5586652	5587255	-	TCONS_00002551
SL2.50ch00	5605016	5605232	-	TCONS_00002552
SL2.50ch00	5904082	5904829	-	TCONS_00002572
SL2.50ch00	5915395	5915687	-	TCONS_00002574
SL2.50ch00	5917307	5917583	-	TCONS_00002575
SL2.50ch00	5928696	5929031	-	TCONS_00002577
SL2.50ch00	5954133	5954442	-	TCONS_00002579
SL2.50ch00	5955863	5957085	-	TCONS_00002580
SL2.50ch00	5958060	5958540	-	TCONS_00002581
SL2.50ch00	5958637	5958976	-	TCONS_00002582
SL2.50ch00	5973953	5974428	-	TCONS_00002584
SL2.50ch00	6015123	6015368	-	TCONS_00002586
SL2.50ch00	6016057	6016908	-	TCONS_00002588
SL2.50ch00	6060501	6060824	-	TCONS_00002591
SL2.50ch00	6065563	6065789	-	TCONS_00002592
SL2.50ch00	6098493	6098739	-	TCONS_00002597
SL2.50ch00	6121148	6121437	-	TCONS_00002598
SL2.50ch00	6139501	6139750	-	TCONS_00002600
SL2.50ch00	6148581	6149084	-	TCONS_00002602
SL2.50ch00	6160466	6160903	-	TCONS_00002603
SL2.50ch00	6210507	6211049	-	TCONS_00002606
SL2.50ch00	6298526	6298936	-	TCONS_00002615
SL2.50ch00	6311132	6311358	-	TCONS_00002616
SL2.50ch00	6312851	6313162	-	TCONS_00002618
SL2.50ch00	6322852	6323565	-	TCONS_00002620
SL2.50ch00	6327855	6328176	-	TCONS_00002622
SL2.50ch00	6370198	6370603	-	TCONS_00002625
SL2.50ch00	6390497	6390820	-	TCONS_00002628
SL2.50ch00	6396936	6397264	-	TCONS_00002630
SL2.50ch00	6403997	6404442	-	TCONS_00002631
SL2.50ch00	6417054	6417477	-	TCONS_00002633
SL2.50ch00	6428189	6428614	-	TCONS_00002634
SL2.50ch00	6428908	6429664	-	TCONS_00002635
SL2.50ch00	6456683	6457928	-	TCONS_00002637
SL2.50ch00	6470173	6470399	-	TCONS_00002638
SL2.50ch00	6489489	6489758	-	TCONS_00002642
SL2.50ch00	6512584	6512795	-	TCONS_00002643
SL2.50ch00	6535672	6535984	-	TCONS_00002648
SL2.50ch00	6542174	6542900	-	TCONS_00002650
SL2.50ch00	6544882	6545212	-	TCONS_00002652
SL2.50ch00	6545340	6545579	-	TCONS_00002653
SL2.50ch00	6549381	6551160	-	TCONS_00002656
SL2.50ch00	6549381	6551170	-	TCONS_00002657
SL2.50ch00	6550581	6550885	-	TCONS_00002658
SL2.50ch00	6551290	6551515	-	TCONS_00002659
SL2.50ch00	6572287	6572813	-	TCONS_00002665
SL2.50ch00	6573313	6588028	-	TCONS_00002666
SL2.50ch00	6573313	6588048	-	TCONS_00002667
SL2.50ch00	6577188	6588019	-	TCONS_00002668
SL2.50ch00	6636035	6636320	-	TCONS_00002680
SL2.50ch00	6636388	6636717	-	TCONS_00002681
SL2.50ch00	6664591	6664858	-	TCONS_00002685
SL2.50ch00	6742104	6742368	-	TCONS_00002700
SL2.50ch00	6801668	6802181	-	TCONS_00002709
SL2.50ch00	6806279	6806593	-	TCONS_00002710
SL2.50ch00	6837304	6837550	-	TCONS_00002712
SL2.50ch00	6872174	6872532	-	TCONS_00002716
SL2.50ch00	6884418	6884859	-	TCONS_00002718
SL2.50ch00	6886429	6886709	-	TCONS_00002719
SL2.50ch00	6907620	6907976	-	TCONS_00002725
SL2.50ch00	6915192	6915413	-	TCONS_00002727
SL2.50ch00	6915467	6915982	-	TCONS_00002728
SL2.50ch00	6918681	6918905	-	TCONS_00002729
SL2.50ch00	6927396	6927881	-	TCONS_00002732
SL2.50ch00	6945464	6945720	-	TCONS_00002735
SL2.50ch00	6994710	6995302	-	TCONS_00002739
SL2.50ch00	6998931	6999521	-	TCONS_00002740
SL2.50ch00	7147315	7148197	-	TCONS_00002750
SL2.50ch00	7148312	7148771	-	TCONS_00002751
SL2.50ch00	7159798	7160134	-	TCONS_00002755
SL2.50ch00	7231076	7232110	-	TCONS_00002759
SL2.50ch00	7259000	7259460	-	TCONS_00002766
SL2.50ch00	7261110	7261328	-	TCONS_00002767
SL2.50ch00	7295509	7295859	-	TCONS_00002768
SL2.50ch00	7310499	7310982	-	TCONS_00002770
SL2.50ch00	7326653	7327086	-	TCONS_00002773
SL2.50ch00	7354058	7354418	-	TCONS_00002774
SL2.50ch00	7372609	7372826	-	TCONS_00002775
SL2.50ch00	7377356	7377710	-	TCONS_00002776
SL2.50ch00	8011202	8011500	-	TCONS_00002808
SL2.50ch00	8011597	8012001	-	TCONS_00002809
SL2.50ch00	8040467	8040914	-	TCONS_00002812
SL2.50ch00	8088908	8089417	-	TCONS_00002814
SL2.50ch00	8097487	8097808	-	TCONS_00002816
SL2.50ch00	8104618	8105033	-	TCONS_00002817
SL2.50ch00	8117535	8117742	-	TCONS_00002818
SL2.50ch00	8129459	8129761	-	TCONS_00002820
SL2.50ch00	8130935	8131255	-	TCONS_00002821
SL2.50ch00	8141246	8141448	-	TCONS_00002822
SL2.50ch00	8174782	8175105	-	TCONS_00002825
SL2.50ch00	8175230	8175647	-	TCONS_00002826
SL2.50ch00	8187220	8187737	-	TCONS_00002827
SL2.50ch00	8207580	8207856	-	TCONS_00002830
SL2.50ch00	8434626	8435600	-	TCONS_00002837
SL2.50ch00	8437334	8437816	-	TCONS_00002839
SL2.50ch00	8437907	8438302	-	TCONS_00002840
SL2.50ch00	8447921	8448300	-	TCONS_00002841
SL2.50ch00	8598948	8599379	-	TCONS_00002843
SL2.50ch00	8601708	8602132	-	TCONS_00002844
SL2.50ch00	8668869	8669323	-	TCONS_00002846
SL2.50ch00	8671768	8672011	-	TCONS_00002847
SL2.50ch00	8675256	8675594	-	TCONS_00002848
SL2.50ch00	8779660	8780565	-	TCONS_00002861
SL2.50ch00	8842364	8842604	-	TCONS_00002873
SL2.50ch00	9509396	9510466	-	TCONS_00002888
SL2.50ch00	9524575	9525543	-	TCONS_00002890
SL2.50ch00	9566908	9567531	-	TCONS_00002891
SL2.50ch00	10328809	10329622	-	TCONS_00002915
SL2.50ch00	10362909	10363137	-	TCONS_00002928
SL2.50ch00	10392255	10392707	-	TCONS_00002929
SL2.50ch00	10735350	10735604	-	TCONS_00002957
SL2.50ch00	10744003	10744244	-	TCONS_00002959
SL2.50ch00	10763926	10764203	-	TCONS_00002960
SL2.50ch00	10860401	10861018	-	TCONS_00002965
SL2.50ch00	10865103	10865530	-	TCONS_00002966
SL2.50ch00	10909958	10910243	-	TCONS_00002970
SL2.50ch00	10911128	10911547	-	TCONS_00002971
SL2.50ch00	10953801	10954078	-	TCONS_00002972
SL2.50ch00	10973125	10973364	-	TCONS_00002975
SL2.50ch00	11055218	11055813	-	TCONS_00002978
SL2.50ch00	11103189	11103780	-	TCONS_00002992
SL2.50ch00	11115298	11115607	-	TCONS_00002993
SL2.50ch00	11258063	11258354	-	TCONS_00003000
SL2.50ch00	11271699	11272017	-	TCONS_00003001
SL2.50ch00	11273200	11273469	-	TCONS_00003003
SL2.50ch00	11324722	11325076	-	TCONS_00003005
SL2.50ch00	11336187	11336592	-	TCONS_00003006
SL2.50ch00	11458557	11459053	-	TCONS_00003013
SL2.50ch00	11519900	11520147	-	TCONS_00003018
SL2.50ch00	11712670	11713112	-	TCONS_00003028
SL2.50ch00	11715499	11715785	-	TCONS_00003029
SL2.50ch00	11717410	11717872	-	TCONS_00003030
SL2.50ch00	11720257	11720510	-	TCONS_00003031
SL2.50ch00	11720651	11721110	-	TCONS_00003032
SL2.50ch00	11773844	11774151	-	TCONS_00003037
SL2.50ch00	11777395	11778377	-	TCONS_00003039
SL2.50ch00	11828427	11828728	-	TCONS_00003049
SL2.50ch00	11836532	11837435	-	TCONS_00003050
SL2.50ch00	11857789	11858459	-	TCONS_00003051
SL2.50ch00	11862212	11862578	-	TCONS_00003055
SL2.50ch00	11863198	11863907	-	TCONS_00003057
SL2.50ch00	11864151	11864962	-	TCONS_00003058
SL2.50ch00	11867728	11868885	-	TCONS_00003062
SL2.50ch00	11900543	11901040	-	TCONS_00003066
SL2.50ch00	12003950	12004292	-	TCONS_00003080
SL2.50ch00	12036583	12036915	-	TCONS_00003092
SL2.50ch00	12106025	12106453	-	TCONS_00003098
SL2.50ch00	12143871	12144077	-	TCONS_00003108
SL2.50ch00	12146640	12147853	-	TCONS_00003111
SL2.50ch00	12148010	12148587	-	TCONS_00003112
SL2.50ch00	12149920	12150159	-	TCONS_00003113
SL2.50ch00	12336944	12338288	-	TCONS_00003138
SL2.50ch00	12399458	12399950	-	TCONS_00003145
SL2.50ch00	12429932	12430412	-	TCONS_00003146
SL2.50ch00	12536643	12536950	-	TCONS_00003164
SL2.50ch00	12537143	12537434	-	TCONS_00003165
SL2.50ch00	12546030	12546273	-	TCONS_00003167
SL2.50ch00	12592450	12592714	-	TCONS_00003170
SL2.50ch00	12603831	12604194	-	TCONS_00003173
SL2.50ch00	12685628	12685959	-	TCONS_00003188
SL2.50ch00	12698612	12698824	-	TCONS_00003190
SL2.50ch00	12728779	12729094	-	TCONS_00003192
SL2.50ch00	12764331	12765861	-	TCONS_00003196
SL2.50ch00	12889638	12889981	-	TCONS_00003208
SL2.50ch00	12909152	12909749	-	TCONS_00003210
SL2.50ch00	12942370	12943196	-	TCONS_00003211
SL2.50ch00	12992250	12992721	-	TCONS_00003220
SL2.50ch00	13131192	13131699	-	TCONS_00003230
SL2.50ch00	13142670	13143062	-	TCONS_00003233
SL2.50ch00	13197651	13198013	-	TCONS_00003237
SL2.50ch00	13209050	13209264	-	TCONS_00003240
SL2.50ch00	13220638	13220930	-	TCONS_00003242
SL2.50ch00	13221867	13222090	-	TCONS_00003243
SL2.50ch00	13228501	13228879	-	TCONS_00003244
SL2.50ch00	13238996	13239304	-	TCONS_00003245
SL2.50ch00	13314601	13314911	-	TCONS_00003253
SL2.50ch00	13370187	13370535	-	TCONS_00003256
SL2.50ch00	13395000	13395764	-	TCONS_00003261
SL2.50ch00	13431236	13431829	-	TCONS_00003262
SL2.50ch00	13458358	13459491	-	TCONS_00003263
SL2.50ch00	13467384	13467608	-	TCONS_00003266
SL2.50ch00	13542419	13542628	-	TCONS_00003284
SL2.50ch00	13578085	13578427	-	TCONS_00003289
SL2.50ch00	13586918	13587540	-	TCONS_00003290
SL2.50ch00	13587917	13588189	-	TCONS_00003291
SL2.50ch00	13618734	13619011	-	TCONS_00003294
SL2.50ch00	13633763	13634814	-	nonstrand_TCONS_00000971
SL2.50ch00	13690426	13690869	-	TCONS_00003302
SL2.50ch00	13706634	13706999	-	TCONS_00003304
SL2.50ch00	13707984	13708617	-	TCONS_00003305
SL2.50ch00	13708791	13709051	-	TCONS_00003306
SL2.50ch00	13709475	13709763	-	TCONS_00003307
SL2.50ch00	13709833	13710282	-	TCONS_00003308
SL2.50ch00	13751354	13751576	-	TCONS_00003313
SL2.50ch00	13761932	13762347	-	TCONS_00003315
SL2.50ch00	13819565	13819786	-	TCONS_00003324
SL2.50ch00	13854244	13854622	-	TCONS_00003325
SL2.50ch00	13885999	13886961	-	TCONS_00003327
SL2.50ch00	13940498	13940714	-	TCONS_00003337
SL2.50ch00	13940788	13941116	-	TCONS_00003338
SL2.50ch00	13943966	13944210	-	TCONS_00003339
SL2.50ch00	13960173	13960446	-	TCONS_00003340
SL2.50ch00	13961264	13961563	-	TCONS_00003341
SL2.50ch00	13972289	13972518	-	TCONS_00003343
SL2.50ch00	14018133	14018520	-	TCONS_00003347
SL2.50ch00	14050502	14051560	-	nonstrand_TCONS_00000981
SL2.50ch00	14107213	14107488	-	TCONS_00003355
SL2.50ch00	14128753	14129253	-	TCONS_00003356
SL2.50ch00	14229627	14231624	-	TCONS_00003361
SL2.50ch00	14230758	14231615	-	TCONS_00003362
SL2.50ch00	14231099	14231622	-	TCONS_00003363
SL2.50ch00	14232607	14232908	-	TCONS_00003364
SL2.50ch00	14239881	14240316	-	TCONS_00003365
SL2.50ch00	14312496	14312730	-	TCONS_00003369
SL2.50ch00	14337906	14338163	-	TCONS_00003372
SL2.50ch00	14341605	14342436	-	TCONS_00003373
SL2.50ch00	14344331	14344562	-	TCONS_00003375
SL2.50ch00	14392376	14392745	-	TCONS_00003383
SL2.50ch00	14438375	14438675	-	TCONS_00003386
SL2.50ch00	14494398	14494674	-	TCONS_00003393
SL2.50ch00	14499996	14500587	-	TCONS_00003394
SL2.50ch00	14546073	14546400	-	TCONS_00003397
SL2.50ch00	14632044	14632595	-	TCONS_00003417
SL2.50ch00	14639465	14639861	-	TCONS_00003418
SL2.50ch00	14648436	14648976	-	TCONS_00003420
SL2.50ch00	14721476	14721740	-	TCONS_00003427
SL2.50ch00	14727938	14728463	-	TCONS_00003429
SL2.50ch00	14810360	14810803	-	TCONS_00003442
SL2.50ch00	14812620	14813018	-	TCONS_00003443
SL2.50ch00	14813138	14813346	-	TCONS_00003444
SL2.50ch00	14813560	14814152	-	TCONS_00003445
SL2.50ch00	14819095	14819675	-	TCONS_00003447
SL2.50ch00	14845934	14846172	-	TCONS_00003450
SL2.50ch00	14908514	14908858	-	TCONS_00003453
SL2.50ch00	14965612	14965986	-	TCONS_00003454
SL2.50ch00	15027105	15027362	-	TCONS_00003457
SL2.50ch00	15101448	15101694	-	TCONS_00003465
SL2.50ch00	15107015	15107301	-	TCONS_00003466
SL2.50ch00	15230640	15231168	-	TCONS_00003478
SL2.50ch00	15544849	15545153	-	TCONS_00003507
SL2.50ch00	15547198	15547485	-	TCONS_00003509
SL2.50ch00	15577742	15578123	-	TCONS_00003514
SL2.50ch00	15649447	15649690	-	TCONS_00003523
SL2.50ch00	15664610	15665045	-	TCONS_00003524
SL2.50ch00	15668021	15668558	-	TCONS_00003525
SL2.50ch00	15811294	15812187	-	TCONS_00003540
SL2.50ch00	15923927	15924254	-	TCONS_00003549
SL2.50ch00	15924953	15925163	-	TCONS_00003550
SL2.50ch00	15976962	15977364	-	TCONS_00003555
SL2.50ch00	15983156	15983364	-	TCONS_00003556
SL2.50ch00	15985249	15985901	-	TCONS_00003558
SL2.50ch00	15990591	15992051	-	TCONS_00003559
SL2.50ch00	15992113	15992718	-	TCONS_00003560
SL2.50ch00	16000834	16001131	-	TCONS_00003563
SL2.50ch00	16038083	16038379	-	TCONS_00003567
SL2.50ch00	16047811	16048034	-	TCONS_00003568
SL2.50ch00	16071037	16071257	-	TCONS_00003571
SL2.50ch00	16084440	16084669	-	TCONS_00003573
SL2.50ch00	16095224	16095447	-	TCONS_00003577
SL2.50ch00	16120298	16120834	-	TCONS_00003581
SL2.50ch00	16187062	16187400	-	TCONS_00003591
SL2.50ch00	16207584	16208128	-	nonstrand_TCONS_00001088
SL2.50ch00	16277670	16277995	-	TCONS_00003604
SL2.50ch00	16314673	16314932	-	TCONS_00003608
SL2.50ch00	16328791	16329027	-	TCONS_00003609
SL2.50ch00	16330822	16331154	-	TCONS_00003610
SL2.50ch00	16367543	16367830	-	TCONS_00003615
SL2.50ch00	16368610	16368837	-	TCONS_00003616
SL2.50ch00	16394627	16396937	-	TCONS_00003618
SL2.50ch00	16394627	16396937	-	TCONS_00003619
SL2.50ch00	16394627	16397352	-	TCONS_00003620
SL2.50ch00	16394627	16397834	-	TCONS_00003621
SL2.50ch00	16394627	16397834	-	TCONS_00003622
SL2.50ch00	16394627	16397953	-	TCONS_00003623
SL2.50ch00	16483303	16483594	-	TCONS_00003629
SL2.50ch00	16490497	16490705	-	TCONS_00003630
SL2.50ch00	16536838	16537541	-	TCONS_00003635
SL2.50ch00	16604733	16605013	-	TCONS_00003642
SL2.50ch00	16642943	16643178	-	TCONS_00003646
SL2.50ch00	16650032	16650566	-	TCONS_00003649
SL2.50ch00	16651255	16651556	-	TCONS_00003650
SL2.50ch00	16691310	16691571	-	TCONS_00003661
SL2.50ch00	16692236	16692561	-	TCONS_00003662
SL2.50ch00	16760424	16760662	-	TCONS_00003667
SL2.50ch00	16836665	16836981	-	TCONS_00003678
SL2.50ch00	16837043	16837714	-	TCONS_00003679
SL2.50ch00	16841062	16841388	-	TCONS_00003680
SL2.50ch00	16841062	16841810	-	nonstrand_TCONS_00001132
SL2.50ch00	16863170	16865301	-	nonstrand_TCONS_00001133
SL2.50ch00	16864378	16864957	-	TCONS_00003683
SL2.50ch00	16919301	16920089	-	TCONS_00003688
SL2.50ch00	16997236	16997843	-	TCONS_00003697
SL2.50ch00	17050280	17050872	-	TCONS_00003702
SL2.50ch00	17067428	17067728	-	TCONS_00003703
SL2.50ch00	17100418	17101394	-	TCONS_00003708
SL2.50ch00	17107428	17107731	-	TCONS_00003709
SL2.50ch00	17143768	17144282	-	TCONS_00003712
SL2.50ch00	17153701	17154076	-	TCONS_00003713
SL2.50ch00	17158268	17158578	-	TCONS_00003717
SL2.50ch00	17286016	17286348	-	TCONS_00003722
SL2.50ch00	17287909	17288168	-	TCONS_00003723
SL2.50ch00	17318290	17318925	-	TCONS_00003730
SL2.50ch00	17350881	17351283	-	TCONS_00003736
SL2.50ch00	17357601	17358230	-	TCONS_00003737
SL2.50ch00	17359126	17359418	-	TCONS_00003738
SL2.50ch00	17363123	17363507	-	TCONS_00003739
SL2.50ch00	17367416	17367748	-	TCONS_00003740
SL2.50ch00	17379223	17379471	-	TCONS_00003741
SL2.50ch00	17496716	17497386	-	TCONS_00003746
SL2.50ch00	17524876	17525151	-	TCONS_00003748
SL2.50ch00	17555454	17555886	-	TCONS_00003751
SL2.50ch00	17580719	17581643	-	TCONS_00003754
SL2.50ch00	17605361	17605649	-	TCONS_00003756
SL2.50ch00	17671190	17671570	-	TCONS_00003762
SL2.50ch00	17697921	17698130	-	TCONS_00003765
SL2.50ch00	17702235	17702532	-	TCONS_00003767
SL2.50ch00	17713378	17714976	-	TCONS_00003768
SL2.50ch00	17720637	17721492	-	TCONS_00003771
SL2.50ch00	17734561	17735241	-	TCONS_00003773
SL2.50ch00	17773328	17773683	-	TCONS_00003776
SL2.50ch00	17792530	17792736	-	TCONS_00003778
SL2.50ch00	17847443	17847680	-	TCONS_00003786
SL2.50ch00	17889278	17889546	-	TCONS_00003792
SL2.50ch00	17914612	17914856	-	TCONS_00003794
SL2.50ch00	17923674	17924221	-	TCONS_00003795
SL2.50ch00	17944481	17944829	-	TCONS_00003798
SL2.50ch00	18023212	18023437	-	TCONS_00003817
SL2.50ch00	18053110	18053384	-	TCONS_00003825
SL2.50ch00	18162446	18162715	-	TCONS_00003831
SL2.50ch00	18172751	18173108	-	TCONS_00003832
SL2.50ch00	18177482	18178259	-	TCONS_00003833
SL2.50ch00	18238337	18238813	-	TCONS_00003834
SL2.50ch00	18306950	18307222	-	TCONS_00003844
SL2.50ch00	18309130	18309470	-	TCONS_00003845
SL2.50ch00	18326691	18327011	-	TCONS_00003849
SL2.50ch00	18344906	18345120	-	TCONS_00003850
SL2.50ch00	18373405	18373676	-	TCONS_00003855
SL2.50ch00	18413085	18413595	-	TCONS_00003861
SL2.50ch00	18417040	18417863	-	TCONS_00003862
SL2.50ch00	18446537	18446920	-	TCONS_00003867
SL2.50ch00	18450478	18450810	-	TCONS_00003868
SL2.50ch00	18470062	18471987	-	nonstrand_TCONS_00001200
SL2.50ch00	18470062	18472196	-	nonstrand_TCONS_00001201
SL2.50ch00	18553581	18553928	-	TCONS_00003875
SL2.50ch00	18574058	18574390	-	TCONS_00003876
SL2.50ch00	18649847	18650656	-	TCONS_00003883
SL2.50ch00	18679248	18679741	-	TCONS_00003884
SL2.50ch00	18691240	18691635	-	TCONS_00003885
SL2.50ch00	18726036	18726706	-	TCONS_00003886
SL2.50ch00	18799838	18800141	-	TCONS_00003893
SL2.50ch00	18838410	18838676	-	TCONS_00003895
SL2.50ch00	18868074	18868300	-	TCONS_00003901
SL2.50ch00	18892559	18892894	-	TCONS_00003903
SL2.50ch00	18897246	18897731	-	TCONS_00003904
SL2.50ch00	18923698	18923918	-	TCONS_00003907
SL2.50ch00	18933143	18933454	-	TCONS_00003909
SL2.50ch00	19040283	19040826	-	TCONS_00003911
SL2.50ch00	19059135	19059551	-	TCONS_00003914
SL2.50ch00	19062006	19062521	-	TCONS_00003915
SL2.50ch00	19119294	19119524	-	TCONS_00003920
SL2.50ch00	19124520	19125300	-	TCONS_00003923
SL2.50ch00	19128448	19128799	-	TCONS_00003924
SL2.50ch00	19208968	19209356	-	TCONS_00003929
SL2.50ch00	19265659	19265909	-	TCONS_00003930
SL2.50ch00	19266050	19266345	-	TCONS_00003931
SL2.50ch00	19279255	19279478	-	TCONS_00003932
SL2.50ch00	19293780	19294084	-	TCONS_00003933
SL2.50ch00	19358255	19358611	-	TCONS_00003939
SL2.50ch00	19458136	19458934	-	TCONS_00003942
SL2.50ch00	19470928	19471658	-	TCONS_00003943
SL2.50ch00	19512638	19512937	-	TCONS_00003946
SL2.50ch00	19514274	19514555	-	TCONS_00003947
SL2.50ch00	19523003	19524278	-	nonstrand_TCONS_00001224
SL2.50ch00	19523003	19524322	-	nonstrand_TCONS_00001225
SL2.50ch00	19528627	19529998	-	TCONS_00003950
SL2.50ch00	19544310	19545165	-	TCONS_00003951
SL2.50ch00	19563760	19564018	-	TCONS_00003953
SL2.50ch00	19596209	19596949	-	TCONS_00003955
SL2.50ch00	19597669	19598004	-	TCONS_00003956
SL2.50ch00	19623435	19625742	-	TCONS_00003963
SL2.50ch00	19623827	19624198	-	TCONS_00003964
SL2.50ch00	19662264	19662550	-	TCONS_00003969
SL2.50ch00	19713636	19713994	-	TCONS_00003972
SL2.50ch00	19718749	19719063	-	TCONS_00003975
SL2.50ch00	19720437	19720640	-	TCONS_00003976
SL2.50ch00	19890084	19890775	-	TCONS_00003979
SL2.50ch00	19900776	19901204	-	TCONS_00003980
SL2.50ch00	19925096	19925549	-	TCONS_00003982
SL2.50ch00	19970773	19970979	-	TCONS_00003985
SL2.50ch00	19980229	19980492	-	TCONS_00003987
SL2.50ch00	19990333	19991454	-	TCONS_00003990
SL2.50ch00	20034517	20034921	-	TCONS_00003992
SL2.50ch00	20047633	20048560	-	TCONS_00003996
SL2.50ch00	20052371	20053050	-	TCONS_00003997
SL2.50ch00	20065497	20065947	-	TCONS_00003998
SL2.50ch00	20066956	20067406	-	TCONS_00003999
SL2.50ch00	20069341	20069651	-	TCONS_00004000
SL2.50ch00	20085235	20086098	-	TCONS_00004002
SL2.50ch00	20147038	20147326	-	TCONS_00004005
SL2.50ch00	20205404	20205694	-	TCONS_00004011
SL2.50ch00	20205930	20206208	-	TCONS_00004012
SL2.50ch00	20238245	20238508	-	TCONS_00004017
SL2.50ch00	20251072	20251414	-	TCONS_00004018
SL2.50ch00	20349978	20350496	-	TCONS_00004023
SL2.50ch00	20433908	20434416	-	TCONS_00004025
SL2.50ch00	20467313	20467524	-	TCONS_00004031
SL2.50ch00	20508064	20508459	-	TCONS_00004035
SL2.50ch00	20547137	20547410	-	TCONS_00004038
SL2.50ch00	20611662	20611961	-	TCONS_00004044
SL2.50ch00	20630590	20630890	-	TCONS_00004045
SL2.50ch00	20653244	20653844	-	TCONS_00004051
SL2.50ch00	20704777	20705236	-	TCONS_00004054
SL2.50ch00	20770209	20770721	-	TCONS_00004059
SL2.50ch00	20784698	20785120	-	TCONS_00004061
SL2.50ch00	20855603	20855805	-	TCONS_00004066
SL2.50ch00	20898490	20898984	-	TCONS_00004069
SL2.50ch00	20902802	20904462	-	TCONS_00004070
SL2.50ch00	20922284	20922628	-	TCONS_00004072
SL2.50ch00	21006917	21007119	-	TCONS_00004078
SL2.50ch00	21076734	21077077	-	TCONS_00004081
SL2.50ch00	21115318	21115691	-	TCONS_00004083
SL2.50ch00	21155867	21156433	-	TCONS_00004089
SL2.50ch00	21156546	21156967	-	TCONS_00004090
SL2.50ch00	21174841	21175252	-	TCONS_00004091
SL2.50ch00	21227137	21227733	-	TCONS_00004095
SL2.50ch00	21252922	21253151	-	TCONS_00004097
SL2.50ch00	21253934	21254150	-	TCONS_00004099
SL2.50ch00	21355464	21355735	-	TCONS_00004108
SL2.50ch00	21382427	21382964	-	TCONS_00004109
SL2.50ch00	21592665	21593031	-	TCONS_00004125
SL2.50ch00	21673111	21673850	-	TCONS_00004135
SL2.50ch00	21690750	21691208	-	TCONS_00004136
SL2.50ch01	44622	44951	+	TCONS_00004161
SL2.50ch01	45227	46772	+	TCONS_00004163
SL2.50ch01	72305	73127	+	nonstrand_TCONS_00001525
SL2.50ch01	75000	75659	+	TCONS_00004181
SL2.50ch01	78408	78922	+	TCONS_00004183
SL2.50ch01	99649	100061	+	TCONS_00004188
SL2.50ch01	130034	130632	+	TCONS_00004203
SL2.50ch01	135243	135492	+	TCONS_00004205
SL2.50ch01	147905	148395	+	TCONS_00004210
SL2.50ch01	270831	271221	+	TCONS_00004248
SL2.50ch01	306620	307089	+	TCONS_00004260
SL2.50ch01	357508	357738	+	TCONS_00004288
SL2.50ch01	373715	374139	+	TCONS_00004295
SL2.50ch01	379563	379859	+	TCONS_00004297
SL2.50ch01	436978	437256	+	TCONS_00004323
SL2.50ch01	439490	439957	+	TCONS_00004325
SL2.50ch01	526154	526443	+	TCONS_00004367
SL2.50ch01	544467	544688	+	TCONS_00004383
SL2.50ch01	585039	585534	+	TCONS_00004398
SL2.50ch01	636193	636403	+	TCONS_00004418
SL2.50ch01	686639	686890	+	TCONS_00004442
SL2.50ch01	708495	708987	+	TCONS_00004446
SL2.50ch01	744912	745280	+	TCONS_00004449
SL2.50ch01	795540	796688	+	nonstrand_TCONS_00001691
SL2.50ch01	796061	796648	+	TCONS_00004473
SL2.50ch01	852367	852633	+	TCONS_00004484
SL2.50ch01	861820	862187	+	TCONS_00004492
SL2.50ch01	868330	868664	+	TCONS_00004495
SL2.50ch01	873081	873531	+	TCONS_00004497
SL2.50ch01	891970	892173	+	TCONS_00004504
SL2.50ch01	1010676	1011123	+	TCONS_00004530
SL2.50ch01	1011322	1011906	+	TCONS_00004531
SL2.50ch01	1038511	1038891	+	TCONS_00004538
SL2.50ch01	1046286	1046729	+	TCONS_00004539
SL2.50ch01	1089221	1089620	+	TCONS_00004551
SL2.50ch01	1234775	1235359	+	TCONS_00004566
SL2.50ch01	1264674	1264960	+	TCONS_00004577
SL2.50ch01	1320272	1320600	+	TCONS_00004593
SL2.50ch01	1333368	1333647	+	TCONS_00004597
SL2.50ch01	1365216	1365733	+	TCONS_00004611
SL2.50ch01	1393616	1394041	+	TCONS_00004626
SL2.50ch01	1458861	1459419	+	TCONS_00004653
SL2.50ch01	1480829	1481292	+	TCONS_00004660
SL2.50ch01	1484772	1485079	+	TCONS_00004661
SL2.50ch01	1494781	1495196	+	TCONS_00004664
SL2.50ch01	1505617	1505904	+	TCONS_00004665
SL2.50ch01	1585194	1585397	+	TCONS_00004684
SL2.50ch01	1589349	1589757	+	TCONS_00004685
SL2.50ch01	1607540	1607986	+	TCONS_00004700
SL2.50ch01	1614581	1614872	+	TCONS_00004702
SL2.50ch01	1623025	1623247	+	TCONS_00004703
SL2.50ch01	1625568	1626106	+	TCONS_00004704
SL2.50ch01	1673525	1673851	+	TCONS_00004719
SL2.50ch01	1751390	1751649	+	TCONS_00004734
SL2.50ch01	1756508	1756792	+	TCONS_00004735
SL2.50ch01	1757560	1757934	+	TCONS_00004736
SL2.50ch01	1763283	1763699	+	TCONS_00004738
SL2.50ch01	1793826	1794215	+	TCONS_00004754
SL2.50ch01	1824362	1824604	+	TCONS_00004762
SL2.50ch01	1833002	1833263	+	TCONS_00004764
SL2.50ch01	1908413	1908766	+	TCONS_00004793
SL2.50ch01	1934424	1934758	+	TCONS_00004806
SL2.50ch01	1953250	1953520	+	TCONS_00004819
SL2.50ch01	1977991	1978362	+	TCONS_00004824
SL2.50ch01	1987181	1987396	+	TCONS_00004825
SL2.50ch01	1993097	1993490	+	TCONS_00004826
SL2.50ch01	2005600	2005873	+	TCONS_00004828
SL2.50ch01	2026437	2026665	+	TCONS_00004839
SL2.50ch01	2026832	2027430	+	TCONS_00004840
SL2.50ch01	2040423	2040626	+	TCONS_00004843
SL2.50ch01	2064499	2064828	+	TCONS_00004850
SL2.50ch01	2074148	2074631	+	TCONS_00004852
SL2.50ch01	2080347	2080607	+	TCONS_00004853
SL2.50ch01	2084748	2085264	+	TCONS_00004855
SL2.50ch01	2087289	2087718	+	TCONS_00004856
SL2.50ch01	2091449	2091702	+	TCONS_00004857
SL2.50ch01	2273687	2274139	+	TCONS_00004918
SL2.50ch01	2292073	2292549	+	TCONS_00004921
SL2.50ch01	2297034	2297558	+	TCONS_00004922
SL2.50ch01	2298980	2299306	+	TCONS_00004924
SL2.50ch01	2408020	2408351	+	TCONS_00004958
SL2.50ch01	2451067	2451769	+	TCONS_00004986
SL2.50ch01	2501451	2501656	+	TCONS_00004998
SL2.50ch01	2651925	2652160	+	TCONS_00005036
SL2.50ch01	2698426	2698946	+	TCONS_00005051
SL2.50ch01	2699452	2699953	+	TCONS_00005052
SL2.50ch01	2752938	2753224	+	TCONS_00005063
SL2.50ch01	2819311	2819657	+	TCONS_00005084
SL2.50ch01	2819759	2820111	+	TCONS_00005085
SL2.50ch01	2821167	2821370	+	TCONS_00005086
SL2.50ch01	2875551	2876460	+	TCONS_00005104
SL2.50ch01	2955890	2956158	+	TCONS_00005130
SL2.50ch01	2964167	2964445	+	TCONS_00005134
SL2.50ch01	2985755	2987096	+	TCONS_00005141
SL2.50ch01	2993223	2993929	+	TCONS_00005148
SL2.50ch01	3011164	3011761	+	TCONS_00005159
SL2.50ch01	3084365	3084633	+	TCONS_00005182
SL2.50ch01	3120032	3120488	+	TCONS_00005192
SL2.50ch01	3162471	3162704	+	TCONS_00005196
SL2.50ch01	3176815	3177116	+	TCONS_00005201
SL2.50ch01	3219766	3220059	+	TCONS_00005205
SL2.50ch01	3221395	3221650	+	TCONS_00005206
SL2.50ch01	3227384	3227863	+	TCONS_00005209
SL2.50ch01	3276881	3277174	+	TCONS_00005224
SL2.50ch01	3280333	3280680	+	TCONS_00005226
SL2.50ch01	3285478	3285915	+	TCONS_00005227
SL2.50ch01	3349710	3349926	+	TCONS_00005237
SL2.50ch01	3351132	3351415	+	TCONS_00005238
SL2.50ch01	3383160	3383397	+	TCONS_00005240
SL2.50ch01	3446827	3447204	+	TCONS_00005242
SL2.50ch01	3461345	3461546	+	TCONS_00005245
SL2.50ch01	3467662	3467888	+	TCONS_00005246
SL2.50ch01	3475334	3475935	+	TCONS_00005247
SL2.50ch01	3504077	3504357	+	TCONS_00005254
SL2.50ch01	3512614	3513252	+	TCONS_00005257
SL2.50ch01	3617723	3618044	+	TCONS_00005277
SL2.50ch01	3620264	3621153	+	TCONS_00005279
SL2.50ch01	3639568	3639773	+	TCONS_00005289
SL2.50ch01	3659599	3660509	+	TCONS_00005291
SL2.50ch01	3668584	3668966	+	TCONS_00005292
SL2.50ch01	3683869	3684212	+	TCONS_00005298
SL2.50ch01	3707117	3707656	+	TCONS_00005304
SL2.50ch01	3709609	3709812	+	TCONS_00005306
SL2.50ch01	3729099	3729359	+	TCONS_00005310
SL2.50ch01	3748195	3748484	+	TCONS_00005316
SL2.50ch01	3756587	3757006	+	TCONS_00005317
SL2.50ch01	3773584	3773808	+	TCONS_00005320
SL2.50ch01	3774154	3774431	+	TCONS_00005321
SL2.50ch01	3828081	3828323	+	TCONS_00005333
SL2.50ch01	3838680	3839203	+	TCONS_00005340
SL2.50ch01	3879245	3879757	+	TCONS_00005355
SL2.50ch01	3884169	3884526	+	TCONS_00005358
SL2.50ch01	3934417	3934725	+	TCONS_00005363
SL2.50ch01	3942982	3943367	+	TCONS_00005364
SL2.50ch01	3950358	3950792	+	TCONS_00005365
SL2.50ch01	3990830	3991366	+	TCONS_00005375
SL2.50ch01	4001165	4001441	+	TCONS_00005377
SL2.50ch01	4008388	4008741	+	TCONS_00005378
SL2.50ch01	4035751	4036008	+	TCONS_00005382
SL2.50ch01	4041883	4042595	+	TCONS_00005383
SL2.50ch01	4148607	4148877	+	TCONS_00005398
SL2.50ch01	4163310	4163713	+	TCONS_00005402
SL2.50ch01	4167182	4167548	+	TCONS_00005403
SL2.50ch01	4167785	4168434	+	TCONS_00005404
SL2.50ch01	4200270	4200607	+	TCONS_00005407
SL2.50ch01	4217180	4217446	+	TCONS_00005412
SL2.50ch01	4245505	4245763	+	TCONS_00005415
SL2.50ch01	4267701	4267966	+	TCONS_00005422
SL2.50ch01	4269670	4269979	+	TCONS_00005423
SL2.50ch01	4300859	4301232	+	TCONS_00005424
SL2.50ch01	4302641	4302892	+	TCONS_00005426
SL2.50ch01	4358790	4359047	+	TCONS_00005429
SL2.50ch01	4362936	4363504	+	TCONS_00005430
SL2.50ch01	4365708	4366007	+	TCONS_00005431
SL2.50ch01	4366244	4366668	+	TCONS_00005432
SL2.50ch01	4385853	4386187	+	TCONS_00005442
SL2.50ch01	4386826	4387134	+	TCONS_00005443
SL2.50ch01	4395033	4395539	+	TCONS_00005444
SL2.50ch01	4400276	4400637	+	TCONS_00005445
SL2.50ch01	4417790	4418075	+	TCONS_00005450
SL2.50ch01	4465576	4465974	+	TCONS_00005454
SL2.50ch01	4475835	4476103	+	TCONS_00005455
SL2.50ch01	4477574	4478416	+	TCONS_00005456
SL2.50ch01	4486785	4487087	+	TCONS_00005458
SL2.50ch01	4489371	4489650	+	TCONS_00005459
SL2.50ch01	4496608	4497038	+	TCONS_00005460
SL2.50ch01	4516491	4516711	+	TCONS_00005462
SL2.50ch01	4539723	4540002	+	TCONS_00005465
SL2.50ch01	4556008	4556303	+	TCONS_00005468
SL2.50ch01	4692538	4692972	+	TCONS_00005488
SL2.50ch01	4730527	4730795	+	TCONS_00005493
SL2.50ch01	4732706	4732950	+	TCONS_00005494
SL2.50ch01	4797902	4798113	+	TCONS_00005505
SL2.50ch01	4818545	4818811	+	TCONS_00005509
SL2.50ch01	4819099	4819654	+	TCONS_00005510
SL2.50ch01	4826939	4827183	+	TCONS_00005513
SL2.50ch01	4846385	4846868	+	TCONS_00005520
SL2.50ch01	4892691	4892961	+	TCONS_00005527
SL2.50ch01	4901362	4901635	+	TCONS_00005528
SL2.50ch01	4906541	4907715	+	TCONS_00005529
SL2.50ch01	4924409	4924668	+	TCONS_00005533
SL2.50ch01	4971061	4971309	+	TCONS_00005545
SL2.50ch01	5020509	5020766	+	TCONS_00005555
SL2.50ch01	5023548	5024220	+	TCONS_00005556
SL2.50ch01	5041604	5041933	+	TCONS_00005563
SL2.50ch01	5042629	5043216	+	TCONS_00005564
SL2.50ch01	5043634	5043888	+	TCONS_00005565
SL2.50ch01	5116319	5116776	+	TCONS_00005576
SL2.50ch01	5184159	5184580	+	TCONS_00005584
SL2.50ch01	5189732	5190232	+	TCONS_00005587
SL2.50ch01	5193840	5194142	+	TCONS_00005588
SL2.50ch01	5202807	5203301	+	TCONS_00005591
SL2.50ch01	5226782	5227101	+	TCONS_00005595
SL2.50ch01	5227510	5228189	+	TCONS_00005596
SL2.50ch01	5240624	5240948	+	TCONS_00005598
SL2.50ch01	5250823	5251085	+	TCONS_00005599
SL2.50ch01	5283200	5283603	+	TCONS_00005609
SL2.50ch01	5351593	5351818	+	TCONS_00005620
SL2.50ch01	5353203	5353556	+	TCONS_00005621
SL2.50ch01	5376798	5377055	+	TCONS_00005641
SL2.50ch01	5408551	5409076	+	TCONS_00005643
SL2.50ch01	5431895	5432172	+	TCONS_00005646
SL2.50ch01	5441872	5442296	+	TCONS_00005647
SL2.50ch01	5463877	5464099	+	TCONS_00005652
SL2.50ch01	5477776	5478105	+	TCONS_00005654
SL2.50ch01	5498664	5498875	+	TCONS_00005656
SL2.50ch01	5499445	5499842	+	TCONS_00005657
SL2.50ch01	5500592	5500965	+	TCONS_00005658
SL2.50ch01	5501586	5502126	+	TCONS_00005659
SL2.50ch01	5550515	5550730	+	TCONS_00005672
SL2.50ch01	5624896	5625215	+	TCONS_00005689
SL2.50ch01	5644221	5644677	+	TCONS_00005691
SL2.50ch01	5652088	5652350	+	TCONS_00005694
SL2.50ch01	5662369	5662875	+	TCONS_00005700
SL2.50ch01	5799787	5800057	+	TCONS_00005713
SL2.50ch01	5803213	5803653	+	TCONS_00005715
SL2.50ch01	5864557	5865218	+	TCONS_00005728
SL2.50ch01	6078293	6080804	+	nonstrand_TCONS_00002339
SL2.50ch01	6186198	6186626	+	TCONS_00005733
SL2.50ch01	6247738	6248223	+	TCONS_00005740
SL2.50ch01	6254186	6254695	+	TCONS_00005741
SL2.50ch01	6271326	6271669	+	TCONS_00005742
SL2.50ch01	6272118	6272634	+	TCONS_00005743
SL2.50ch01	6277677	6278996	+	nonstrand_TCONS_00002341
SL2.50ch01	6277780	6278540	+	TCONS_00005745
SL2.50ch01	6297944	6298399	+	TCONS_00005748
SL2.50ch01	6387509	6388033	+	TCONS_00005766
SL2.50ch01	6476912	6477266	+	TCONS_00005771
SL2.50ch01	6484031	6484807	+	TCONS_00005772
SL2.50ch01	6484031	6487024	+	TCONS_00005773
SL2.50ch01	6528762	6528971	+	TCONS_00005784
SL2.50ch01	6529252	6529645	+	TCONS_00005785
SL2.50ch01	6545965	6551303	+	nonstrand_TCONS_00002356
SL2.50ch01	6545965	6551303	+	nonstrand_TCONS_00002357
SL2.50ch01	6545991	6548373	+	TCONS_00005786
SL2.50ch01	6546827	6547166	+	TCONS_00005787
SL2.50ch01	6590383	6590679	+	TCONS_00005788
SL2.50ch01	6606369	6606625	+	TCONS_00005791
SL2.50ch01	6620837	6621259	+	TCONS_00005794
SL2.50ch01	6625568	6625845	+	TCONS_00005795
SL2.50ch01	6657245	6657681	+	TCONS_00005798
SL2.50ch01	6657744	6658008	+	TCONS_00005799
SL2.50ch01	6659648	6659915	+	TCONS_00005801
SL2.50ch01	6680998	6681232	+	TCONS_00005805
SL2.50ch01	6682415	6683030	+	TCONS_00005806
SL2.50ch01	6695579	6696021	+	TCONS_00005808
SL2.50ch01	6750876	6751096	+	TCONS_00005813
SL2.50ch01	6779038	6779245	+	TCONS_00005814
SL2.50ch01	6784654	6784952	+	TCONS_00005815
SL2.50ch01	6788451	6788914	+	TCONS_00005816
SL2.50ch01	6800515	6800815	+	TCONS_00005817
SL2.50ch01	6843310	6846983	+	TCONS_00005827
SL2.50ch01	6852650	6853360	+	TCONS_00005830
SL2.50ch01	6912723	6913335	+	TCONS_00005837
SL2.50ch01	6969618	6969851	+	TCONS_00005839
SL2.50ch01	7048513	7049125	+	TCONS_00005846
SL2.50ch01	7049676	7050423	+	TCONS_00005847
SL2.50ch01	7051130	7051385	+	TCONS_00005848
SL2.50ch01	7076992	7077224	+	TCONS_00005849
SL2.50ch01	7078481	7078792	+	TCONS_00005850
SL2.50ch01	7079847	7080250	+	TCONS_00005851
SL2.50ch01	7086481	7086787	+	TCONS_00005853
SL2.50ch01	7086863	7087096	+	TCONS_00005854
SL2.50ch01	7087430	7087857	+	TCONS_00005855
SL2.50ch01	7089931	7090266	+	TCONS_00005856
SL2.50ch01	7121068	7121370	+	TCONS_00005857
SL2.50ch01	7121862	7122098	+	TCONS_00005858
SL2.50ch01	7122500	7123168	+	TCONS_00005859
SL2.50ch01	7131505	7131806	+	TCONS_00005862
SL2.50ch01	7132013	7132254	+	TCONS_00005863
SL2.50ch01	7149232	7149435	+	TCONS_00005866
SL2.50ch01	7149967	7150855	+	TCONS_00005867
SL2.50ch01	7156364	7157177	+	TCONS_00005868
SL2.50ch01	7167874	7168539	+	TCONS_00005870
SL2.50ch01	7171596	7171806	+	TCONS_00005872
SL2.50ch01	7173839	7174102	+	TCONS_00005873
SL2.50ch01	7175281	7176323	+	TCONS_00005874
SL2.50ch01	7280713	7281690	+	nonstrand_TCONS_00002382
SL2.50ch01	7284819	7285894	+	TCONS_00005875
SL2.50ch01	7298585	7299196	+	TCONS_00005876
SL2.50ch01	7313535	7314048	+	TCONS_00005878
SL2.50ch01	7341129	7341436	+	TCONS_00005883
SL2.50ch01	7352405	7352779	+	TCONS_00005884
SL2.50ch01	7362221	7362510	+	TCONS_00005885
SL2.50ch01	7369457	7369699	+	TCONS_00005886
SL2.50ch01	7371016	7371388	+	TCONS_00005887
SL2.50ch01	7379157	7379890	+	TCONS_00005888
SL2.50ch01	7415807	7416204	+	TCONS_00005893
SL2.50ch01	7418259	7419382	+	TCONS_00005896
SL2.50ch01	7420094	7420613	+	TCONS_00005898
SL2.50ch01	7434832	7435093	+	TCONS_00005899
SL2.50ch01	7436445	7437035	+	TCONS_00005900
SL2.50ch01	7443144	7443567	+	TCONS_00005901
SL2.50ch01	7443947	7444249	+	TCONS_00005902
SL2.50ch01	7444330	7444727	+	TCONS_00005903
SL2.50ch01	7445063	7448472	+	TCONS_00005904
SL2.50ch01	7445491	7445925	+	TCONS_00005905
SL2.50ch01	7446431	7446656	+	TCONS_00005906
SL2.50ch01	7466339	7466867	+	TCONS_00005907
SL2.50ch01	7492183	7493080	+	TCONS_00005910
SL2.50ch01	7497198	7497706	+	TCONS_00005911
SL2.50ch01	7498101	7498348	+	TCONS_00005912
SL2.50ch01	7503730	7503984	+	TCONS_00005914
SL2.50ch01	7504583	7505167	+	TCONS_00005915
SL2.50ch01	7506611	7506939	+	TCONS_00005917
SL2.50ch01	7540380	7540924	+	TCONS_00005918
SL2.50ch01	7543845	7544078	+	TCONS_00005919
SL2.50ch01	7552484	7552826	+	TCONS_00005921
SL2.50ch01	7557383	7557656	+	TCONS_00005922
SL2.50ch01	7572295	7572544	+	TCONS_00005925
SL2.50ch01	7584535	7585197	+	TCONS_00005928
SL2.50ch01	7588121	7588782	+	TCONS_00005929
SL2.50ch01	7591512	7592311	+	TCONS_00005930
SL2.50ch01	7624480	7624733	+	TCONS_00005940
SL2.50ch01	7636698	7636983	+	TCONS_00005942
SL2.50ch01	7639807	7640073	+	TCONS_00005943
SL2.50ch01	7657408	7657735	+	TCONS_00005946
SL2.50ch01	7729396	7729600	+	TCONS_00005948
SL2.50ch01	7729699	7729996	+	TCONS_00005949
SL2.50ch01	7743197	7743445	+	TCONS_00005950
SL2.50ch01	7767309	7767749	+	TCONS_00005951
SL2.50ch01	7814839	7815093	+	TCONS_00005953
SL2.50ch01	7815908	7816171	+	TCONS_00005955
SL2.50ch01	7830887	7831435	+	TCONS_00005958
SL2.50ch01	7840008	7840414	+	TCONS_00005959
SL2.50ch01	7858223	7858633	+	TCONS_00005961
SL2.50ch01	7876757	7877273	+	TCONS_00005962
SL2.50ch01	7877424	7877639	+	TCONS_00005963
SL2.50ch01	7878649	7878988	+	TCONS_00005964
SL2.50ch01	7887893	7888136	+	TCONS_00005965
SL2.50ch01	7938120	7938605	+	TCONS_00005970
SL2.50ch01	7938668	7939153	+	TCONS_00005971
SL2.50ch01	7939490	7939735	+	TCONS_00005972
SL2.50ch01	7976470	7976715	+	TCONS_00005975
SL2.50ch01	7977335	7977583	+	TCONS_00005976
SL2.50ch01	7991010	7991266	+	TCONS_00005977
SL2.50ch01	8038844	8039154	+	TCONS_00005979
SL2.50ch01	8072967	8073528	+	TCONS_00005983
SL2.50ch01	8095041	8095283	+	TCONS_00005985
SL2.50ch01	8117951	8118816	+	TCONS_00005986
SL2.50ch01	8159173	8159626	+	TCONS_00005990
SL2.50ch01	8189022	8189240	+	TCONS_00005993
SL2.50ch01	8201740	8202069	+	TCONS_00005995
SL2.50ch01	8210092	8210318	+	TCONS_00005997
SL2.50ch01	8219529	8219822	+	TCONS_00006000
SL2.50ch01	8272856	8275311	+	TCONS_00006001
SL2.50ch01	8273555	8273874	+	TCONS_00006002
SL2.50ch01	8308240	8308690	+	TCONS_00006004
SL2.50ch01	8322002	8322226	+	TCONS_00006006
SL2.50ch01	8328449	8328782	+	TCONS_00006008
SL2.50ch01	8328946	8329448	+	TCONS_00006009
SL2.50ch01	8336185	8340016	+	nonstrand_TCONS_00002401
SL2.50ch01	8336185	8340016	+	nonstrand_TCONS_00002402
SL2.50ch01	8339545	8340008	+	TCONS_00006012
SL2.50ch01	8386807	8387139	+	TCONS_00006014
SL2.50ch01	8408003	8408850	+	TCONS_00006016
SL2.50ch01	8422224	8422537	+	TCONS_00006017
SL2.50ch01	8442056	8442312	+	TCONS_00006019
SL2.50ch01	8447774	8448170	+	TCONS_00006020
SL2.50ch01	8449707	8450012	+	TCONS_00006021
SL2.50ch01	8465654	8466102	+	TCONS_00006024
SL2.50ch01	8521802	8522173	+	TCONS_00006026
SL2.50ch01	8555563	8555783	+	TCONS_00006027
SL2.50ch01	8608735	8609312	+	TCONS_00006028
SL2.50ch01	8614686	8614999	+	TCONS_00006029
SL2.50ch01	8621592	8621796	+	TCONS_00006030
SL2.50ch01	8675761	8676182	+	TCONS_00006036
SL2.50ch01	8697357	8697719	+	TCONS_00006044
SL2.50ch01	8722287	8722659	+	TCONS_00006047
SL2.50ch01	8771153	8771368	+	TCONS_00006055
SL2.50ch01	8776962	8777517	+	TCONS_00006057
SL2.50ch01	8790824	8791366	+	TCONS_00006058
SL2.50ch01	8801976	8802379	+	TCONS_00006059
SL2.50ch01	8825475	8825766	+	TCONS_00006062
SL2.50ch01	8841026	8841298	+	TCONS_00006063
SL2.50ch01	8880803	8881845	+	TCONS_00006069
SL2.50ch01	8901765	8902046	+	TCONS_00006072
SL2.50ch01	8924301	8924515	+	TCONS_00006078
SL2.50ch01	8944094	8944465	+	TCONS_00006081
SL2.50ch01	8977748	8977963	+	TCONS_00006084
SL2.50ch01	8981222	8981557	+	TCONS_00006085
SL2.50ch01	9007013	9007276	+	TCONS_00006087
SL2.50ch01	9014109	9014326	+	TCONS_00006088
SL2.50ch01	9014432	9014755	+	TCONS_00006089
SL2.50ch01	9016436	9016649	+	TCONS_00006090
SL2.50ch01	9027576	9028413	+	TCONS_00006091
SL2.50ch01	9042859	9043138	+	TCONS_00006093
SL2.50ch01	9068740	9068968	+	TCONS_00006095
SL2.50ch01	9069053	9069445	+	TCONS_00006096
SL2.50ch01	9094219	9094453	+	TCONS_00006099
SL2.50ch01	9101522	9102013	+	TCONS_00006101
SL2.50ch01	9156840	9157397	+	TCONS_00006104
SL2.50ch01	9162392	9162643	+	TCONS_00006107
SL2.50ch01	9184306	9184535	+	TCONS_00006109
SL2.50ch01	9221663	9222034	+	TCONS_00006113
SL2.50ch01	9223553	9224070	+	TCONS_00006114
SL2.50ch01	9229106	9229616	+	TCONS_00006115
SL2.50ch01	9253830	9254420	+	TCONS_00006117
SL2.50ch01	9267084	9267809	+	TCONS_00006118
SL2.50ch01	9267895	9268219	+	TCONS_00006119
SL2.50ch01	9300237	9300951	+	TCONS_00006123
SL2.50ch01	9330742	9330964	+	TCONS_00006127
SL2.50ch01	9375163	9375389	+	TCONS_00006129
SL2.50ch01	9419274	9419708	+	TCONS_00006136
SL2.50ch01	9427940	9428348	+	TCONS_00006139
SL2.50ch01	9428513	9428874	+	TCONS_00006140
SL2.50ch01	9428961	9429202	+	TCONS_00006141
SL2.50ch01	9443976	9444446	+	TCONS_00006143
SL2.50ch01	9480416	9480775	+	TCONS_00006149
SL2.50ch01	9549832	9550549	+	TCONS_00006155
SL2.50ch01	9554687	9554959	+	TCONS_00006156
SL2.50ch01	9555443	9555822	+	TCONS_00006157
SL2.50ch01	9587330	9588295	+	TCONS_00006160
SL2.50ch01	9632803	9633141	+	TCONS_00006162
SL2.50ch01	9681093	9681411	+	TCONS_00006165
SL2.50ch01	9712039	9712649	+	TCONS_00006169
SL2.50ch01	9719167	9719462	+	TCONS_00006170
SL2.50ch01	9724743	9725153	+	TCONS_00006171
SL2.50ch01	9725654	9725916	+	TCONS_00006172
SL2.50ch01	9784189	9785425	+	TCONS_00006176
SL2.50ch01	9809776	9810189	+	TCONS_00006177
SL2.50ch01	9819897	9820238	+	TCONS_00006178
SL2.50ch01	9841816	9842414	+	TCONS_00006180
SL2.50ch01	9854397	9854652	+	TCONS_00006181
SL2.50ch01	9885680	9885928	+	TCONS_00006184
SL2.50ch01	9886192	9886425	+	TCONS_00006185
SL2.50ch01	9886610	9886863	+	TCONS_00006186
SL2.50ch01	9949498	9949709	+	TCONS_00006192
SL2.50ch01	9966388	9966724	+	TCONS_00006194
SL2.50ch01	9989981	9990264	+	TCONS_00006195
SL2.50ch01	10009495	10009879	+	TCONS_00006196
SL2.50ch01	10033858	10034108	+	TCONS_00006197
SL2.50ch01	10045974	10046225	+	TCONS_00006199
SL2.50ch01	10051795	10052187	+	TCONS_00006200
SL2.50ch01	10052269	10052866	+	TCONS_00006201
SL2.50ch01	10054844	10055300	+	TCONS_00006202
SL2.50ch01	10060521	10060775	+	TCONS_00006205
SL2.50ch01	10087642	10088119	+	TCONS_00006208
SL2.50ch01	10088492	10089034	+	TCONS_00006209
SL2.50ch01	10091250	10091476	+	TCONS_00006210
SL2.50ch01	10156471	10156869	+	TCONS_00006213
SL2.50ch01	10211124	10211389	+	TCONS_00006217
SL2.50ch01	10213916	10214356	+	TCONS_00006218
SL2.50ch01	10280871	10281233	+	TCONS_00006223
SL2.50ch01	10289619	10292199	+	TCONS_00006224
SL2.50ch01	10300772	10301128	+	TCONS_00006227
SL2.50ch01	10308345	10308616	+	TCONS_00006230
SL2.50ch01	10334023	10334435	+	TCONS_00006234
SL2.50ch01	10361067	10361588	+	TCONS_00006239
SL2.50ch01	10365466	10365721	+	TCONS_00006240
SL2.50ch01	10367935	10368234	+	TCONS_00006241
SL2.50ch01	10406704	10407225	+	TCONS_00006244
SL2.50ch01	10416884	10417093	+	TCONS_00006245
SL2.50ch01	10501066	10501459	+	TCONS_00006249
SL2.50ch01	10539552	10539772	+	TCONS_00006254
SL2.50ch01	10541625	10542021	+	TCONS_00006255
SL2.50ch01	10563096	10563576	+	TCONS_00006257
SL2.50ch01	10567585	10567917	+	TCONS_00006258
SL2.50ch01	10588616	10589424	+	TCONS_00006261
SL2.50ch01	10598922	10599721	+	TCONS_00006262
SL2.50ch01	10604770	10605466	+	TCONS_00006263
SL2.50ch01	10605856	10606239	+	TCONS_00006264
SL2.50ch01	10608146	10608860	+	TCONS_00006265
SL2.50ch01	10610290	10610668	+	TCONS_00006266
SL2.50ch01	10695409	10695703	+	TCONS_00006269
SL2.50ch01	10697535	10697840	+	TCONS_00006270
SL2.50ch01	10698024	10698367	+	TCONS_00006271
SL2.50ch01	10698704	10698908	+	TCONS_00006272
SL2.50ch01	10699449	10700213	+	TCONS_00006273
SL2.50ch01	10761870	10762192	+	TCONS_00006276
SL2.50ch01	10766629	10767080	+	TCONS_00006277
SL2.50ch01	10797168	10797668	+	TCONS_00006280
SL2.50ch01	10799025	10799435	+	TCONS_00006281
SL2.50ch01	10838690	10839442	+	TCONS_00006282
SL2.50ch01	10844564	10845322	+	TCONS_00006283
SL2.50ch01	10848776	10848991	+	TCONS_00006284
SL2.50ch01	10853423	10854103	+	TCONS_00006285
SL2.50ch01	10857069	10857751	+	TCONS_00006286
SL2.50ch01	10857993	10858349	+	TCONS_00006287
SL2.50ch01	10869036	10869962	+	TCONS_00006288
SL2.50ch01	10875050	10875666	+	TCONS_00006289
SL2.50ch01	10927249	10927854	+	TCONS_00006291
SL2.50ch01	10938871	10939456	+	TCONS_00006294
SL2.50ch01	10945470	10945756	+	TCONS_00006295
SL2.50ch01	10946237	10946647	+	TCONS_00006296
SL2.50ch01	10951801	10952030	+	TCONS_00006298
SL2.50ch01	10952514	10952747	+	TCONS_00006299
SL2.50ch01	10965940	10966506	+	TCONS_00006301
SL2.50ch01	10975331	10975560	+	TCONS_00006302
SL2.50ch01	10977189	10977697	+	TCONS_00006303
SL2.50ch01	10994360	10995050	+	TCONS_00006304
SL2.50ch01	11012808	11013101	+	TCONS_00006306
SL2.50ch01	11013823	11014107	+	TCONS_00006307
SL2.50ch01	11014775	11015038	+	TCONS_00006308
SL2.50ch01	11023494	11024769	+	TCONS_00006309
SL2.50ch01	11024843	11025214	+	TCONS_00006310
SL2.50ch01	11032158	11032557	+	TCONS_00006312
SL2.50ch01	11050474	11050738	+	TCONS_00006313
SL2.50ch01	11061058	11061486	+	TCONS_00006314
SL2.50ch01	11065455	11065787	+	TCONS_00006315
SL2.50ch01	11066343	11066584	+	TCONS_00006317
SL2.50ch01	11078944	11079426	+	TCONS_00006321
SL2.50ch01	11091303	11091521	+	TCONS_00006322
SL2.50ch01	11123315	11123650	+	TCONS_00006325
SL2.50ch01	11130301	11130651	+	TCONS_00006326
SL2.50ch01	11133528	11133904	+	TCONS_00006327
SL2.50ch01	11156450	11156727	+	TCONS_00006328
SL2.50ch01	11157264	11157863	+	TCONS_00006329
SL2.50ch01	11206315	11207285	+	TCONS_00006335
SL2.50ch01	11208428	11209098	+	TCONS_00006336
SL2.50ch01	11250591	11251051	+	TCONS_00006341
SL2.50ch01	11254538	11254975	+	TCONS_00006342
SL2.50ch01	11255791	11256146	+	TCONS_00006343
SL2.50ch01	11270814	11271301	+	TCONS_00006346
SL2.50ch01	11279960	11280253	+	TCONS_00006348
SL2.50ch01	11304465	11304669	+	TCONS_00006352
SL2.50ch01	11306989	11307387	+	TCONS_00006353
SL2.50ch01	11379160	11379462	+	TCONS_00006360
SL2.50ch01	11409166	11409496	+	TCONS_00006364
SL2.50ch01	11432248	11432664	+	TCONS_00006370
SL2.50ch01	11438177	11438412	+	TCONS_00006371
SL2.50ch01	11476159	11476459	+	TCONS_00006376
SL2.50ch01	11479474	11479986	+	TCONS_00006378
SL2.50ch01	11508980	11509327	+	TCONS_00006379
SL2.50ch01	11514213	11514445	+	TCONS_00006381
SL2.50ch01	11521452	11521811	+	TCONS_00006382
SL2.50ch01	11528756	11529018	+	TCONS_00006384
SL2.50ch01	11552711	11552962	+	TCONS_00006385
SL2.50ch01	11618755	11619046	+	TCONS_00006392
SL2.50ch01	11629490	11629913	+	TCONS_00006394
SL2.50ch01	11631940	11632735	+	TCONS_00006395
SL2.50ch01	11634036	11635566	+	TCONS_00006397
SL2.50ch01	11635683	11636039	+	TCONS_00006398
SL2.50ch01	11648728	11649007	+	TCONS_00006401
SL2.50ch01	11665658	11665912	+	TCONS_00006403
SL2.50ch01	11685071	11685689	+	TCONS_00006406
SL2.50ch01	11685851	11686083	+	TCONS_00006407
SL2.50ch01	11686227	11686460	+	TCONS_00006408
SL2.50ch01	11699251	11703934	+	TCONS_00006416
SL2.50ch01	11716487	11716807	+	TCONS_00006419
SL2.50ch01	11722519	11722768	+	TCONS_00006422
SL2.50ch01	11774935	11775358	+	TCONS_00006428
SL2.50ch01	11820220	11820533	+	TCONS_00006435
SL2.50ch01	11823250	11823559	+	TCONS_00006436
SL2.50ch01	11836678	11837031	+	TCONS_00006438
SL2.50ch01	11858846	11859089	+	TCONS_00006440
SL2.50ch01	11893857	11894168	+	TCONS_00006444
SL2.50ch01	11894276	11894553	+	TCONS_00006445
SL2.50ch01	11895040	11895559	+	TCONS_00006446
SL2.50ch01	11896620	11897137	+	TCONS_00006447
SL2.50ch01	11897419	11897803	+	TCONS_00006448
SL2.50ch01	11975841	11976680	+	TCONS_00006457
SL2.50ch01	12023715	12024100	+	TCONS_00006461
SL2.50ch01	12028405	12028943	+	TCONS_00006462
SL2.50ch01	12033177	12033500	+	TCONS_00006464
SL2.50ch01	12034190	12034434	+	TCONS_00006467
SL2.50ch01	12087928	12088193	+	TCONS_00006476
SL2.50ch01	12149485	12150380	+	TCONS_00006483
SL2.50ch01	12167121	12167564	+	TCONS_00006486
SL2.50ch01	12188107	12188674	+	TCONS_00006487
SL2.50ch01	12189898	12190252	+	TCONS_00006488
SL2.50ch01	12227297	12227919	+	TCONS_00006494
SL2.50ch01	12233859	12234425	+	TCONS_00006495
SL2.50ch01	12239139	12239511	+	TCONS_00006496
SL2.50ch01	12272697	12273023	+	TCONS_00006500
SL2.50ch01	12289954	12290594	+	TCONS_00006504
SL2.50ch01	12306606	12306888	+	TCONS_00006506
SL2.50ch01	12308079	12308595	+	TCONS_00006507
SL2.50ch01	12323763	12324143	+	TCONS_00006510
SL2.50ch01	12328054	12328279	+	TCONS_00006511
SL2.50ch01	12357481	12357919	+	TCONS_00006513
SL2.50ch01	12358131	12358412	+	TCONS_00006514
SL2.50ch01	12358848	12359690	+	TCONS_00006515
SL2.50ch01	12360303	12361163	+	TCONS_00006516
SL2.50ch01	12376036	12376350	+	TCONS_00006517
SL2.50ch01	12379331	12379982	+	TCONS_00006518
SL2.50ch01	12382583	12382825	+	TCONS_00006519
SL2.50ch01	12387480	12387742	+	TCONS_00006520
SL2.50ch01	12387940	12388458	+	TCONS_00006521
SL2.50ch01	12395563	12395796	+	TCONS_00006522
SL2.50ch01	12406491	12406803	+	TCONS_00006524
SL2.50ch01	12414144	12414635	+	TCONS_00006527
SL2.50ch01	12419454	12419706	+	TCONS_00006529
SL2.50ch01	12433886	12434112	+	TCONS_00006530
SL2.50ch01	12439423	12439731	+	TCONS_00006533
SL2.50ch01	12446150	12446650	+	TCONS_00006534
SL2.50ch01	12508217	12508543	+	TCONS_00006539
SL2.50ch01	12509346	12509979	+	TCONS_00006541
SL2.50ch01	12511189	12511470	+	TCONS_00006542
SL2.50ch01	12534589	12535224	+	TCONS_00006543
SL2.50ch01	12535984	12536256	+	TCONS_00006544
SL2.50ch01	12542717	12543075	+	TCONS_00006545
SL2.50ch01	12558985	12559260	+	TCONS_00006547
SL2.50ch01	12559742	12559998	+	TCONS_00006548
SL2.50ch01	12560601	12560967	+	TCONS_00006549
SL2.50ch01	12563083	12563470	+	TCONS_00006550
SL2.50ch01	12583479	12583682	+	TCONS_00006552
SL2.50ch01	12598012	12598298	+	TCONS_00006555
SL2.50ch01	12726641	12726888	+	TCONS_00006564
SL2.50ch01	12738368	12738629	+	TCONS_00006567
SL2.50ch01	12740132	12740334	+	TCONS_00006568
SL2.50ch01	12745977	12746394	+	TCONS_00006570
SL2.50ch01	12755599	12755872	+	TCONS_00006572
SL2.50ch01	12762488	12762708	+	TCONS_00006573
SL2.50ch01	12767494	12767739	+	TCONS_00006574
SL2.50ch01	12767810	12768345	+	TCONS_00006575
SL2.50ch01	12788165	12788503	+	TCONS_00006578
SL2.50ch01	12793231	12793512	+	TCONS_00006579
SL2.50ch01	12802699	12803333	+	TCONS_00006582
SL2.50ch01	12820058	12820265	+	TCONS_00006585
SL2.50ch01	12823640	12824011	+	TCONS_00006586
SL2.50ch01	12825305	12825644	+	TCONS_00006587
SL2.50ch01	12826109	12827042	+	TCONS_00006588
SL2.50ch01	12836903	12837230	+	TCONS_00006589
SL2.50ch01	12878911	12879145	+	TCONS_00006592
SL2.50ch01	12894308	12894550	+	TCONS_00006594
SL2.50ch01	12894601	12894885	+	TCONS_00006595
SL2.50ch01	12895420	12895688	+	TCONS_00006596
SL2.50ch01	12963806	12964047	+	TCONS_00006603
SL2.50ch01	12986860	12987434	+	TCONS_00006605
SL2.50ch01	13040453	13040735	+	TCONS_00006608
SL2.50ch01	13071331	13071590	+	TCONS_00006611
SL2.50ch01	13077335	13077651	+	TCONS_00006613
SL2.50ch01	13113057	13113349	+	TCONS_00006616
SL2.50ch01	13114246	13114473	+	TCONS_00006617
SL2.50ch01	13116605	13116964	+	TCONS_00006618
SL2.50ch01	13118235	13118551	+	TCONS_00006619
SL2.50ch01	13130270	13130490	+	TCONS_00006621
[truncated: 68,635 more rows]
