# Supplementary material for: Genome-wide profiling of long non-coding RNAs from tomato and a comparison with mRNAs associated with the regulation of fruit ripening
Source: BMC Plant Biol. 2018 May 4;18:75. doi: 10.1186/s12870-018-1300-y (PMC5935960; doi:10.1186/s12870-018-1300-y)
Supplement: Supplementary file 3 — Candidate ancRNA information. (XLSX 330 kb) [file 12870_2018_1300_MOESM3_ESM.xlsx]

## Sheet: Additional file 3
Seqnames	Start	End	Strand	Name
SL2.50ch00	570530	571986	+	TCONS_00000064
SL2.50ch00	573930	574672	+	TCONS_00000065
SL2.50ch00	3431811	3432176	+	TCONS_00000310
SL2.50ch00	5029975	5030707	+	TCONS_00000465
SL2.50ch00	6556321	6557213	+	TCONS_00000616
SL2.50ch00	6561973	6562176	+	TCONS_00000623
SL2.50ch00	6569355	6569862	+	TCONS_00000624
SL2.50ch00	6622576	6623374	+	TCONS_00000633
SL2.50ch00	6623712	6624455	+	TCONS_00000634
SL2.50ch00	6694870	6695889	+	TCONS_00000648
SL2.50ch00	6696091	6696329	+	TCONS_00000649
SL2.50ch00	6791448	6792026	+	TCONS_00000671
SL2.50ch00	8765823	8766892	+	TCONS_00000811
SL2.50ch00	8786872	8787116	+	TCONS_00000817
SL2.50ch00	8793411	8794006	+	TCONS_00000819
SL2.50ch00	8796882	8797385	+	TCONS_00000821
SL2.50ch00	11538666	11538924	+	TCONS_00000971
SL2.50ch00	12391803	12392170	+	TCONS_00001086
SL2.50ch00	12476157	12476517	+	TCONS_00001108
SL2.50ch00	12511366	12511578	+	TCONS_00001113
SL2.50ch00	12609476	12610110	+	TCONS_00001135
SL2.50ch00	12610303	12610748	+	TCONS_00001136
SL2.50ch00	12980499	12981236	+	TCONS_00001181
SL2.50ch00	13139361	13140209	+	TCONS_00001194
SL2.50ch00	13287176	13287892	+	TCONS_00001216
SL2.50ch00	13386432	13386980	+	TCONS_00001232
SL2.50ch00	13785012	13785324	+	TCONS_00001297
SL2.50ch00	14444947	14445567	+	TCONS_00001355
SL2.50ch00	14643204	14644249	+	TCONS_00001379
SL2.50ch00	15001266	15001548	+	TCONS_00001413
SL2.50ch00	15002202	15002597	+	TCONS_00001414
SL2.50ch00	15059549	15061343	+	TCONS_00001420
SL2.50ch00	15164858	15165224	+	TCONS_00001432
SL2.50ch00	15178061	15178582	+	TCONS_00001435
SL2.50ch00	15714283	15714559	+	TCONS_00001488
SL2.50ch00	16134490	16134734	+	TCONS_00001523
SL2.50ch00	16934380	16935154	+	TCONS_00001619
SL2.50ch00	17090844	17091105	+	TCONS_00001635
SL2.50ch00	18004705	18005801	+	TCONS_00001707
SL2.50ch00	18067708	18068078	+	TCONS_00001713
SL2.50ch00	18403062	18403510	+	TCONS_00001740
SL2.50ch00	18529641	18530213	+	TCONS_00001752
SL2.50ch00	20235398	20236000	+	TCONS_00001890
SL2.50ch00	20462497	20463141	+	TCONS_00001906
SL2.50ch00	20470641	20471099	+	TCONS_00001907
SL2.50ch00	20647379	20649074	+	TCONS_00001927
SL2.50ch00	20698608	20699085	+	TCONS_00001932
SL2.50ch00	8826854	8827440	-	TCONS_00002869
SL2.50ch00	12151568	12151869	-	TCONS_00003114
SL2.50ch00	12604818	12605311	-	TCONS_00003174
SL2.50ch00	14015499	14015770	-	TCONS_00003346
SL2.50ch00	14549258	14550188	-	TCONS_00003399
SL2.50ch00	15669601	15669989	-	TCONS_00003526
SL2.50ch00	17935725	17936095	-	TCONS_00003796
SL2.50ch00	18728067	18728520	-	TCONS_00003887
SL2.50ch00	21495631	21496859	-	TCONS_00004116
SL2.50ch01	131934	132235	+	TCONS_00004204
SL2.50ch01	147595	147838	+	TCONS_00004209
SL2.50ch01	204538	209456	+	TCONS_00004233
SL2.50ch01	315709	315978	+	TCONS_00004268
SL2.50ch01	317833	318317	+	TCONS_00004270
SL2.50ch01	354056	354840	+	TCONS_00004286
SL2.50ch01	355383	355869	+	TCONS_00004287
SL2.50ch01	359775	360537	+	TCONS_00004289
SL2.50ch01	360893	361173	+	TCONS_00004290
SL2.50ch01	400694	401093	+	TCONS_00004305
SL2.50ch01	401443	402027	+	TCONS_00004306
SL2.50ch01	402468	403124	+	TCONS_00004307
SL2.50ch01	406649	407329	+	TCONS_00004308
SL2.50ch01	425970	426198	+	TCONS_00004318
SL2.50ch01	477826	479813	+	TCONS_00004347
SL2.50ch01	493633	494600	+	TCONS_00004360
SL2.50ch01	590387	590723	+	TCONS_00004401
SL2.50ch01	650353	652312	+	TCONS_00004421
SL2.50ch01	681013	682152	+	TCONS_00004441
SL2.50ch01	764339	764827	+	TCONS_00004455
SL2.50ch01	767932	768166	+	TCONS_00004459
SL2.50ch01	768663	769127	+	TCONS_00004460
SL2.50ch01	860421	860692	+	TCONS_00004491
SL2.50ch01	862479	863211	+	TCONS_00004493
SL2.50ch01	936336	936551	+	TCONS_00004515
SL2.50ch01	937792	938045	+	TCONS_00004517
SL2.50ch01	938628	938875	+	TCONS_00004518
SL2.50ch01	947941	948275	+	TCONS_00004520
SL2.50ch01	999757	1000199	+	TCONS_00004526
SL2.50ch01	1021184	1022211	+	TCONS_00004533
SL2.50ch01	1021329	1022211	+	TCONS_00004534
SL2.50ch01	1024533	1024968	+	TCONS_00004535
SL2.50ch01	1070448	1071060	+	TCONS_00004547
SL2.50ch01	1072640	1073123	+	TCONS_00004548
SL2.50ch01	1261688	1262336	+	TCONS_00004574
SL2.50ch01	1277346	1278477	+	TCONS_00004579
SL2.50ch01	1278892	1279252	+	TCONS_00004580
SL2.50ch01	1281758	1282237	+	TCONS_00004583
SL2.50ch01	1336169	1337042	+	TCONS_00004599
SL2.50ch01	1422824	1423692	+	TCONS_00004631
SL2.50ch01	1424430	1424954	+	TCONS_00004632
SL2.50ch01	1431767	1432695	+	TCONS_00004635
SL2.50ch01	1605153	1606247	+	TCONS_00004699
SL2.50ch01	1629175	1629749	+	TCONS_00004706
SL2.50ch01	1742075	1743874	+	TCONS_00004731
SL2.50ch01	1810351	1810631	+	TCONS_00004759
SL2.50ch01	1810851	1811182	+	TCONS_00004760
SL2.50ch01	1931328	1931640	+	TCONS_00004805
SL2.50ch01	1993837	1995035	+	TCONS_00004827
SL2.50ch01	2017975	2019053	+	TCONS_00004835
SL2.50ch01	2019375	2019694	+	TCONS_00004836
SL2.50ch01	2031624	2032638	+	TCONS_00004841
SL2.50ch01	2061879	2062352	+	TCONS_00004848
SL2.50ch01	2062699	2063680	+	TCONS_00004849
SL2.50ch01	2096958	2097288	+	TCONS_00004858
SL2.50ch01	2097601	2097807	+	TCONS_00004859
SL2.50ch01	2099070	2099274	+	TCONS_00004860
SL2.50ch01	2101703	2102684	+	TCONS_00004862
SL2.50ch01	2139077	2139566	+	TCONS_00004871
SL2.50ch01	2139938	2140200	+	TCONS_00004872
SL2.50ch01	2327598	2328449	+	TCONS_00004931
SL2.50ch01	2350114	2350860	+	TCONS_00004936
SL2.50ch01	2350114	2350860	+	TCONS_00004937
SL2.50ch01	2408794	2409711	+	TCONS_00004959
SL2.50ch01	2410053	2410545	+	TCONS_00004960
SL2.50ch01	2514547	2515377	+	TCONS_00005003
SL2.50ch01	2515950	2516323	+	TCONS_00005005
SL2.50ch01	2579631	2580784	+	TCONS_00005024
SL2.50ch01	2733396	2734195	+	TCONS_00005056
SL2.50ch01	2736662	2737143	+	TCONS_00005057
SL2.50ch01	2740638	2741072	+	TCONS_00005058
SL2.50ch01	2746514	2747363	+	TCONS_00005060
SL2.50ch01	2747947	2748739	+	TCONS_00005061
SL2.50ch01	2765225	2765866	+	TCONS_00005068
SL2.50ch01	2836859	2837946	+	TCONS_00005093
SL2.50ch01	2838259	2838527	+	TCONS_00005094
SL2.50ch01	2907554	2910924	+	TCONS_00005118
SL2.50ch01	2963006	2963260	+	TCONS_00005133
SL2.50ch01	3094916	3095866	+	TCONS_00005184
SL2.50ch01	3098596	3098883	+	TCONS_00005186
SL2.50ch01	3240328	3240869	+	TCONS_00005214
SL2.50ch01	3246149	3246876	+	TCONS_00005217
SL2.50ch01	3323730	3324551	+	TCONS_00005232
SL2.50ch01	3596220	3597071	+	TCONS_00005271
SL2.50ch01	3634628	3636265	+	TCONS_00005288
SL2.50ch01	3676529	3677254	+	TCONS_00005294
SL2.50ch01	3680230	3680502	+	TCONS_00005296
SL2.50ch01	3842208	3843037	+	TCONS_00005341
SL2.50ch01	3844975	3845425	+	TCONS_00005342
SL2.50ch01	3907662	3908132	+	TCONS_00005360
SL2.50ch01	3908432	3908850	+	TCONS_00005361
SL2.50ch01	4000002	4000241	+	TCONS_00005376
SL2.50ch01	4098791	4099188	+	TCONS_00005385
SL2.50ch01	4099748	4100066	+	TCONS_00005386
SL2.50ch01	4100394	4100750	+	TCONS_00005387
SL2.50ch01	4101414	4101654	+	TCONS_00005390
SL2.50ch01	4122400	4123587	+	TCONS_00005393
SL2.50ch01	4126025	4126413	+	TCONS_00005394
SL2.50ch01	4157080	4158320	+	TCONS_00005401
SL2.50ch01	4249978	4250499	+	TCONS_00005416
SL2.50ch01	4382196	4383038	+	TCONS_00005438
SL2.50ch01	4572355	4573575	+	TCONS_00005470
SL2.50ch01	4573951	4574262	+	TCONS_00005471
SL2.50ch01	4948072	4948505	+	TCONS_00005539
SL2.50ch01	5062620	5063248	+	TCONS_00005567
SL2.50ch01	5064028	5064771	+	TCONS_00005568
SL2.50ch01	5080189	5080409	+	TCONS_00005571
SL2.50ch01	5171773	5172001	+	TCONS_00005581
SL2.50ch01	5195618	5196523	+	TCONS_00005589
SL2.50ch01	5580780	5581639	+	TCONS_00005678
SL2.50ch01	5583610	5583915	+	TCONS_00005679
SL2.50ch01	5658725	5659067	+	TCONS_00005698
SL2.50ch01	5660513	5660835	+	TCONS_00005699
SL2.50ch01	5740313	5740823	+	TCONS_00005709
SL2.50ch01	5758726	5759146	+	TCONS_00005710
SL2.50ch01	6230832	6231386	+	TCONS_00005736
SL2.50ch01	6317473	6318267	+	TCONS_00005756
SL2.50ch01	6318943	6319631	+	TCONS_00005757
SL2.50ch01	6319857	6320354	+	TCONS_00005758
SL2.50ch01	6443660	6444743	+	TCONS_00005769
SL2.50ch01	6505257	6506392	+	TCONS_00005780
SL2.50ch01	6506531	6507040	+	TCONS_00005781
SL2.50ch01	6508025	6508312	+	TCONS_00005782
SL2.50ch01	6847922	6849680	+	TCONS_00005828
SL2.50ch01	7575172	7577196	+	TCONS_00005926
SL2.50ch01	7575172	7577196	+	TCONS_00005927
SL2.50ch01	8126686	8127354	+	TCONS_00005987
SL2.50ch01	8146516	8147217	+	TCONS_00005989
SL2.50ch01	8685008	8686114	+	TCONS_00006040
SL2.50ch01	8688840	8690075	+	TCONS_00006041
SL2.50ch01	8751963	8753936	+	TCONS_00006052
SL2.50ch01	9035880	9036885	+	TCONS_00006092
SL2.50ch01	11071906	11072365	+	TCONS_00006319
SL2.50ch01	13924845	13925366	+	TCONS_00006741
SL2.50ch01	14378252	14378646	+	TCONS_00006821
SL2.50ch01	14440474	14441669	+	TCONS_00006834
SL2.50ch01	14472809	14473186	+	TCONS_00006838
SL2.50ch01	15006814	15007104	+	TCONS_00006895
SL2.50ch01	15577282	15578275	+	TCONS_00006958
SL2.50ch01	16338021	16338610	+	TCONS_00007041
SL2.50ch01	16554692	16555424	+	TCONS_00007054
SL2.50ch01	18224796	18225048	+	TCONS_00007264
SL2.50ch01	20123236	20124131	+	TCONS_00007486
SL2.50ch01	21004950	21005252	+	TCONS_00007629
SL2.50ch01	23370478	23370872	+	TCONS_00007912
SL2.50ch01	24334995	24336584	+	TCONS_00008064
SL2.50ch01	24933096	24933544	+	TCONS_00008136
SL2.50ch01	25427986	25428199	+	TCONS_00008185
SL2.50ch01	25832748	25833267	+	TCONS_00008259
SL2.50ch01	27394385	27394674	+	TCONS_00008474
SL2.50ch01	28414207	28414513	+	TCONS_00008616
SL2.50ch01	29294597	29295339	+	TCONS_00008716
SL2.50ch01	31663802	31664268	+	TCONS_00009008
SL2.50ch01	32776867	32777705	+	TCONS_00009163
SL2.50ch01	32970435	32971141	+	TCONS_00009185
SL2.50ch01	35294341	35295524	+	TCONS_00009194
SL2.50ch01	35370599	35371352	+	TCONS_00009207
SL2.50ch01	36250533	36250874	+	TCONS_00009280
SL2.50ch01	36256437	36256899	+	TCONS_00009282
SL2.50ch01	41062654	41062942	+	TCONS_00009474
SL2.50ch01	41064887	41065300	+	TCONS_00009475
SL2.50ch01	43334536	43335182	+	TCONS_00009655
SL2.50ch01	43335290	43335608	+	TCONS_00009656
SL2.50ch01	44172992	44173782	+	TCONS_00009725
SL2.50ch01	46663314	46663683	+	TCONS_00009942
SL2.50ch01	46847272	46848410	+	TCONS_00009967
SL2.50ch01	47705391	47706214	+	TCONS_00010023
SL2.50ch01	47706786	47707129	+	TCONS_00010024
SL2.50ch01	48159900	48160233	+	TCONS_00010063
SL2.50ch01	48378110	48379177	+	TCONS_00010092
SL2.50ch01	52558477	52558712	+	TCONS_00010162
SL2.50ch01	53881515	53881883	+	TCONS_00010237
SL2.50ch01	54531668	54532928	+	TCONS_00010319
SL2.50ch01	54558316	54558550	+	TCONS_00010323
SL2.50ch01	54559667	54560090	+	TCONS_00010324
SL2.50ch01	54561208	54561696	+	TCONS_00010325
SL2.50ch01	54697446	54698302	+	TCONS_00010340
SL2.50ch01	54698407	54699451	+	TCONS_00010341
SL2.50ch01	54705469	54706123	+	TCONS_00010344
SL2.50ch01	57861151	57862544	+	TCONS_00010676
SL2.50ch01	58347873	58348658	+	TCONS_00010752
SL2.50ch01	58354684	58355172	+	TCONS_00010754
SL2.50ch01	58358995	58359268	+	TCONS_00010756
SL2.50ch01	60446036	60446587	+	TCONS_00011002
SL2.50ch01	60448700	60448989	+	TCONS_00011004
SL2.50ch01	60509958	60519128	+	TCONS_00011010
SL2.50ch01	60773316	60773556	+	TCONS_00011043
SL2.50ch01	60868840	60869151	+	TCONS_00011054
SL2.50ch01	60900857	60901438	+	TCONS_00011062
SL2.50ch01	62808084	62808499	+	TCONS_00011257
SL2.50ch01	62809913	62810220	+	TCONS_00011258
SL2.50ch01	62846118	62846466	+	TCONS_00011270
SL2.50ch01	63472352	63472753	+	TCONS_00011355
SL2.50ch01	64141882	64142135	+	TCONS_00011451
SL2.50ch01	64167482	64167794	+	TCONS_00011453
SL2.50ch01	64964616	64965096	+	TCONS_00011562
SL2.50ch01	65142207	65143004	+	TCONS_00011586
SL2.50ch01	65702306	65704038	+	TCONS_00011680
SL2.50ch01	65873803	65874049	+	TCONS_00011699
SL2.50ch01	66352169	66353322	+	TCONS_00011786
SL2.50ch01	66697730	66698749	+	TCONS_00011830
SL2.50ch01	66697750	66699820	+	TCONS_00011831
SL2.50ch01	67049360	67049605	+	TCONS_00011888
SL2.50ch01	67283331	67283669	+	TCONS_00011906
SL2.50ch01	67338608	67339346	+	TCONS_00011911
SL2.50ch01	67942422	67943746	+	TCONS_00011975
SL2.50ch01	67945797	67946196	+	TCONS_00011977
SL2.50ch01	67950328	67951068	+	TCONS_00011980
SL2.50ch01	68574215	68575008	+	TCONS_00012044
SL2.50ch01	68824352	68825544	+	TCONS_00012063
SL2.50ch01	68825866	68826117	+	TCONS_00012064
SL2.50ch01	68827234	68827747	+	TCONS_00012065
SL2.50ch01	69071862	69072354	+	TCONS_00012083
SL2.50ch01	69441028	69441805	+	TCONS_00012138
SL2.50ch01	69457020	69458247	+	TCONS_00012142
SL2.50ch01	69503857	69504118	+	TCONS_00012144
SL2.50ch01	69698202	69699453	+	TCONS_00012172
SL2.50ch01	69699595	69699901	+	TCONS_00012173
SL2.50ch01	69700428	69701172	+	TCONS_00012174
SL2.50ch01	71935582	71936024	+	TCONS_00012401
SL2.50ch01	72282658	72283623	+	TCONS_00012452
SL2.50ch01	72296654	72297620	+	TCONS_00012457
SL2.50ch01	72297946	72298298	+	TCONS_00012458
SL2.50ch01	72298676	72298949	+	TCONS_00012459
SL2.50ch01	72664606	72665333	+	TCONS_00012519
SL2.50ch01	72715075	72715337	+	TCONS_00012524
SL2.50ch01	72990562	72991277	+	TCONS_00012568
SL2.50ch01	72992637	72994375	+	TCONS_00012569
SL2.50ch01	73048611	73048938	+	TCONS_00012574
SL2.50ch01	73159177	73159408	+	TCONS_00012590
SL2.50ch01	73226499	73226911	+	TCONS_00012605
SL2.50ch01	73644564	73644891	+	TCONS_00012655
SL2.50ch01	73645002	73645340	+	TCONS_00012656
SL2.50ch01	73796527	73796851	+	TCONS_00012673
SL2.50ch01	73921226	73921532	+	TCONS_00012679
SL2.50ch01	74298650	74299271	+	TCONS_00012733
SL2.50ch01	74496339	74496670	+	TCONS_00012763
SL2.50ch01	74498915	74499331	+	TCONS_00012764
SL2.50ch01	74499741	74500154	+	TCONS_00012765
SL2.50ch01	74695244	74696388	+	TCONS_00012787
SL2.50ch01	74698444	74699019	+	TCONS_00012788
SL2.50ch01	74895627	74897555	+	TCONS_00012814
SL2.50ch01	74949737	74950818	+	TCONS_00012818
SL2.50ch01	74989678	74990424	+	TCONS_00012828
SL2.50ch01	75007557	75007846	+	TCONS_00012838
SL2.50ch01	75015422	75015778	+	TCONS_00012840
SL2.50ch01	75121130	75122348	+	TCONS_00012854
SL2.50ch01	75197234	75197498	+	TCONS_00012866
SL2.50ch01	75198840	75199171	+	TCONS_00012867
SL2.50ch01	75365946	75367481	+	TCONS_00012891
SL2.50ch01	75374114	75375316	+	TCONS_00012893
SL2.50ch01	75376330	75376762	+	TCONS_00012894
SL2.50ch01	75411644	75412477	+	TCONS_00012900
SL2.50ch01	75427217	75428698	+	TCONS_00012903
SL2.50ch01	75430352	75430694	+	TCONS_00012904
SL2.50ch01	75609669	75610823	+	TCONS_00012934
SL2.50ch01	75718443	75721945	+	TCONS_00012970
SL2.50ch01	75842193	75842902	+	TCONS_00012988
SL2.50ch01	75843068	75843401	+	TCONS_00012989
SL2.50ch01	75843832	75844186	+	TCONS_00012990
SL2.50ch01	76198980	76199528	+	TCONS_00013041
SL2.50ch01	76352189	76352617	+	TCONS_00013068
SL2.50ch01	76357114	76357624	+	TCONS_00013070
SL2.50ch01	76361664	76363066	+	TCONS_00013072
SL2.50ch01	76364336	76364646	+	TCONS_00013073
SL2.50ch01	76386096	76389748	+	TCONS_00013081
SL2.50ch01	76387090	76387491	+	TCONS_00013082
SL2.50ch01	76388467	76389748	+	TCONS_00013083
SL2.50ch01	76472685	76473954	+	TCONS_00013100
SL2.50ch01	76657995	76658863	+	TCONS_00013128
SL2.50ch01	76802498	76803727	+	TCONS_00013165
SL2.50ch01	77063354	77064297	+	TCONS_00013204
SL2.50ch01	77088196	77088509	+	TCONS_00013212
SL2.50ch01	77121169	77121600	+	TCONS_00013220
SL2.50ch01	77200408	77200630	+	TCONS_00013233
SL2.50ch01	77239380	77240092	+	TCONS_00013245
SL2.50ch01	77261152	77262512	+	TCONS_00013249
SL2.50ch01	77376504	77377574	+	TCONS_00013276
SL2.50ch01	77378183	77379206	+	TCONS_00013277
SL2.50ch01	77385158	77385812	+	TCONS_00013278
SL2.50ch01	77413573	77414642	+	TCONS_00013286
SL2.50ch01	77433529	77434399	+	TCONS_00013294
SL2.50ch01	77443954	77444946	+	TCONS_00013299
SL2.50ch01	77545921	77546436	+	TCONS_00013305
SL2.50ch01	77583679	77584040	+	TCONS_00013324
SL2.50ch01	77602127	77602410	+	TCONS_00013328
SL2.50ch01	77706326	77707244	+	TCONS_00013348
SL2.50ch01	77712323	77713726	+	TCONS_00013351
SL2.50ch01	77771927	77773037	+	TCONS_00013374
SL2.50ch01	78340070	78341122	+	TCONS_00013459
SL2.50ch01	78513900	78514343	+	TCONS_00013506
SL2.50ch01	78705907	78706742	+	TCONS_00013565
SL2.50ch01	78790349	78790742	+	TCONS_00013591
SL2.50ch01	78816207	78816930	+	TCONS_00013596
SL2.50ch01	78817266	78817831	+	TCONS_00013597
SL2.50ch01	78818545	78818986	+	TCONS_00013598
SL2.50ch01	78853705	78858935	+	TCONS_00013604
SL2.50ch01	78896046	78896716	+	TCONS_00013612
SL2.50ch01	78928418	78929329	+	TCONS_00013625
SL2.50ch01	78932396	78932678	+	TCONS_00013626
SL2.50ch01	78948285	78948673	+	TCONS_00013631
SL2.50ch01	78966370	78966947	+	TCONS_00013638
SL2.50ch01	79276406	79277319	+	TCONS_00013689
SL2.50ch01	79283093	79284085	+	TCONS_00013691
SL2.50ch01	79295075	79295706	+	TCONS_00013693
SL2.50ch01	79295874	79296169	+	TCONS_00013694
SL2.50ch01	79296656	79296970	+	TCONS_00013695
SL2.50ch01	79297875	79298150	+	TCONS_00013696
SL2.50ch01	79422730	79423646	+	TCONS_00013722
SL2.50ch01	79496189	79497193	+	TCONS_00013745
SL2.50ch01	79509628	79509939	+	TCONS_00013746
SL2.50ch01	79564212	79565421	+	TCONS_00013770
SL2.50ch01	79567613	79567893	+	TCONS_00013771
SL2.50ch01	79689393	79689887	+	TCONS_00013804
SL2.50ch01	79833105	79833723	+	TCONS_00013827
SL2.50ch01	79834777	79835082	+	TCONS_00013828
SL2.50ch01	79969150	79969974	+	TCONS_00013877
SL2.50ch01	80143342	80144891	+	TCONS_00013912
SL2.50ch01	80145787	80146370	+	TCONS_00013913
SL2.50ch01	80146506	80148102	+	TCONS_00013914
SL2.50ch01	80177630	80178022	+	TCONS_00013916
SL2.50ch01	80267865	80268993	+	TCONS_00013939
SL2.50ch01	80270550	80270780	+	TCONS_00013941
SL2.50ch01	80327183	80329495	+	TCONS_00013961
SL2.50ch01	80431780	80432117	+	TCONS_00013994
SL2.50ch01	80446741	80448842	+	TCONS_00013996
SL2.50ch01	80503184	80504863	+	TCONS_00014012
SL2.50ch01	80505930	80506498	+	TCONS_00014013
SL2.50ch01	80543551	80544321	+	TCONS_00014032
SL2.50ch01	80593714	80594107	+	TCONS_00014043
SL2.50ch01	80646660	80648256	+	TCONS_00014059
SL2.50ch01	80658362	80659334	+	TCONS_00014060
SL2.50ch01	80671843	80672511	+	TCONS_00014063
SL2.50ch01	80676748	80677950	+	TCONS_00014066
SL2.50ch01	80711573	80712095	+	TCONS_00014080
SL2.50ch01	80727943	80729332	+	TCONS_00014081
SL2.50ch01	80791846	80792315	+	TCONS_00014095
SL2.50ch01	81022876	81023548	+	TCONS_00014109
SL2.50ch01	81028956	81030295	+	TCONS_00014111
SL2.50ch01	81093899	81098098	+	TCONS_00014120
SL2.50ch01	81094328	81098098	+	TCONS_00014121
SL2.50ch01	81195647	81197059	+	TCONS_00014145
SL2.50ch01	81199297	81199770	+	TCONS_00014146
SL2.50ch01	81200758	81201385	+	TCONS_00014147
SL2.50ch01	81201811	81202024	+	TCONS_00014148
SL2.50ch01	81211054	81211902	+	TCONS_00014151
SL2.50ch01	81248158	81256372	+	TCONS_00014165
SL2.50ch01	81330103	81331412	+	TCONS_00014177
SL2.50ch01	81644708	81645610	+	TCONS_00014200
SL2.50ch01	81645973	81646496	+	TCONS_00014201
SL2.50ch01	81714841	81715332	+	TCONS_00014218
SL2.50ch01	81798651	81799358	+	TCONS_00014242
SL2.50ch01	81807637	81808518	+	TCONS_00014244
SL2.50ch01	81835944	81836327	+	TCONS_00014252
SL2.50ch01	81946286	81946759	+	TCONS_00014293
SL2.50ch01	81993549	81994394	+	TCONS_00014314
SL2.50ch01	81997594	81997879	+	TCONS_00014316
SL2.50ch01	82124513	82125150	+	TCONS_00014356
SL2.50ch01	82125555	82126539	+	TCONS_00014357
SL2.50ch01	82342677	82343538	+	TCONS_00014382
SL2.50ch01	82347567	82348224	+	TCONS_00014383
SL2.50ch01	82348559	82349178	+	TCONS_00014384
SL2.50ch01	82521156	82521838	+	TCONS_00014428
SL2.50ch01	82528291	82528851	+	TCONS_00014431
SL2.50ch01	82582657	82583038	+	TCONS_00014442
SL2.50ch01	82599290	82599884	+	TCONS_00014448
SL2.50ch01	82726856	82727396	+	TCONS_00014486
SL2.50ch01	82737103	82737591	+	TCONS_00014488
SL2.50ch01	82776818	82777397	+	TCONS_00014499
SL2.50ch01	82831071	82831756	+	TCONS_00014503
SL2.50ch01	82832701	82833148	+	TCONS_00014504
SL2.50ch01	82845756	82846086	+	TCONS_00014507
SL2.50ch01	82846204	82846762	+	TCONS_00014508
SL2.50ch01	82903784	82904732	+	TCONS_00014526
SL2.50ch01	82991393	82991847	+	TCONS_00014556
SL2.50ch01	82992509	82993103	+	TCONS_00014557
SL2.50ch01	82994139	82994354	+	TCONS_00014558
SL2.50ch01	83114267	83115513	+	TCONS_00014606
SL2.50ch01	83115975	83116198	+	TCONS_00014607
SL2.50ch01	83143153	83143843	+	TCONS_00014616
SL2.50ch01	83144454	83144866	+	TCONS_00014617
SL2.50ch01	83244333	83245072	+	TCONS_00014632
SL2.50ch01	83277664	83279009	+	TCONS_00014639
SL2.50ch01	83335984	83336989	+	TCONS_00014652
SL2.50ch01	83373246	83373895	+	TCONS_00014657
SL2.50ch01	83374756	83375131	+	TCONS_00014658
SL2.50ch01	83404150	83404844	+	TCONS_00014664
SL2.50ch01	83407373	83407611	+	TCONS_00014665
SL2.50ch01	83407916	83408769	+	TCONS_00014666
SL2.50ch01	83452113	83452567	+	TCONS_00014685
SL2.50ch01	83469018	83469885	+	TCONS_00014689
SL2.50ch01	83472925	83473498	+	TCONS_00014690
SL2.50ch01	83499036	83501039	+	TCONS_00014704
SL2.50ch01	83520571	83521323	+	TCONS_00014713
SL2.50ch01	83560610	83561622	+	TCONS_00014731
SL2.50ch01	83601585	83606073	+	TCONS_00014738
SL2.50ch01	83605208	83606073	+	TCONS_00014741
SL2.50ch01	83689878	83691335	+	TCONS_00014753
SL2.50ch01	83691479	83693728	+	TCONS_00014754
SL2.50ch01	83723037	83723238	+	TCONS_00014769
SL2.50ch01	83740980	83741198	+	TCONS_00014779
SL2.50ch01	83744111	83745203	+	TCONS_00014780
SL2.50ch01	83758581	83759017	+	TCONS_00014781
SL2.50ch01	83810630	83813830	+	TCONS_00014796
SL2.50ch01	83812168	83813830	+	TCONS_00014797
SL2.50ch01	83931313	83931762	+	TCONS_00014839
SL2.50ch01	83932159	83933405	+	TCONS_00014840
SL2.50ch01	84126434	84127411	+	TCONS_00014876
SL2.50ch01	84127958	84128450	+	TCONS_00014878
SL2.50ch01	84162375	84162620	+	TCONS_00014895
SL2.50ch01	84164130	84164352	+	TCONS_00014896
SL2.50ch01	84201562	84201911	+	TCONS_00014912
SL2.50ch01	84259623	84260552	+	TCONS_00014928
SL2.50ch01	84380520	84382173	+	TCONS_00014972
SL2.50ch01	84470339	84470670	+	TCONS_00014988
SL2.50ch01	84623890	84624116	+	TCONS_00015033
SL2.50ch01	84683243	84683625	+	TCONS_00015053
SL2.50ch01	84687952	84688383	+	TCONS_00015055
SL2.50ch01	84701730	84703312	+	TCONS_00015058
SL2.50ch01	84714488	84715576	+	TCONS_00015061
SL2.50ch01	84715811	84716679	+	TCONS_00015062
SL2.50ch01	84725837	84726655	+	TCONS_00015063
SL2.50ch01	84729697	84729944	+	TCONS_00015064
SL2.50ch01	84891648	84892130	+	TCONS_00015094
SL2.50ch01	84892778	84892996	+	TCONS_00015095
SL2.50ch01	84895309	84895541	+	TCONS_00015097
SL2.50ch01	84899936	84900214	+	TCONS_00015099
SL2.50ch01	84921328	84921987	+	TCONS_00015105
SL2.50ch01	84927271	84927618	+	TCONS_00015108
SL2.50ch01	84928104	84928392	+	TCONS_00015109
SL2.50ch01	84929269	84929969	+	TCONS_00015111
SL2.50ch01	84931011	84931518	+	TCONS_00015112
SL2.50ch01	84931716	84932368	+	TCONS_00015113
SL2.50ch01	84934552	84935011	+	TCONS_00015115
SL2.50ch01	84976003	84976972	+	TCONS_00015129
SL2.50ch01	84977649	84978034	+	TCONS_00015130
SL2.50ch01	84978626	84979363	+	TCONS_00015131
SL2.50ch01	85108008	85108305	+	TCONS_00015153
SL2.50ch01	85124172	85125501	+	TCONS_00015156
SL2.50ch01	85124192	85125501	+	TCONS_00015157
SL2.50ch01	85139100	85139533	+	TCONS_00015159
SL2.50ch01	85173945	85174785	+	TCONS_00015175
SL2.50ch01	85200187	85200512	+	TCONS_00015189
SL2.50ch01	85335112	85336017	+	TCONS_00015239
SL2.50ch01	85336979	85337216	+	TCONS_00015241
SL2.50ch01	85535018	85536199	+	TCONS_00015300
SL2.50ch01	85536607	85536918	+	TCONS_00015302
SL2.50ch01	85597627	85598759	+	TCONS_00015324
SL2.50ch01	85611725	85612630	+	TCONS_00015326
SL2.50ch01	85823113	85823503	+	TCONS_00015403
SL2.50ch01	85824449	85824681	+	TCONS_00015404
SL2.50ch01	85825872	85826149	+	TCONS_00015406
SL2.50ch01	85928846	85930494	+	TCONS_00015440
SL2.50ch01	85932942	85933824	+	TCONS_00015442
SL2.50ch01	85936209	85937883	+	TCONS_00015443
SL2.50ch01	85961895	85962580	+	TCONS_00015460
SL2.50ch01	85964037	85964256	+	TCONS_00015461
SL2.50ch01	85965776	85966081	+	TCONS_00015462
SL2.50ch01	85969739	85970886	+	TCONS_00015463
SL2.50ch01	86078050	86078373	+	TCONS_00015505
SL2.50ch01	86081228	86081582	+	TCONS_00015506
SL2.50ch01	86093047	86093467	+	TCONS_00015510
SL2.50ch01	86182083	86183062	+	TCONS_00015546
SL2.50ch01	86189014	86189853	+	TCONS_00015548
SL2.50ch01	86190434	86190720	+	TCONS_00015549
SL2.50ch01	86251320	86251615	+	TCONS_00015562
SL2.50ch01	86261999	86262216	+	TCONS_00015565
SL2.50ch01	86401278	86401862	+	TCONS_00015621
SL2.50ch01	86469457	86470404	+	TCONS_00015634
SL2.50ch01	86472220	86473513	+	TCONS_00015635
SL2.50ch01	86474776	86475608	+	TCONS_00015636
SL2.50ch01	86549873	86550211	+	TCONS_00015660
SL2.50ch01	86551722	86552310	+	TCONS_00015661
SL2.50ch01	86552697	86552993	+	TCONS_00015662
SL2.50ch01	86560721	86561242	+	TCONS_00015664
SL2.50ch01	86574682	86575252	+	TCONS_00015671
SL2.50ch01	86583447	86584699	+	TCONS_00015674
SL2.50ch01	86634309	86634578	+	TCONS_00015699
SL2.50ch01	86680141	86681421	+	TCONS_00015717
SL2.50ch01	86763920	86764960	+	TCONS_00015756
SL2.50ch01	86839630	86841756	+	TCONS_00015787
SL2.50ch01	86842011	86842329	+	TCONS_00015788
SL2.50ch01	86855405	86856140	+	TCONS_00015790
SL2.50ch01	86856296	86856627	+	TCONS_00015791
SL2.50ch01	86857125	86857987	+	TCONS_00015792
SL2.50ch01	86860794	86861170	+	TCONS_00015794
SL2.50ch01	86861930	86862480	+	TCONS_00015795
SL2.50ch01	86862888	86863092	+	TCONS_00015796
SL2.50ch01	86869379	86870083	+	TCONS_00015799
SL2.50ch01	87005208	87005599	+	TCONS_00015848
SL2.50ch01	87014090	87015201	+	TCONS_00015850
SL2.50ch01	87015379	87015588	+	TCONS_00015851
SL2.50ch01	87021280	87021771	+	TCONS_00015853
SL2.50ch01	87055188	87055733	+	TCONS_00015862
SL2.50ch01	87056804	87057212	+	TCONS_00015863
SL2.50ch01	87064563	87065037	+	TCONS_00015864
SL2.50ch01	87144683	87145061	+	TCONS_00015892
SL2.50ch01	87195302	87196003	+	TCONS_00015911
SL2.50ch01	87197333	87197739	+	TCONS_00015912
SL2.50ch01	87202664	87203035	+	TCONS_00015915
SL2.50ch01	87238917	87239640	+	TCONS_00015924
SL2.50ch01	87238917	87240929	+	TCONS_00015925
SL2.50ch01	87384595	87385085	+	TCONS_00015978
SL2.50ch01	87418344	87418661	+	TCONS_00015990
SL2.50ch01	87467695	87468570	+	TCONS_00016002
SL2.50ch01	87596297	87597395	+	TCONS_00016036
SL2.50ch01	87653913	87654214	+	TCONS_00016057
SL2.50ch01	87663726	87664923	+	TCONS_00016061
SL2.50ch01	87665942	87666277	+	TCONS_00016062
SL2.50ch01	87678603	87679683	+	TCONS_00016064
SL2.50ch01	87725501	87726623	+	TCONS_00016092
SL2.50ch01	87781331	87782004	+	TCONS_00016110
SL2.50ch01	87843544	87845048	+	TCONS_00016121
SL2.50ch01	87853831	87854697	+	TCONS_00016125
SL2.50ch01	87856855	87857150	+	TCONS_00016126
SL2.50ch01	87876943	87877167	+	TCONS_00016135
SL2.50ch01	87878336	87879175	+	TCONS_00016136
SL2.50ch01	87881030	87881232	+	TCONS_00016137
SL2.50ch01	87882428	87882790	+	TCONS_00016138
SL2.50ch01	87909661	87910540	+	TCONS_00016148
SL2.50ch01	87911344	87911787	+	TCONS_00016149
SL2.50ch01	88003320	88003743	+	TCONS_00016200
SL2.50ch01	88004980	88006468	+	TCONS_00016202
SL2.50ch01	88025298	88025757	+	TCONS_00016210
SL2.50ch01	88039245	88041355	+	TCONS_00016214
SL2.50ch01	88039304	88043879	+	TCONS_00016215
SL2.50ch01	88054657	88055917	+	TCONS_00016225
SL2.50ch01	88062423	88062850	+	TCONS_00016227
SL2.50ch01	88066119	88066430	+	TCONS_00016228
SL2.50ch01	88183742	88184058	+	TCONS_00016275
SL2.50ch01	88212085	88212317	+	TCONS_00016284
SL2.50ch01	88214753	88215047	+	TCONS_00016285
SL2.50ch01	88243833	88244894	+	TCONS_00016297
SL2.50ch01	88247783	88248217	+	TCONS_00016299
SL2.50ch01	88273947	88274154	+	TCONS_00016313
SL2.50ch01	88279299	88279656	+	TCONS_00016317
SL2.50ch01	88315962	88316368	+	TCONS_00016332
SL2.50ch01	88351245	88351499	+	TCONS_00016340
SL2.50ch01	88376925	88377317	+	TCONS_00016347
SL2.50ch01	88428927	88429793	+	TCONS_00016370
SL2.50ch01	88479126	88479551	+	TCONS_00016388
SL2.50ch01	88515604	88516303	+	TCONS_00016397
SL2.50ch01	88522117	88522367	+	TCONS_00016402
SL2.50ch01	88581344	88582291	+	TCONS_00016428
SL2.50ch01	88583046	88583428	+	TCONS_00016429
SL2.50ch01	88617086	88617777	+	TCONS_00016461
SL2.50ch01	88650602	88650816	+	TCONS_00016481
SL2.50ch01	88658415	88659031	+	TCONS_00016482
SL2.50ch01	88676513	88677586	+	TCONS_00016484
SL2.50ch01	88731969	88732242	+	TCONS_00016513
SL2.50ch01	88787696	88788908	+	TCONS_00016535
SL2.50ch01	88790161	88790399	+	TCONS_00016536
SL2.50ch01	88797181	88799136	+	TCONS_00016539
SL2.50ch01	88801039	88801351	+	TCONS_00016540
SL2.50ch01	88802250	88802563	+	TCONS_00016541
SL2.50ch01	88922251	88923712	+	TCONS_00016576
SL2.50ch01	88923813	88924101	+	TCONS_00016577
SL2.50ch01	89012917	89013214	+	TCONS_00016620
SL2.50ch01	89016218	89016470	+	TCONS_00016621
SL2.50ch01	89079190	89079391	+	TCONS_00016641
SL2.50ch01	89083818	89084641	+	TCONS_00016642
SL2.50ch01	89084968	89085817	+	TCONS_00016643
SL2.50ch01	89086030	89086261	+	TCONS_00016644
SL2.50ch01	89099259	89099510	+	TCONS_00016648
SL2.50ch01	89131905	89132890	+	TCONS_00016659
SL2.50ch01	89133828	89134057	+	TCONS_00016660
SL2.50ch01	89134776	89135148	+	TCONS_00016661
SL2.50ch01	89178730	89179012	+	TCONS_00016672
SL2.50ch01	89179245	89179899	+	TCONS_00016673
SL2.50ch01	89208508	89209422	+	TCONS_00016680
SL2.50ch01	89270470	89270817	+	TCONS_00016704
SL2.50ch01	89410291	89410525	+	TCONS_00016741
SL2.50ch01	89551018	89552029	+	TCONS_00016799
SL2.50ch01	89569025	89570343	+	TCONS_00016800
SL2.50ch01	89576637	89577382	+	TCONS_00016805
SL2.50ch01	89582203	89583020	+	TCONS_00016808
SL2.50ch01	89791957	89792317	+	TCONS_00016887
SL2.50ch01	89820445	89821636	+	TCONS_00016900
SL2.50ch01	89948025	89949478	+	TCONS_00016959
SL2.50ch01	89951486	89951902	+	TCONS_00016960
SL2.50ch01	89952999	89953216	+	TCONS_00016961
SL2.50ch01	89954981	89955256	+	TCONS_00016962
SL2.50ch01	90039881	90040887	+	TCONS_00016988
SL2.50ch01	90041039	90042552	+	TCONS_00016989
SL2.50ch01	90043703	90044049	+	TCONS_00016990
SL2.50ch01	90066827	90069156	+	TCONS_00016998
SL2.50ch01	90071608	90071943	+	TCONS_00016999
SL2.50ch01	90072170	90072847	+	TCONS_00017000
SL2.50ch01	90080105	90080312	+	TCONS_00017002
SL2.50ch01	90184619	90184957	+	TCONS_00017038
SL2.50ch01	90208434	90210644	+	TCONS_00017044
SL2.50ch01	90215598	90216760	+	TCONS_00017046
SL2.50ch01	90280873	90281815	+	TCONS_00017078
SL2.50ch01	90282043	90283157	+	TCONS_00017079
SL2.50ch01	90416641	90417653	+	TCONS_00017139
SL2.50ch01	90418810	90419364	+	TCONS_00017141
SL2.50ch01	90439031	90439256	+	TCONS_00017149
SL2.50ch01	90460099	90460304	+	TCONS_00017165
SL2.50ch01	90484215	90485291	+	TCONS_00017179
SL2.50ch01	90504175	90504829	+	TCONS_00017184
SL2.50ch01	90518296	90518787	+	TCONS_00017187
SL2.50ch01	90529052	90529395	+	TCONS_00017190
SL2.50ch01	90533431	90535065	+	TCONS_00017193
SL2.50ch01	90535529	90535928	+	TCONS_00017194
SL2.50ch01	90536447	90537029	+	TCONS_00017195
SL2.50ch01	90537347	90537684	+	TCONS_00017196
SL2.50ch01	90537874	90538520	+	TCONS_00017197
SL2.50ch01	90578426	90579140	+	TCONS_00017203
SL2.50ch01	90579278	90579821	+	TCONS_00017204
SL2.50ch01	90579924	90580212	+	TCONS_00017205
SL2.50ch01	90581621	90581999	+	TCONS_00017206
SL2.50ch01	90596783	90597028	+	TCONS_00017213
SL2.50ch01	90722940	90723410	+	TCONS_00017296
SL2.50ch01	90725201	90725496	+	TCONS_00017297
SL2.50ch01	90733962	90735222	+	TCONS_00017300
SL2.50ch01	90831386	90832259	+	TCONS_00017334
SL2.50ch01	90858694	90859701	+	TCONS_00017340
SL2.50ch01	90861067	90861563	+	TCONS_00017342
SL2.50ch01	90862201	90863872	+	TCONS_00017343
SL2.50ch01	90862276	90863872	+	TCONS_00017344
SL2.50ch01	90874982	90876339	+	TCONS_00017345
SL2.50ch01	90879968	90880597	+	TCONS_00017349
SL2.50ch01	91139371	91139902	+	TCONS_00017442
SL2.50ch01	91255231	91256297	+	TCONS_00017472
SL2.50ch01	91269070	91269376	+	TCONS_00017473
SL2.50ch01	91295798	91297218	+	TCONS_00017497
SL2.50ch01	91298721	91299022	+	TCONS_00017498
SL2.50ch01	91299400	91299601	+	TCONS_00017499
SL2.50ch01	91303502	91303885	+	TCONS_00017500
SL2.50ch01	91454219	91455951	+	TCONS_00017560
SL2.50ch01	91454358	91455951	+	TCONS_00017561
SL2.50ch01	91457165	91457641	+	TCONS_00017563
SL2.50ch01	91553318	91554281	+	TCONS_00017595
SL2.50ch01	91559529	91560547	+	TCONS_00017597
SL2.50ch01	91713505	91713896	+	TCONS_00017670
SL2.50ch01	91755727	91757238	+	TCONS_00017686
SL2.50ch01	91781262	91781936	+	TCONS_00017701
SL2.50ch01	91782559	91783068	+	TCONS_00017702
SL2.50ch01	91783800	91784148	+	TCONS_00017703
SL2.50ch01	91785766	91786095	+	TCONS_00017704
SL2.50ch01	91799968	91800215	+	TCONS_00017707
SL2.50ch01	91801517	91802341	+	TCONS_00017708
SL2.50ch01	91822744	91824129	+	TCONS_00017715
SL2.50ch01	91826333	91826664	+	TCONS_00017716
SL2.50ch01	91828692	91830312	+	TCONS_00017717
SL2.50ch01	92069699	92071146	+	TCONS_00017836
SL2.50ch01	92140233	92141809	+	TCONS_00017859
SL2.50ch01	92176718	92177565	+	TCONS_00017871
SL2.50ch01	92187438	92188165	+	TCONS_00017876
SL2.50ch01	92232230	92233055	+	TCONS_00017907
SL2.50ch01	92233582	92234039	+	TCONS_00017908
SL2.50ch01	92483321	92484273	+	TCONS_00017979
SL2.50ch01	92504221	92504528	+	TCONS_00017986
SL2.50ch01	92518044	92518346	+	TCONS_00017991
SL2.50ch01	92519756	92520050	+	TCONS_00017992
SL2.50ch01	92535774	92536386	+	TCONS_00017996
SL2.50ch01	92627727	92631730	+	TCONS_00018019
SL2.50ch01	92731026	92733194	+	TCONS_00018038
SL2.50ch01	92764092	92765613	+	TCONS_00018054
SL2.50ch01	92779179	92780300	+	TCONS_00018061
SL2.50ch01	92780726	92781082	+	TCONS_00018062
SL2.50ch01	92781462	92781684	+	TCONS_00018063
SL2.50ch01	92803918	92805267	+	TCONS_00018065
SL2.50ch01	93059663	93060687	+	TCONS_00018120
SL2.50ch01	93061215	93061575	+	TCONS_00018121
SL2.50ch01	93062164	93062814	+	TCONS_00018122
SL2.50ch01	93085950	93088125	+	TCONS_00018133
SL2.50ch01	93091967	93092189	+	TCONS_00018135
SL2.50ch01	93226532	93227049	+	TCONS_00018171
SL2.50ch01	93245124	93245379	+	TCONS_00018173
SL2.50ch01	93246876	93247189	+	TCONS_00018175
SL2.50ch01	93311745	93312920	+	TCONS_00018189
SL2.50ch01	93319519	93320659	+	TCONS_00018192
SL2.50ch01	93365032	93366034	+	TCONS_00018210
SL2.50ch01	93366541	93367017	+	TCONS_00018211
SL2.50ch01	93367405	93367758	+	TCONS_00018212
SL2.50ch01	93494603	93496461	+	TCONS_00018264
SL2.50ch01	93496923	93498222	+	TCONS_00018265
SL2.50ch01	93516305	93516616	+	TCONS_00018274
SL2.50ch01	93526800	93527854	+	TCONS_00018276
SL2.50ch01	93559125	93559466	+	TCONS_00018288
SL2.50ch01	93703776	93704883	+	TCONS_00018349
SL2.50ch01	93706029	93707098	+	TCONS_00018351
SL2.50ch01	93708163	93708401	+	TCONS_00018352
SL2.50ch01	93725253	93725960	+	TCONS_00018357
SL2.50ch01	93726384	93726874	+	TCONS_00018358
SL2.50ch01	93825781	93827339	+	TCONS_00018381
SL2.50ch01	93833411	93833704	+	TCONS_00018382
SL2.50ch01	93975245	93975930	+	TCONS_00018430
SL2.50ch01	93977438	93977901	+	TCONS_00018431
SL2.50ch01	93978166	93978382	+	TCONS_00018432
SL2.50ch01	93979865	93980307	+	TCONS_00018433
SL2.50ch01	93996951	93997318	+	TCONS_00018444
SL2.50ch01	94021956	94022889	+	TCONS_00018455
SL2.50ch01	94083335	94084833	+	TCONS_00018476
SL2.50ch01	94097778	94098267	+	TCONS_00018486
SL2.50ch01	94227118	94227581	+	TCONS_00018518
SL2.50ch01	94380876	94381285	+	TCONS_00018635
SL2.50ch01	94671960	94674151	+	TCONS_00018743
SL2.50ch01	94685610	94686815	+	TCONS_00018747
SL2.50ch01	94689659	94689885	+	TCONS_00018748
SL2.50ch01	94691212	94691531	+	TCONS_00018749
SL2.50ch01	94729645	94730446	+	TCONS_00018771
SL2.50ch01	94823562	94824354	+	TCONS_00018800
SL2.50ch01	94828692	94829052	+	TCONS_00018801
SL2.50ch01	94866830	94868722	+	TCONS_00018812
SL2.50ch01	94869005	94869854	+	TCONS_00018813
SL2.50ch01	94870117	94870459	+	TCONS_00018814
SL2.50ch01	94938366	94939645	+	TCONS_00018837
SL2.50ch01	94940783	94941721	+	TCONS_00018838
SL2.50ch01	94942056	94942542	+	TCONS_00018839
SL2.50ch01	94997097	94998913	+	TCONS_00018864
SL2.50ch01	95008455	95009329	+	TCONS_00018867
SL2.50ch01	95095521	95096800	+	TCONS_00018917
SL2.50ch01	95190514	95191079	+	TCONS_00018968
SL2.50ch01	95196179	95197240	+	TCONS_00018970
SL2.50ch01	95198572	95198987	+	TCONS_00018971
SL2.50ch01	95251317	95252007	+	TCONS_00018981
SL2.50ch01	95305143	95306045	+	TCONS_00018997
SL2.50ch01	95509078	95509367	+	TCONS_00019098
SL2.50ch01	95510806	95511418	+	TCONS_00019100
SL2.50ch01	95543842	95544172	+	TCONS_00019108
SL2.50ch01	95555326	95556055	+	TCONS_00019113
SL2.50ch01	95705443	95705946	+	TCONS_00019161
SL2.50ch01	95770302	95771336	+	TCONS_00019208
SL2.50ch01	95790978	95791434	+	TCONS_00019211
SL2.50ch01	95794881	95795085	+	TCONS_00019212
SL2.50ch01	95797381	95798353	+	TCONS_00019213
SL2.50ch01	95800041	95800762	+	TCONS_00019216
SL2.50ch01	95804416	95805323	+	TCONS_00019219
SL2.50ch01	95812620	95813846	+	TCONS_00019224
SL2.50ch01	95884801	95885368	+	TCONS_00019257
SL2.50ch01	95886155	95886626	+	TCONS_00019258
SL2.50ch01	95886889	95887453	+	TCONS_00019259
SL2.50ch01	95891415	95892330	+	TCONS_00019262
SL2.50ch01	95893231	95893835	+	TCONS_00019264
SL2.50ch01	95896074	95898403	+	TCONS_00019265
SL2.50ch01	96033308	96033850	+	TCONS_00019314
SL2.50ch01	96038347	96038650	+	TCONS_00019317
SL2.50ch01	96110365	96111522	+	TCONS_00019349
SL2.50ch01	96152911	96153730	+	TCONS_00019367
SL2.50ch01	96153820	96154061	+	TCONS_00019368
SL2.50ch01	96256923	96257484	+	TCONS_00019400
SL2.50ch01	96272458	96273236	+	TCONS_00019404
SL2.50ch01	96283590	96285200	+	TCONS_00019407
SL2.50ch01	96286161	96286406	+	TCONS_00019409
SL2.50ch01	96373635	96374518	+	TCONS_00019434
SL2.50ch01	96449195	96450621	+	TCONS_00019454
SL2.50ch01	96468640	96469149	+	TCONS_00019464
SL2.50ch01	96484775	96485370	+	TCONS_00019466
SL2.50ch01	96492422	96492742	+	TCONS_00019468
SL2.50ch01	96509336	96510292	+	TCONS_00019475
SL2.50ch01	96574139	96575051	+	TCONS_00019498
SL2.50ch01	96604935	96605199	+	TCONS_00019508
SL2.50ch01	96685267	96685669	+	TCONS_00019540
SL2.50ch01	96704011	96704367	+	TCONS_00019544
SL2.50ch01	96704551	96704843	+	TCONS_00019545
SL2.50ch01	96706906	96707157	+	TCONS_00019549
SL2.50ch01	96879545	96879941	+	TCONS_00019615
SL2.50ch01	96902153	96902562	+	TCONS_00019624
SL2.50ch01	96930790	96932080	+	TCONS_00019632
SL2.50ch01	96938802	96939052	+	TCONS_00019635
SL2.50ch01	96997336	96997555	+	TCONS_00019649
SL2.50ch01	97049849	97050552	+	TCONS_00019663
SL2.50ch01	97089083	97089805	+	TCONS_00019679
SL2.50ch01	97114553	97115403	+	TCONS_00019692
SL2.50ch01	97398136	97398432	+	TCONS_00019742
SL2.50ch01	97401305	97401990	+	TCONS_00019746
SL2.50ch01	97407274	97407550	+	TCONS_00019749
SL2.50ch01	97427205	97428410	+	TCONS_00019761
SL2.50ch01	97735864	97736767	+	TCONS_00019893
SL2.50ch01	97737484	97737888	+	TCONS_00019894
SL2.50ch01	97839828	97840901	+	TCONS_00019927
SL2.50ch01	97842606	97843146	+	TCONS_00019928
SL2.50ch01	97874368	97874780	+	TCONS_00019943
SL2.50ch01	97895501	97896840	+	TCONS_00019948
SL2.50ch01	98013863	98015040	+	TCONS_00019989
SL2.50ch01	98037397	98037610	+	TCONS_00019993
SL2.50ch01	98068549	98069023	+	TCONS_00020002
SL2.50ch01	98145041	98146347	+	TCONS_00020035
SL2.50ch01	98147393	98147688	+	TCONS_00020037
SL2.50ch01	98166023	98166827	+	TCONS_00020046
SL2.50ch01	98179471	98180579	+	TCONS_00020054
SL2.50ch01	98238632	98239388	+	TCONS_00020068
SL2.50ch01	98241640	98242035	+	TCONS_00020069
SL2.50ch01	279651	280242	-	TCONS_00020255
SL2.50ch01	283088	283712	-	TCONS_00020257
SL2.50ch01	476911	477123	-	TCONS_00020320
SL2.50ch01	1057851	1058174	-	TCONS_00020480
SL2.50ch01	1093801	1094059	-	TCONS_00020497
SL2.50ch01	1368301	1368513	-	TCONS_00020572
SL2.50ch01	1452202	1452658	-	TCONS_00020614
SL2.50ch01	1456053	1457255	-	TCONS_00020616
SL2.50ch01	1492661	1492927	-	TCONS_00020629
SL2.50ch01	1660340	1660626	-	TCONS_00020682
SL2.50ch01	1702576	1703332	-	TCONS_00020688
SL2.50ch01	1920736	1921717	-	TCONS_00020766
SL2.50ch01	1948283	1949377	-	TCONS_00020775
SL2.50ch01	2111386	2111713	-	TCONS_00020816
SL2.50ch01	2116648	2117348	-	TCONS_00020820
SL2.50ch01	2389083	2390440	-	TCONS_00020903
SL2.50ch01	2389083	2390567	-	TCONS_00020904
SL2.50ch01	2389083	2390569	-	TCONS_00020905
SL2.50ch01	2461085	2461783	-	TCONS_00020935
SL2.50ch01	2485929	2486320	-	TCONS_00020945
SL2.50ch01	2702381	2702685	-	TCONS_00020993
SL2.50ch01	2883419	2883928	-	TCONS_00021047
SL2.50ch01	2944878	2945089	-	TCONS_00021064
SL2.50ch01	2945666	2947557	-	TCONS_00021065
SL2.50ch01	2982659	2982860	-	TCONS_00021080
SL2.50ch01	2998571	2999245	-	TCONS_00021091
SL2.50ch01	3493918	3494362	-	TCONS_00021205
SL2.50ch01	3494719	3495437	-	TCONS_00021206
SL2.50ch01	3572601	3573317	-	TCONS_00021213
SL2.50ch01	3590967	3591765	-	TCONS_00021217
SL2.50ch01	4375279	4376226	-	TCONS_00021357
SL2.50ch01	4872675	4873635	-	TCONS_00021439
SL2.50ch01	5543882	5544487	-	TCONS_00021567
SL2.50ch01	5600124	5600857	-	TCONS_00021574
SL2.50ch01	6839647	6840171	-	TCONS_00021740
SL2.50ch01	6866993	6867334	-	TCONS_00021748
SL2.50ch01	7605259	7605603	-	TCONS_00021848
SL2.50ch01	9544150	9554173	-	TCONS_00022104
SL2.50ch01	10774285	10775054	-	TCONS_00022273
SL2.50ch01	11068972	11069316	-	TCONS_00022321
SL2.50ch01	15821307	15821886	-	TCONS_00022991
SL2.50ch01	16738247	16738745	-	TCONS_00023086
SL2.50ch01	18833278	18833799	-	TCONS_00023336
SL2.50ch01	22059914	22060146	-	TCONS_00023787
SL2.50ch01	22250559	22250772	-	TCONS_00023802
SL2.50ch01	24088414	24088691	-	TCONS_00024037
SL2.50ch01	24650044	24650849	-	TCONS_00024117
SL2.50ch01	27850051	27850604	-	TCONS_00024546
SL2.50ch01	27949769	27950550	-	TCONS_00024569
SL2.50ch01	27953203	27953813	-	TCONS_00024570
SL2.50ch01	27958236	27958978	-	TCONS_00024571
SL2.50ch01	32512254	32512569	-	TCONS_00025113
SL2.50ch01	39130815	39131474	-	TCONS_00025409
SL2.50ch01	40843724	40845260	-	TCONS_00025545
SL2.50ch01	43929323	43929566	-	TCONS_00025774
SL2.50ch01	44144258	44144677	-	TCONS_00025794
SL2.50ch01	44144959	44145937	-	TCONS_00025795
SL2.50ch01	53737235	53737822	-	TCONS_00026310
SL2.50ch01	56544153	56544695	-	TCONS_00026594
SL2.50ch01	59832544	59835100	-	TCONS_00026977
SL2.50ch01	60994631	60995195	-	TCONS_00027154
SL2.50ch01	63504055	63504574	-	TCONS_00027440
SL2.50ch01	63616907	63617151	-	TCONS_00027461
SL2.50ch01	64038412	64039332	-	TCONS_00027513
SL2.50ch01	64116081	64116627	-	TCONS_00027531
SL2.50ch01	66199046	66199633	-	TCONS_00027821
SL2.50ch01	68407395	68407833	-	TCONS_00028130
SL2.50ch01	69318198	69318649	-	TCONS_00028261
SL2.50ch01	69322702	69323207	-	TCONS_00028263
SL2.50ch01	69831407	69832179	-	TCONS_00028355
SL2.50ch01	69886677	69886896	-	TCONS_00028365
SL2.50ch01	72361443	72362350	-	TCONS_00028611
SL2.50ch01	74494394	74495348	-	TCONS_00028869
SL2.50ch01	74619608	74621619	-	TCONS_00028891
SL2.50ch01	75002922	75003198	-	TCONS_00028961
SL2.50ch01	75156234	75156535	-	TCONS_00028993
SL2.50ch01	75606881	75607179	-	TCONS_00029100
SL2.50ch01	75807751	75808372	-	TCONS_00029137
SL2.50ch01	76176714	76176948	-	TCONS_00029198
SL2.50ch01	76184110	76184369	-	TCONS_00029200
SL2.50ch01	76282412	76283315	-	TCONS_00029220
SL2.50ch01	76653059	76653328	-	TCONS_00029294
SL2.50ch01	76801566	76802233	-	TCONS_00029337
SL2.50ch01	77061506	77061727	-	TCONS_00029378
SL2.50ch01	77082477	77082752	-	TCONS_00029399
SL2.50ch01	77111602	77111917	-	TCONS_00029407
SL2.50ch01	77315517	77315728	-	TCONS_00029461
SL2.50ch01	77569865	77570583	-	TCONS_00029513
SL2.50ch01	77629056	77629607	-	TCONS_00029529
SL2.50ch01	77726598	77727020	-	TCONS_00029547
SL2.50ch01	77794675	77795029	-	TCONS_00029571
SL2.50ch01	77828480	77828746	-	TCONS_00029576
SL2.50ch01	78303453	78304560	-	TCONS_00029626
SL2.50ch01	78433554	78434050	-	TCONS_00029654
SL2.50ch01	78554170	78555037	-	TCONS_00029704
SL2.50ch01	78570206	78570668	-	TCONS_00029705
SL2.50ch01	78674908	78675277	-	TCONS_00029721
SL2.50ch01	78782084	78782413	-	TCONS_00029748
SL2.50ch01	78783188	78785134	-	TCONS_00029750
SL2.50ch01	78946161	78947503	-	TCONS_00029802
SL2.50ch01	79164155	79164855	-	TCONS_00029856
SL2.50ch01	79354121	79354891	-	TCONS_00029886
SL2.50ch01	79401696	79402195	-	TCONS_00029903
SL2.50ch01	79766444	79767194	-	TCONS_00029984
SL2.50ch01	80125152	80125398	-	TCONS_00030072
SL2.50ch01	80616311	80616614	-	TCONS_00030240
SL2.50ch01	80617966	80618320	-	TCONS_00030241
SL2.50ch01	80641958	80642672	-	TCONS_00030244
SL2.50ch01	80741483	80741830	-	TCONS_00030292
SL2.50ch01	81130368	81130913	-	TCONS_00030362
SL2.50ch01	81766191	81766664	-	TCONS_00030445
SL2.50ch01	81786853	81787616	-	TCONS_00030453
SL2.50ch01	81821806	81822364	-	TCONS_00030465
SL2.50ch01	81856521	81856926	-	TCONS_00030475
SL2.50ch01	81858340	81858812	-	TCONS_00030476
SL2.50ch01	81933811	81934125	-	TCONS_00030511
SL2.50ch01	82512392	82513445	-	TCONS_00030743
SL2.50ch01	82627489	82628087	-	TCONS_00030774
SL2.50ch01	82662273	82662611	-	TCONS_00030779
SL2.50ch01	82754186	82754982	-	TCONS_00030809
SL2.50ch01	83365999	83366346	-	TCONS_00030968
SL2.50ch01	83688176	83688480	-	TCONS_00031072
SL2.50ch01	83831431	83831761	-	TCONS_00031126
SL2.50ch01	84410805	84411762	-	TCONS_00031278
SL2.50ch01	84545222	84546364	-	TCONS_00031306
SL2.50ch01	84637542	84638282	-	TCONS_00031324
SL2.50ch01	84639674	84640713	-	TCONS_00031325
SL2.50ch01	84959511	84960023	-	TCONS_00031430
SL2.50ch01	84991113	84991782	-	TCONS_00031435
SL2.50ch01	85168101	85169424	-	TCONS_00031487
SL2.50ch01	85170926	85171300	-	TCONS_00031490
SL2.50ch01	85356134	85356436	-	TCONS_00031556
SL2.50ch01	85496684	85496944	-	TCONS_00031598
SL2.50ch01	85497475	85497944	-	TCONS_00031599
SL2.50ch01	85622347	85622572	-	TCONS_00031625
SL2.50ch01	85654710	85656204	-	TCONS_00031638
SL2.50ch01	85675059	85675308	-	TCONS_00031646
SL2.50ch01	85870375	85870746	-	TCONS_00031698
SL2.50ch01	85871348	85872682	-	TCONS_00031699
SL2.50ch01	86152344	86152971	-	TCONS_00031821
SL2.50ch01	86398078	86398948	-	TCONS_00031921
SL2.50ch01	86599036	86599264	-	TCONS_00031979
SL2.50ch01	86600086	86601849	-	TCONS_00031981
SL2.50ch01	86897253	86897666	-	TCONS_00032078
SL2.50ch01	88196306	88196586	-	TCONS_00032484
SL2.50ch01	88311417	88312221	-	TCONS_00032511
SL2.50ch01	88464039	88464851	-	TCONS_00032553
SL2.50ch01	88514767	88515446	-	TCONS_00032572
SL2.50ch01	88527110	88530966	-	TCONS_00032579
SL2.50ch01	88527110	88530966	-	TCONS_00032580
SL2.50ch01	88527110	88530966	-	TCONS_00032581
SL2.50ch01	88572372	88574695	-	TCONS_00032595
SL2.50ch01	88599481	88599722	-	TCONS_00032603
SL2.50ch01	88601346	88601740	-	TCONS_00032605
SL2.50ch01	88601899	88602530	-	TCONS_00032606
SL2.50ch01	88705532	88705967	-	TCONS_00032637
SL2.50ch01	88710958	88711459	-	TCONS_00032639
SL2.50ch01	88715220	88715491	-	TCONS_00032640
SL2.50ch01	88756015	88756867	-	TCONS_00032655
SL2.50ch01	88810900	88811102	-	TCONS_00032669
SL2.50ch01	88812949	88813459	-	TCONS_00032671
SL2.50ch01	89038645	89039502	-	TCONS_00032728
SL2.50ch01	89188172	89189601	-	TCONS_00032780
SL2.50ch01	89257204	89258231	-	TCONS_00032803
SL2.50ch01	89514531	89514816	-	TCONS_00032879
SL2.50ch01	89640704	89641013	-	TCONS_00032918
SL2.50ch01	89641949	89642766	-	TCONS_00032920
SL2.50ch01	89695907	89696270	-	TCONS_00032941
SL2.50ch01	89696476	89696819	-	TCONS_00032942
SL2.50ch01	89961348	89962920	-	TCONS_00033037
SL2.50ch01	90020753	90021230	-	TCONS_00033046
SL2.50ch01	90023262	90024716	-	TCONS_00033048
SL2.50ch01	90399996	90401010	-	TCONS_00033175
SL2.50ch01	90621688	90622408	-	TCONS_00033254
SL2.50ch01	90631634	90632483	-	TCONS_00033255
SL2.50ch01	90819942	90820603	-	TCONS_00033331
SL2.50ch01	90900038	90900333	-	TCONS_00033375
SL2.50ch01	90944311	90945934	-	TCONS_00033393
SL2.50ch01	90962963	90963196	-	TCONS_00033397
SL2.50ch01	90965996	90966465	-	TCONS_00033399
SL2.50ch01	90966532	90967435	-	TCONS_00033400
SL2.50ch01	91032147	91032428	-	TCONS_00033422
SL2.50ch01	91036910	91037294	-	TCONS_00033423
SL2.50ch01	91062640	91063238	-	TCONS_00033431
SL2.50ch01	91312488	91312758	-	TCONS_00033522
SL2.50ch01	91427590	91427820	-	TCONS_00033558
SL2.50ch01	91606261	91606507	-	TCONS_00033609
SL2.50ch01	91609133	91609404	-	TCONS_00033610
SL2.50ch01	91613102	91613655	-	TCONS_00033613
SL2.50ch01	91618094	91618362	-	TCONS_00033615
SL2.50ch01	91686448	91687186	-	TCONS_00033630
SL2.50ch01	91867735	91869246	-	TCONS_00033690
SL2.50ch01	91900595	91901068	-	TCONS_00033696
SL2.50ch01	91904316	91904927	-	TCONS_00033701
SL2.50ch01	91906691	91907188	-	TCONS_00033702
SL2.50ch01	91994268	91994977	-	TCONS_00033716
SL2.50ch01	92036984	92038245	-	TCONS_00033728
SL2.50ch01	92036984	92038550	-	TCONS_00033729
SL2.50ch01	92264568	92264993	-	TCONS_00033808
SL2.50ch01	92931666	92932571	-	TCONS_00034088
SL2.50ch01	93039664	93040389	-	TCONS_00034108
SL2.50ch01	93057362	93058915	-	TCONS_00034116
SL2.50ch01	93058182	93058915	-	TCONS_00034117
SL2.50ch01	93083009	93085147	-	TCONS_00034122
SL2.50ch01	93083980	93085147	-	TCONS_00034123
SL2.50ch01	93158145	93159132	-	TCONS_00034192
SL2.50ch01	93210040	93212529	-	TCONS_00034217
SL2.50ch01	93363409	93364721	-	TCONS_00034278
SL2.50ch01	93661498	93662004	-	TCONS_00034402
SL2.50ch01	93730095	93730319	-	TCONS_00034423
SL2.50ch01	94018690	94018894	-	TCONS_00034478
SL2.50ch01	94019493	94020431	-	TCONS_00034479
SL2.50ch01	94020872	94021530	-	TCONS_00034480
SL2.50ch01	94409208	94409581	-	TCONS_00034593
SL2.50ch01	94589091	94589905	-	TCONS_00034629
SL2.50ch01	94600735	94601463	-	TCONS_00034638
SL2.50ch01	94882628	94883515	-	TCONS_00034738
SL2.50ch01	94903508	94904308	-	TCONS_00034745
SL2.50ch01	94936291	94937546	-	TCONS_00034755
SL2.50ch01	95145998	95146578	-	TCONS_00034813
SL2.50ch01	95148139	95148596	-	TCONS_00034814
SL2.50ch01	95323810	95324124	-	TCONS_00034880
SL2.50ch01	95541106	95541448	-	TCONS_00034927
SL2.50ch01	95541106	95541527	-	TCONS_00034928
SL2.50ch01	95607178	95607527	-	TCONS_00034943
SL2.50ch01	95691222	95692578	-	TCONS_00034978
SL2.50ch01	95935543	95936278	-	TCONS_00035056
SL2.50ch01	95983773	95984471	-	TCONS_00035071
SL2.50ch01	95985012	95985260	-	TCONS_00035072
SL2.50ch01	95985947	95987694	-	TCONS_00035073
SL2.50ch01	96109009	96109265	-	TCONS_00035121
SL2.50ch01	96178578	96179236	-	TCONS_00035141
SL2.50ch01	96179820	96180314	-	TCONS_00035142
SL2.50ch01	96570849	96571135	-	TCONS_00035274
SL2.50ch01	96886160	96887440	-	TCONS_00035391
SL2.50ch01	97172635	97173397	-	TCONS_00035473
SL2.50ch01	97253886	97254348	-	TCONS_00035503
SL2.50ch01	97954714	97955470	-	TCONS_00035711
SL2.50ch01	97965230	97965513	-	TCONS_00035712
SL2.50ch01	97969693	97969931	-	TCONS_00035714
SL2.50ch01	98248689	98252520	-	TCONS_00035832
SL2.50ch02	958593	961397	+	TCONS_00036063
SL2.50ch02	1538253	1538528	+	TCONS_00036118
SL2.50ch02	2813805	2814310	+	TCONS_00036256
SL2.50ch02	3806240	3806901	+	TCONS_00036332
SL2.50ch02	4946835	4947150	+	TCONS_00036480
SL2.50ch02	4947787	4948045	+	TCONS_00036482
SL2.50ch02	7633562	7633930	+	TCONS_00036804
SL2.50ch02	7634235	7635682	+	TCONS_00036805
SL2.50ch02	7644527	7645002	+	TCONS_00036807
SL2.50ch02	7825762	7826060	+	TCONS_00036817
SL2.50ch02	7875183	7875865	+	TCONS_00036823
SL2.50ch02	8037880	8038883	+	TCONS_00036846
SL2.50ch02	8039322	8039666	+	TCONS_00036847
SL2.50ch02	8066972	8067365	+	TCONS_00036851
SL2.50ch02	9093794	9094577	+	TCONS_00036968
SL2.50ch02	9224499	9225246	+	TCONS_00036980
SL2.50ch02	9224499	9225836	+	TCONS_00036981
SL2.50ch02	9225306	9225836	+	TCONS_00036982
SL2.50ch02	13164733	13165022	+	TCONS_00037039
SL2.50ch02	15133294	15134855	+	TCONS_00037234
SL2.50ch02	15145050	15145936	+	TCONS_00037236
SL2.50ch02	15365471	15366617	+	TCONS_00037270
SL2.50ch02	15390156	15390645	+	TCONS_00037273
SL2.50ch02	15391984	15392538	+	TCONS_00037274
SL2.50ch02	15395088	15395852	+	TCONS_00037275
SL2.50ch02	15737635	15737971	+	TCONS_00037311
SL2.50ch02	15738301	15738727	+	TCONS_00037312
SL2.50ch02	15739774	15740282	+	TCONS_00037314
SL2.50ch02	15989086	15989567	+	TCONS_00037356
SL2.50ch02	16627054	16627776	+	TCONS_00037442
SL2.50ch02	16628346	16628745	+	TCONS_00037444
SL2.50ch02	16629308	16629542	+	TCONS_00037445
SL2.50ch02	16638108	16638470	+	TCONS_00037448
SL2.50ch02	18531019	18531250	+	TCONS_00037632
SL2.50ch02	21281464	21282147	+	TCONS_00037794
SL2.50ch02	21411482	21413026	+	TCONS_00037805
SL2.50ch02	21411545	21413026	+	TCONS_00037807
SL2.50ch02	22396011	22396898	+	TCONS_00037931
SL2.50ch02	22514526	22515818	+	TCONS_00037963
SL2.50ch02	22525386	22526095	+	TCONS_00037964
SL2.50ch02	22529948	22530494	+	TCONS_00037965
SL2.50ch02	22533080	22533877	+	TCONS_00037967
SL2.50ch02	22620877	22621946	+	TCONS_00037989
SL2.50ch02	22714282	22716486	+	TCONS_00037999
SL2.50ch02	22714423	22715297	+	TCONS_00038000
SL2.50ch02	22874632	22875187	+	TCONS_00038019
SL2.50ch02	23230854	23231336	+	TCONS_00038065
SL2.50ch02	23561737	23562276	+	TCONS_00038103
SL2.50ch02	23562549	23563344	+	TCONS_00038104
SL2.50ch02	23573825	23574296	+	TCONS_00038105
SL2.50ch02	23597676	23597878	+	TCONS_00038110
SL2.50ch02	23607801	23608046	+	TCONS_00038115
SL2.50ch02	23611318	23612374	+	TCONS_00038117
SL2.50ch02	24273350	24274037	+	TCONS_00038209
SL2.50ch02	24277354	24277611	+	TCONS_00038210
SL2.50ch02	24277852	24279038	+	TCONS_00038211
SL2.50ch02	24427902	24428624	+	TCONS_00038235
SL2.50ch02	24430060	24430277	+	TCONS_00038236
SL2.50ch02	24436981	24437252	+	TCONS_00038237
SL2.50ch02	24535428	24535689	+	TCONS_00038260
SL2.50ch02	24712592	24712813	+	TCONS_00038293
SL2.50ch02	24801249	24801560	+	TCONS_00038319
SL2.50ch02	24963178	24963697	+	TCONS_00038343
SL2.50ch02	24964228	24964811	+	TCONS_00038345
SL2.50ch02	25047359	25051363	+	TCONS_00038358
SL2.50ch02	25052331	25052720	+	TCONS_00038359
SL2.50ch02	25450962	25451890	+	TCONS_00038426
SL2.50ch02	25464535	25464982	+	TCONS_00038428
SL2.50ch02	25869697	25870478	+	TCONS_00038490
SL2.50ch02	25872320	25873013	+	TCONS_00038491
SL2.50ch02	25936760	25937168	+	TCONS_00038496
SL2.50ch02	25938262	25938703	+	TCONS_00038497
SL2.50ch02	26764684	26765414	+	TCONS_00038591
SL2.50ch02	26920869	26925560	+	TCONS_00038629
SL2.50ch02	27007139	27007370	+	TCONS_00038640
SL2.50ch02	27786145	27786503	+	TCONS_00038793
SL2.50ch02	28274243	28274839	+	TCONS_00038859
SL2.50ch02	28358230	28359236	+	TCONS_00038865
SL2.50ch02	28386739	28387651	+	TCONS_00038871
SL2.50ch02	28448788	28449136	+	TCONS_00038873
SL2.50ch02	28648981	28649257	+	TCONS_00038906
SL2.50ch02	28790287	28790780	+	TCONS_00038913
SL2.50ch02	28916554	28916996	+	TCONS_00038935
SL2.50ch02	28917690	28917989	+	TCONS_00038936
SL2.50ch02	29257806	29258517	+	TCONS_00038991
SL2.50ch02	29398395	29399367	+	TCONS_00039010
SL2.50ch02	29480136	29480502	+	TCONS_00039036
SL2.50ch02	29579736	29580218	+	TCONS_00039054
SL2.50ch02	29609439	29609733	+	TCONS_00039061
SL2.50ch02	29675657	29676343	+	TCONS_00039070
SL2.50ch02	29727414	29728243	+	TCONS_00039081
SL2.50ch02	29830470	29830845	+	TCONS_00039098
SL2.50ch02	29832314	29832541	+	TCONS_00039100
SL2.50ch02	29892850	29893117	+	TCONS_00039110
SL2.50ch02	30107528	30107760	+	TCONS_00039138
SL2.50ch02	30375582	30375899	+	TCONS_00039161
SL2.50ch02	30506266	30506474	+	TCONS_00039193
SL2.50ch02	30518287	30520466	+	TCONS_00039194
SL2.50ch02	30576289	30577746	+	TCONS_00039206
SL2.50ch02	30601479	30602515	+	TCONS_00039210
SL2.50ch02	30764950	30765481	+	TCONS_00039239
SL2.50ch02	30788411	30789883	+	TCONS_00039249
SL2.50ch02	30790576	30791003	+	TCONS_00039250
SL2.50ch02	30808899	30809872	+	TCONS_00039259
SL2.50ch02	30972360	30973374	+	TCONS_00039275
SL2.50ch02	31094805	31095561	+	TCONS_00039304
SL2.50ch02	31184961	31185622	+	TCONS_00039322
SL2.50ch02	31437496	31437888	+	TCONS_00039362
SL2.50ch02	31511682	31512902	+	TCONS_00039371
SL2.50ch02	31513510	31514200	+	TCONS_00039372
SL2.50ch02	32997984	32998789	+	TCONS_00039395
SL2.50ch02	33051328	33051530	+	TCONS_00039399
SL2.50ch02	33317302	33317556	+	TCONS_00039417
SL2.50ch02	33345226	33346210	+	TCONS_00039423
SL2.50ch02	33449989	33450444	+	TCONS_00039441
SL2.50ch02	33450621	33450845	+	TCONS_00039442
SL2.50ch02	33467743	33468318	+	TCONS_00039443
SL2.50ch02	33491247	33493463	+	TCONS_00039449
SL2.50ch02	33604863	33605919	+	TCONS_00039469
SL2.50ch02	33608099	33608609	+	TCONS_00039471
SL2.50ch02	33692426	33693315	+	TCONS_00039489
SL2.50ch02	33709571	33711377	+	TCONS_00039491
SL2.50ch02	33742976	33744052	+	TCONS_00039499
SL2.50ch02	33795373	33795762	+	TCONS_00039503
SL2.50ch02	33805003	33805754	+	TCONS_00039504
SL2.50ch02	33848720	33849601	+	TCONS_00039513
SL2.50ch02	33958797	33959101	+	TCONS_00039532
SL2.50ch02	33959240	33959488	+	TCONS_00039533
SL2.50ch02	34205113	34205753	+	TCONS_00039593
SL2.50ch02	34205925	34206211	+	TCONS_00039594
SL2.50ch02	34207424	34207898	+	TCONS_00039596
SL2.50ch02	34326317	34326999	+	TCONS_00039624
SL2.50ch02	34327607	34327820	+	TCONS_00039625
SL2.50ch02	34328477	34328840	+	TCONS_00039626
SL2.50ch02	34403178	34404051	+	TCONS_00039658
SL2.50ch02	34405274	34405694	+	TCONS_00039659
SL2.50ch02	34405968	34406441	+	TCONS_00039660
SL2.50ch02	34555713	34556817	+	TCONS_00039698
SL2.50ch02	34890024	34890687	+	TCONS_00039765
SL2.50ch02	34890854	34891099	+	TCONS_00039766
SL2.50ch02	34895172	34895487	+	TCONS_00039768
SL2.50ch02	34926634	34927255	+	TCONS_00039769
SL2.50ch02	35049189	35050911	+	TCONS_00039790
SL2.50ch02	35166795	35167624	+	TCONS_00039822
SL2.50ch02	35172546	35173568	+	TCONS_00039825
SL2.50ch02	35271777	35272919	+	TCONS_00039846
SL2.50ch02	35374622	35375466	+	TCONS_00039876
SL2.50ch02	35469009	35469694	+	TCONS_00039887
SL2.50ch02	35667523	35668122	+	TCONS_00039930
SL2.50ch02	35671993	35672943	+	TCONS_00039932
SL2.50ch02	35794938	35795619	+	TCONS_00039980
SL2.50ch02	35834642	35835776	+	TCONS_00039997
SL2.50ch02	35986451	35987210	+	TCONS_00040047
SL2.50ch02	36000500	36000887	+	TCONS_00040052
SL2.50ch02	36057512	36057906	+	TCONS_00040068
SL2.50ch02	36058004	36058227	+	TCONS_00040069
SL2.50ch02	36119867	36120184	+	TCONS_00040089
SL2.50ch02	36154904	36155799	+	TCONS_00040100
SL2.50ch02	36237671	36239535	+	TCONS_00040125
SL2.50ch02	36255970	36256176	+	TCONS_00040128
SL2.50ch02	36269167	36270253	+	TCONS_00040132
SL2.50ch02	36270623	36270856	+	TCONS_00040133
SL2.50ch02	36317310	36317584	+	TCONS_00040147
SL2.50ch02	36599993	36600468	+	TCONS_00040224
SL2.50ch02	36607895	36608218	+	TCONS_00040225
SL2.50ch02	36622231	36622834	+	TCONS_00040232
SL2.50ch02	36664600	36665657	+	TCONS_00040239
SL2.50ch02	36667433	36667877	+	TCONS_00040240
SL2.50ch02	36671908	36672392	+	TCONS_00040241
SL2.50ch02	36781290	36782258	+	TCONS_00040267
SL2.50ch02	36783638	36784124	+	TCONS_00040269
SL2.50ch02	36835281	36835605	+	TCONS_00040274
SL2.50ch02	36856535	36856788	+	TCONS_00040286
SL2.50ch02	36883828	36884176	+	TCONS_00040293
SL2.50ch02	36923164	36923891	+	TCONS_00040304
SL2.50ch02	36970944	36971783	+	TCONS_00040315
SL2.50ch02	37220030	37220663	+	TCONS_00040381
SL2.50ch02	37238109	37239249	+	TCONS_00040385
SL2.50ch02	37263646	37263914	+	TCONS_00040394
SL2.50ch02	37267116	37267497	+	TCONS_00040397
SL2.50ch02	37303638	37304717	+	TCONS_00040408
SL2.50ch02	37395658	37397979	+	TCONS_00040440
SL2.50ch02	37402454	37403050	+	TCONS_00040444
SL2.50ch02	37448451	37449318	+	TCONS_00040456
SL2.50ch02	37542561	37542854	+	TCONS_00040473
SL2.50ch02	37564741	37565952	+	TCONS_00040477
SL2.50ch02	37566962	37567244	+	TCONS_00040478
SL2.50ch02	37598261	37598484	+	TCONS_00040491
SL2.50ch02	37606123	37606545	+	TCONS_00040495
SL2.50ch02	37663236	37663503	+	TCONS_00040506
SL2.50ch02	37664064	37664345	+	TCONS_00040507
SL2.50ch02	37797412	37797938	+	TCONS_00040555
SL2.50ch02	37830441	37831401	+	TCONS_00040568
SL2.50ch02	37841395	37842546	+	TCONS_00040571
SL2.50ch02	37847982	37848216	+	TCONS_00040572
SL2.50ch02	37856591	37858055	+	TCONS_00040574
SL2.50ch02	37934298	37935389	+	TCONS_00040594
SL2.50ch02	37936134	37936593	+	TCONS_00040595
SL2.50ch02	37936809	37937603	+	TCONS_00040596
SL2.50ch02	37986682	37987639	+	TCONS_00040623
SL2.50ch02	37988655	37988995	+	TCONS_00040624
SL2.50ch02	37989174	37989384	+	TCONS_00040625
SL2.50ch02	38034578	38035650	+	TCONS_00040635
SL2.50ch02	38095063	38096631	+	TCONS_00040641
SL2.50ch02	38097139	38097360	+	TCONS_00040642
SL2.50ch02	38140505	38141037	+	TCONS_00040652
SL2.50ch02	38143005	38143720	+	TCONS_00040653
SL2.50ch02	38194312	38194535	+	TCONS_00040663
SL2.50ch02	38196093	38196442	+	TCONS_00040665
SL2.50ch02	38248460	38251716	+	TCONS_00040683
SL2.50ch02	38250714	38251716	+	TCONS_00040684
SL2.50ch02	38303204	38303466	+	TCONS_00040700
SL2.50ch02	38380045	38381169	+	TCONS_00040715
SL2.50ch02	38380128	38381169	+	TCONS_00040716
SL2.50ch02	38390885	38391760	+	TCONS_00040717
SL2.50ch02	38464184	38465163	+	TCONS_00040732
SL2.50ch02	38512584	38513843	+	TCONS_00040744
SL2.50ch02	38551760	38552356	+	TCONS_00040755
SL2.50ch02	38553080	38553311	+	TCONS_00040756
SL2.50ch02	38588744	38589461	+	TCONS_00040760
SL2.50ch02	38611521	38611915	+	TCONS_00040774
SL2.50ch02	38671244	38672421	+	TCONS_00040790
SL2.50ch02	38675265	38675554	+	TCONS_00040792
SL2.50ch02	38825859	38826530	+	TCONS_00040849
SL2.50ch02	38838316	38838688	+	TCONS_00040852
SL2.50ch02	38939078	38939668	+	TCONS_00040872
SL2.50ch02	38956988	38957664	+	TCONS_00040874
SL2.50ch02	38978027	38978593	+	TCONS_00040886
SL2.50ch02	38978777	38979659	+	TCONS_00040887
SL2.50ch02	38979879	38982140	+	TCONS_00040888
SL2.50ch02	39040775	39041839	+	TCONS_00040896
SL2.50ch02	39042056	39042799	+	TCONS_00040897
SL2.50ch02	39043206	39043695	+	TCONS_00040898
SL2.50ch02	39054019	39055304	+	TCONS_00040902
SL2.50ch02	39054087	39055304	+	TCONS_00040903
SL2.50ch02	39054087	39055304	+	TCONS_00040904
SL2.50ch02	39073654	39074341	+	TCONS_00040906
SL2.50ch02	39074544	39074807	+	TCONS_00040907
SL2.50ch02	39074909	39075330	+	TCONS_00040908
SL2.50ch02	39076334	39077108	+	TCONS_00040909
SL2.50ch02	39162015	39162255	+	TCONS_00040940
SL2.50ch02	39166243	39166902	+	TCONS_00040943
SL2.50ch02	39224550	39224971	+	TCONS_00040959
SL2.50ch02	39254839	39255478	+	TCONS_00040966
SL2.50ch02	39290804	39291034	+	TCONS_00040982
SL2.50ch02	39299626	39300399	+	TCONS_00040984
SL2.50ch02	39407256	39408222	+	TCONS_00041010
SL2.50ch02	39411629	39411931	+	TCONS_00041015
SL2.50ch02	39473363	39474432	+	TCONS_00041026
SL2.50ch02	39474569	39474831	+	TCONS_00041027
SL2.50ch02	39483831	39484512	+	TCONS_00041032
SL2.50ch02	39500797	39501628	+	TCONS_00041036
SL2.50ch02	39530667	39531301	+	TCONS_00041050
SL2.50ch02	39650938	39651711	+	TCONS_00041087
SL2.50ch02	39651877	39652120	+	TCONS_00041088
SL2.50ch02	39656545	39657275	+	TCONS_00041090
SL2.50ch02	39657414	39657802	+	TCONS_00041091
SL2.50ch02	39664034	39664315	+	TCONS_00041092
SL2.50ch02	39737873	39738093	+	TCONS_00041132
SL2.50ch02	39739188	39739395	+	TCONS_00041133
SL2.50ch02	39830895	39831921	+	TCONS_00041153
SL2.50ch02	39979240	39980155	+	TCONS_00041182
SL2.50ch02	39982901	39983191	+	TCONS_00041184
SL2.50ch02	39989536	39990757	+	TCONS_00041187
SL2.50ch02	39994123	39994850	+	TCONS_00041188
SL2.50ch02	40006014	40006693	+	TCONS_00041191
SL2.50ch02	40007315	40007620	+	TCONS_00041192
SL2.50ch02	40141531	40141848	+	TCONS_00041242
SL2.50ch02	40184631	40185276	+	TCONS_00041256
SL2.50ch02	40318075	40318824	+	TCONS_00041307
SL2.50ch02	40319957	40320169	+	TCONS_00041308
SL2.50ch02	40366781	40367476	+	TCONS_00041341
SL2.50ch02	40387063	40388597	+	TCONS_00041346
SL2.50ch02	40628527	40629682	+	TCONS_00041442
SL2.50ch02	40639563	40640955	+	TCONS_00041443
SL2.50ch02	40646161	40646557	+	TCONS_00041444
SL2.50ch02	40685778	40686991	+	TCONS_00041462
SL2.50ch02	40687129	40688196	+	TCONS_00041463
SL2.50ch02	40730524	40731115	+	TCONS_00041474
SL2.50ch02	40911075	40912117	+	TCONS_00041511
SL2.50ch02	40913148	40914079	+	TCONS_00041512
SL2.50ch02	40914326	40914563	+	TCONS_00041513
SL2.50ch02	40917815	40918578	+	TCONS_00041516
SL2.50ch02	40936612	40937136	+	TCONS_00041522
SL2.50ch02	40954546	40955180	+	TCONS_00041525
SL2.50ch02	40986640	40987970	+	TCONS_00041537
SL2.50ch02	41108772	41109632	+	TCONS_00041579
SL2.50ch02	41108853	41110236	+	TCONS_00041580
SL2.50ch02	41124369	41125023	+	TCONS_00041583
SL2.50ch02	41127654	41128146	+	TCONS_00041586
SL2.50ch02	41132295	41132626	+	TCONS_00041589
SL2.50ch02	41364145	41364705	+	TCONS_00041653
SL2.50ch02	41365259	41365751	+	TCONS_00041654
SL2.50ch02	41368055	41368450	+	TCONS_00041656
SL2.50ch02	41398049	41399037	+	TCONS_00041663
SL2.50ch02	41491092	41491309	+	TCONS_00041689
SL2.50ch02	41564771	41565341	+	TCONS_00041717
SL2.50ch02	41564772	41567217	+	TCONS_00041718
SL2.50ch02	41615554	41615901	+	TCONS_00041732
SL2.50ch02	41690710	41691297	+	TCONS_00041755
SL2.50ch02	41731589	41731914	+	TCONS_00041763
SL2.50ch02	41824277	41825786	+	TCONS_00041804
SL2.50ch02	41903892	41904764	+	TCONS_00041818
SL2.50ch02	41994779	41995172	+	TCONS_00041852
SL2.50ch02	42014413	42014777	+	TCONS_00041856
SL2.50ch02	42190042	42190593	+	TCONS_00041908
SL2.50ch02	42193809	42194132	+	TCONS_00041909
SL2.50ch02	42258001	42258441	+	TCONS_00041928
SL2.50ch02	42259172	42259417	+	TCONS_00041929
SL2.50ch02	42260595	42261044	+	TCONS_00041930
SL2.50ch02	42263902	42265008	+	TCONS_00041931
SL2.50ch02	42267792	42268091	+	TCONS_00041934
SL2.50ch02	42326307	42326660	+	TCONS_00041948
SL2.50ch02	42326959	42327241	+	TCONS_00041949
SL2.50ch02	42337071	42337696	+	TCONS_00041951
SL2.50ch02	42337968	42338480	+	TCONS_00041952
SL2.50ch02	42349391	42349694	+	TCONS_00041955
SL2.50ch02	42352895	42353799	+	TCONS_00041957
SL2.50ch02	42353902	42355168	+	TCONS_00041958
SL2.50ch02	42355449	42355664	+	TCONS_00041959
SL2.50ch02	42397882	42398775	+	TCONS_00041965
SL2.50ch02	42694340	42695261	+	TCONS_00042082
SL2.50ch02	42695368	42695616	+	TCONS_00042084
SL2.50ch02	42696563	42696784	+	TCONS_00042085
SL2.50ch02	42698012	42698419	+	TCONS_00042086
SL2.50ch02	42717196	42718268	+	TCONS_00042093
SL2.50ch02	42879789	42880918	+	TCONS_00042127
SL2.50ch02	42979461	42981093	+	TCONS_00042159
SL2.50ch02	42979461	42981956	+	TCONS_00042160
SL2.50ch02	43059878	43060214	+	TCONS_00042188
SL2.50ch02	43091881	43093227	+	TCONS_00042195
SL2.50ch02	43217790	43218770	+	TCONS_00042243
SL2.50ch02	43274477	43276024	+	TCONS_00042263
SL2.50ch02	43277878	43278145	+	TCONS_00042264
SL2.50ch02	43301779	43302119	+	TCONS_00042268
SL2.50ch02	43330576	43332482	+	TCONS_00042273
SL2.50ch02	43521125	43521822	+	TCONS_00042349
SL2.50ch02	43545392	43547142	+	TCONS_00042354
SL2.50ch02	43549771	43550166	+	TCONS_00042357
SL2.50ch02	43575661	43576507	+	TCONS_00042368
SL2.50ch02	43645006	43645479	+	TCONS_00042392
SL2.50ch02	43653874	43654555	+	TCONS_00042395
SL2.50ch02	43656290	43656873	+	TCONS_00042397
SL2.50ch02	43737797	43738220	+	TCONS_00042425
SL2.50ch02	43738440	43738758	+	TCONS_00042426
SL2.50ch02	43747090	43747748	+	TCONS_00042427
SL2.50ch02	43788215	43789378	+	TCONS_00042445
SL2.50ch02	43907015	43907565	+	TCONS_00042499
SL2.50ch02	43909375	43909635	+	TCONS_00042501
SL2.50ch02	43915115	43915719	+	TCONS_00042503
SL2.50ch02	43996416	43996806	+	TCONS_00042518
SL2.50ch02	44022153	44023095	+	TCONS_00042525
SL2.50ch02	44240265	44240506	+	TCONS_00042614
SL2.50ch02	44278953	44279749	+	TCONS_00042624
SL2.50ch02	44284583	44284887	+	TCONS_00042627
SL2.50ch02	44313443	44313783	+	TCONS_00042634
SL2.50ch02	44346330	44347103	+	TCONS_00042654
SL2.50ch02	44444530	44445268	+	TCONS_00042677
SL2.50ch02	44447204	44447506	+	TCONS_00042678
SL2.50ch02	44693864	44694372	+	TCONS_00042771
SL2.50ch02	44699533	44700283	+	TCONS_00042775
SL2.50ch02	44730843	44732153	+	TCONS_00042783
SL2.50ch02	44733575	44734036	+	TCONS_00042784
SL2.50ch02	44753927	44754975	+	TCONS_00042794
SL2.50ch02	44938999	44939214	+	TCONS_00042849
SL2.50ch02	45047696	45047908	+	TCONS_00042887
SL2.50ch02	45227073	45227305	+	TCONS_00042920
SL2.50ch02	45266067	45267095	+	TCONS_00042935
SL2.50ch02	45323076	45323889	+	TCONS_00042965
SL2.50ch02	45324492	45324822	+	TCONS_00042966
SL2.50ch02	45326258	45326579	+	TCONS_00042967
SL2.50ch02	45397910	45398191	+	TCONS_00043009
SL2.50ch02	45398604	45398983	+	TCONS_00043010
SL2.50ch02	45399319	45399676	+	TCONS_00043011
SL2.50ch02	45447341	45448018	+	TCONS_00043027
SL2.50ch02	45544617	45545864	+	TCONS_00043085
SL2.50ch02	45620280	45620504	+	TCONS_00043106
SL2.50ch02	45624225	45625574	+	TCONS_00043107
SL2.50ch02	45694693	45695192	+	TCONS_00043126
SL2.50ch02	45718821	45719811	+	TCONS_00043139
SL2.50ch02	45734002	45734508	+	TCONS_00043144
SL2.50ch02	45865804	45866804	+	TCONS_00043188
SL2.50ch02	45902827	45903882	+	TCONS_00043202
SL2.50ch02	45924011	45925367	+	TCONS_00043212
SL2.50ch02	46324279	46325221	+	TCONS_00043358
SL2.50ch02	46325487	46325706	+	TCONS_00043359
SL2.50ch02	46325940	46326335	+	TCONS_00043360
SL2.50ch02	46364909	46365686	+	TCONS_00043377
SL2.50ch02	46366448	46366670	+	TCONS_00043378
SL2.50ch02	46434083	46434889	+	TCONS_00043395
SL2.50ch02	46437844	46439189	+	TCONS_00043396
SL2.50ch02	46443685	46444971	+	TCONS_00043397
SL2.50ch02	46449745	46450014	+	TCONS_00043398
SL2.50ch02	46494049	46495103	+	TCONS_00043424
SL2.50ch02	46617043	46617319	+	TCONS_00043473
SL2.50ch02	46687364	46687743	+	TCONS_00043497
SL2.50ch02	46734612	46734953	+	TCONS_00043520
SL2.50ch02	46763189	46764630	+	TCONS_00043525
SL2.50ch02	46771634	46771964	+	TCONS_00043529
SL2.50ch02	46789390	46790557	+	TCONS_00043532
SL2.50ch02	46862737	46864526	+	TCONS_00043573
SL2.50ch02	46955626	46956965	+	TCONS_00043604
SL2.50ch02	46995838	46996267	+	TCONS_00043620
SL2.50ch02	46997866	46998400	+	TCONS_00043622
SL2.50ch02	46999595	46999819	+	TCONS_00043624
SL2.50ch02	47000225	47000522	+	TCONS_00043626
SL2.50ch02	47018343	47019061	+	TCONS_00043632
SL2.50ch02	47027506	47027730	+	TCONS_00043634
SL2.50ch02	47146174	47146514	+	TCONS_00043659
SL2.50ch02	47151778	47152058	+	TCONS_00043660
SL2.50ch02	47205127	47205491	+	TCONS_00043674
SL2.50ch02	47208426	47208889	+	TCONS_00043675
SL2.50ch02	47277173	47277980	+	TCONS_00043704
SL2.50ch02	47291927	47292528	+	TCONS_00043705
SL2.50ch02	47331304	47331795	+	TCONS_00043711
SL2.50ch02	47463617	47463891	+	TCONS_00043772
SL2.50ch02	47508865	47509243	+	TCONS_00043791
SL2.50ch02	47511834	47512049	+	TCONS_00043793
SL2.50ch02	47518435	47518904	+	TCONS_00043797
SL2.50ch02	47701681	47702365	+	TCONS_00043864
SL2.50ch02	47707128	47707770	+	TCONS_00043868
SL2.50ch02	47713439	47714574	+	TCONS_00043869
SL2.50ch02	47794691	47794957	+	TCONS_00043895
SL2.50ch02	47798271	47801555	+	TCONS_00043896
SL2.50ch02	47802268	47802511	+	TCONS_00043897
SL2.50ch02	47802768	47803002	+	TCONS_00043898
SL2.50ch02	47823857	47824203	+	TCONS_00043903
SL2.50ch02	47855243	47855883	+	TCONS_00043912
SL2.50ch02	47868104	47868474	+	TCONS_00043919
SL2.50ch02	47870165	47870826	+	TCONS_00043920
SL2.50ch02	47871064	47871328	+	TCONS_00043921
SL2.50ch02	47871697	47872590	+	TCONS_00043922
SL2.50ch02	47873727	47873995	+	TCONS_00043923
SL2.50ch02	47874676	47874940	+	TCONS_00043924
SL2.50ch02	47896989	47897732	+	TCONS_00043927
SL2.50ch02	47897961	47898207	+	TCONS_00043928
SL2.50ch02	47899235	47899967	+	TCONS_00043929
SL2.50ch02	47904520	47904921	+	TCONS_00043930
SL2.50ch02	47921752	47922443	+	TCONS_00043937
SL2.50ch02	47994005	47995402	+	TCONS_00043966
SL2.50ch02	48165700	48166495	+	TCONS_00044008
SL2.50ch02	48183645	48184339	+	TCONS_00044015
SL2.50ch02	48184794	48185012	+	TCONS_00044016
SL2.50ch02	48191018	48191471	+	TCONS_00044018
SL2.50ch02	48194128	48195521	+	TCONS_00044020
SL2.50ch02	48199291	48199531	+	TCONS_00044022
SL2.50ch02	48211346	48212113	+	TCONS_00044029
SL2.50ch02	48212244	48212961	+	TCONS_00044030
SL2.50ch02	48214357	48214632	+	TCONS_00044031
SL2.50ch02	48240380	48243287	+	TCONS_00044033
SL2.50ch02	48245064	48248328	+	TCONS_00044034
SL2.50ch02	48299594	48300449	+	TCONS_00044052
SL2.50ch02	48321651	48322105	+	TCONS_00044058
SL2.50ch02	48322325	48322541	+	TCONS_00044059
SL2.50ch02	48332446	48332709	+	TCONS_00044065
SL2.50ch02	48337714	48338803	+	TCONS_00044068
SL2.50ch02	48340542	48341040	+	TCONS_00044069
SL2.50ch02	48344959	48346764	+	TCONS_00044075
SL2.50ch02	48358779	48360436	+	TCONS_00044082
SL2.50ch02	48435299	48435598	+	TCONS_00044119
SL2.50ch02	48436337	48436610	+	TCONS_00044120
SL2.50ch02	48436875	48437124	+	TCONS_00044121
SL2.50ch02	48437316	48437580	+	TCONS_00044122
SL2.50ch02	48444638	48444890	+	TCONS_00044124
SL2.50ch02	48446284	48446485	+	TCONS_00044125
SL2.50ch02	48631568	48632077	+	TCONS_00044227
SL2.50ch02	48695067	48695891	+	TCONS_00044250
SL2.50ch02	48712805	48713075	+	TCONS_00044256
SL2.50ch02	48783501	48784107	+	TCONS_00044277
SL2.50ch02	48834985	48835434	+	TCONS_00044297
SL2.50ch02	48847518	48848543	+	TCONS_00044305
SL2.50ch02	48849212	48849655	+	TCONS_00044306
SL2.50ch02	48885221	48885637	+	TCONS_00044321
SL2.50ch02	48967490	48968484	+	TCONS_00044352
SL2.50ch02	48989810	48990589	+	TCONS_00044356
SL2.50ch02	48995202	48995917	+	TCONS_00044358
SL2.50ch02	48996454	48996995	+	TCONS_00044360
SL2.50ch02	49006529	49007694	+	TCONS_00044364
SL2.50ch02	49042322	49045962	+	TCONS_00044377
SL2.50ch02	49042715	49056726	+	TCONS_00044378
SL2.50ch02	49052572	49053136	+	TCONS_00044380
SL2.50ch02	49117407	49118279	+	TCONS_00044401
SL2.50ch02	49209094	49209414	+	TCONS_00044480
SL2.50ch02	49209885	49210086	+	TCONS_00044481
SL2.50ch02	49213811	49214898	+	TCONS_00044482
SL2.50ch02	49215333	49216392	+	TCONS_00044483
SL2.50ch02	49256615	49257278	+	TCONS_00044500
SL2.50ch02	49329494	49329717	+	TCONS_00044521
SL2.50ch02	49371474	49372711	+	TCONS_00044538
SL2.50ch02	49385452	49385773	+	TCONS_00044544
SL2.50ch02	49399902	49400949	+	TCONS_00044549
SL2.50ch02	49401358	49401869	+	TCONS_00044550
SL2.50ch02	49472478	49473056	+	TCONS_00044579
SL2.50ch02	49478994	49479259	+	TCONS_00044581
SL2.50ch02	49683043	49683418	+	TCONS_00044694
SL2.50ch02	49703823	49704969	+	TCONS_00044701
SL2.50ch02	49705472	49706572	+	TCONS_00044702
SL2.50ch02	49706967	49707267	+	TCONS_00044703
SL2.50ch02	49730023	49730257	+	TCONS_00044709
SL2.50ch02	49845532	49847026	+	TCONS_00044728
SL2.50ch02	49847564	49847821	+	TCONS_00044729
SL2.50ch02	49858964	49859314	+	TCONS_00044737
SL2.50ch02	49886482	49887778	+	TCONS_00044746
SL2.50ch02	49889648	49891625	+	TCONS_00044747
SL2.50ch02	49889760	49891625	+	TCONS_00044748
SL2.50ch02	50005356	50006603	+	TCONS_00044783
SL2.50ch02	50011690	50011958	+	TCONS_00044787
SL2.50ch02	50026734	50027007	+	TCONS_00044795
SL2.50ch02	50127416	50127979	+	TCONS_00044853
SL2.50ch02	50183287	50184651	+	TCONS_00044873
SL2.50ch02	50185112	50186057	+	TCONS_00044874
SL2.50ch02	50239333	50240520	+	TCONS_00044899
SL2.50ch02	50296456	50297821	+	TCONS_00044908
SL2.50ch02	50299984	50300643	+	TCONS_00044910
SL2.50ch02	50302599	50303692	+	TCONS_00044911
SL2.50ch02	50367947	50368643	+	TCONS_00044932
SL2.50ch02	50651918	50652898	+	TCONS_00045060
SL2.50ch02	50728176	50728459	+	TCONS_00045094
SL2.50ch02	50731171	50733088	+	TCONS_00045096
SL2.50ch02	50735194	50735679	+	TCONS_00045099
SL2.50ch02	50736126	50736731	+	TCONS_00045100
SL2.50ch02	50737039	50737456	+	TCONS_00045101
SL2.50ch02	50737889	50739067	+	TCONS_00045102
SL2.50ch02	50738609	50739067	+	TCONS_00045103
SL2.50ch02	50802289	50802796	+	TCONS_00045114
SL2.50ch02	50841934	50842416	+	TCONS_00045122
SL2.50ch02	51000121	51000720	+	TCONS_00045234
SL2.50ch02	51000921	51001722	+	TCONS_00045235
SL2.50ch02	51002326	51002566	+	TCONS_00045237
SL2.50ch02	51103222	51104290	+	TCONS_00045272
SL2.50ch02	51105980	51106201	+	TCONS_00045273
SL2.50ch02	51203629	51203856	+	TCONS_00045305
SL2.50ch02	51268571	51270149	+	TCONS_00045323
SL2.50ch02	51272424	51273557	+	TCONS_00045324
SL2.50ch02	51286546	51287132	+	TCONS_00045328
SL2.50ch02	51294821	51295326	+	TCONS_00045329
SL2.50ch02	51344550	51345218	+	TCONS_00045365
SL2.50ch02	51413697	51414256	+	TCONS_00045382
SL2.50ch02	51498619	51498842	+	TCONS_00045407
SL2.50ch02	51506049	51506712	+	TCONS_00045410
SL2.50ch02	51526276	51526537	+	TCONS_00045417
SL2.50ch02	51587431	51587822	+	TCONS_00045441
SL2.50ch02	51677328	51678401	+	TCONS_00045458
SL2.50ch02	51685125	51686247	+	TCONS_00045462
SL2.50ch02	51687823	51688655	+	TCONS_00045463
SL2.50ch02	51735583	51736030	+	TCONS_00045495
SL2.50ch02	51746341	51748034	+	TCONS_00045497
SL2.50ch02	51748451	51748869	+	TCONS_00045498
SL2.50ch02	51760634	51761463	+	TCONS_00045501
SL2.50ch02	51765048	51765744	+	TCONS_00045502
SL2.50ch02	51778379	51778866	+	TCONS_00045504
SL2.50ch02	51815046	51815429	+	TCONS_00045522
SL2.50ch02	51825178	51826630	+	TCONS_00045527
SL2.50ch02	51830296	51830506	+	TCONS_00045528
SL2.50ch02	52124784	52125332	+	TCONS_00045651
SL2.50ch02	52124842	52130026	+	TCONS_00045652
SL2.50ch02	52151119	52151436	+	TCONS_00045657
SL2.50ch02	52164112	52165601	+	TCONS_00045664
SL2.50ch02	52165994	52166534	+	TCONS_00045665
SL2.50ch02	52205095	52205396	+	TCONS_00045678
SL2.50ch02	52223883	52224576	+	TCONS_00045683
SL2.50ch02	52224884	52225118	+	TCONS_00045684
SL2.50ch02	52226849	52227466	+	TCONS_00045685
SL2.50ch02	52237500	52238375	+	TCONS_00045689
SL2.50ch02	52263929	52264282	+	TCONS_00045697
SL2.50ch02	52285592	52287213	+	TCONS_00045709
SL2.50ch02	52287365	52287727	+	TCONS_00045710
SL2.50ch02	52296330	52296549	+	TCONS_00045712
SL2.50ch02	52447374	52448193	+	TCONS_00045753
SL2.50ch02	52448486	52449233	+	TCONS_00045754
SL2.50ch02	52453142	52453491	+	TCONS_00045757
SL2.50ch02	52481325	52482116	+	TCONS_00045794
SL2.50ch02	52526290	52526740	+	TCONS_00045806
SL2.50ch02	52534865	52535073	+	TCONS_00045808
SL2.50ch02	52549000	52549453	+	TCONS_00045811
SL2.50ch02	52595919	52596697	+	TCONS_00045832
SL2.50ch02	52643089	52645700	+	TCONS_00045849
SL2.50ch02	52645155	52645604	+	TCONS_00045850
SL2.50ch02	52692834	52693044	+	TCONS_00045860
SL2.50ch02	52720216	52720873	+	TCONS_00045867
SL2.50ch02	52856174	52857027	+	TCONS_00045901
SL2.50ch02	53181380	53181639	+	TCONS_00046029
SL2.50ch02	53219998	53220856	+	TCONS_00046039
SL2.50ch02	53227430	53228194	+	TCONS_00046042
SL2.50ch02	53260871	53261108	+	TCONS_00046052
SL2.50ch02	53299067	53300609	+	TCONS_00046068
SL2.50ch02	53345601	53347147	+	TCONS_00046079
SL2.50ch02	53462871	53464131	+	TCONS_00046130
SL2.50ch02	53654243	53655810	+	TCONS_00046218
SL2.50ch02	53667252	53668832	+	TCONS_00046222
SL2.50ch02	53713489	53714419	+	TCONS_00046242
SL2.50ch02	53975697	53976101	+	TCONS_00046332
SL2.50ch02	54006092	54006355	+	TCONS_00046347
SL2.50ch02	54028587	54029308	+	TCONS_00046353
SL2.50ch02	54056577	54057819	+	TCONS_00046381
SL2.50ch02	54058244	54058689	+	TCONS_00046382
SL2.50ch02	54059912	54060213	+	TCONS_00046383
SL2.50ch02	54371970	54372518	+	TCONS_00046498
SL2.50ch02	54440826	54441669	+	TCONS_00046544
SL2.50ch02	54496177	54496491	+	TCONS_00046558
SL2.50ch02	54517835	54518813	+	TCONS_00046562
SL2.50ch02	54614037	54615293	+	TCONS_00046594
SL2.50ch02	54615594	54616059	+	TCONS_00046595
SL2.50ch02	54662938	54663566	+	TCONS_00046612
SL2.50ch02	54707575	54707821	+	TCONS_00046622
SL2.50ch02	54724875	54725596	+	TCONS_00046627
SL2.50ch02	54728143	54728535	+	TCONS_00046628
SL2.50ch02	54785981	54786253	+	TCONS_00046651
SL2.50ch02	54835811	54836381	+	TCONS_00046678
SL2.50ch02	54901854	54902317	+	TCONS_00046714
SL2.50ch02	54970328	54971101	+	TCONS_00046741
SL2.50ch02	54983587	54984629	+	TCONS_00046746
SL2.50ch02	54985290	54986134	+	TCONS_00046747
SL2.50ch02	55171511	55171890	+	TCONS_00046808
SL2.50ch02	55179920	55180132	+	TCONS_00046809
SL2.50ch02	2190807	2192491	-	TCONS_00047017
SL2.50ch02	3745949	3746886	-	TCONS_00047163
SL2.50ch02	4519644	4519894	-	TCONS_00047274
SL2.50ch02	4526087	4526842	-	TCONS_00047276
SL2.50ch02	7140125	7140510	-	TCONS_00047507
SL2.50ch02	8943649	8943878	-	TCONS_00047693
SL2.50ch02	9744313	9744619	-	TCONS_00047763
SL2.50ch02	20243250	20243559	-	TCONS_00048441
SL2.50ch02	21793663	21793948	-	TCONS_00048593
SL2.50ch02	22235787	22236345	-	TCONS_00048645
SL2.50ch02	22312143	22312686	-	TCONS_00048657
SL2.50ch02	24099190	24099591	-	TCONS_00048901
SL2.50ch02	24132632	24133459	-	TCONS_00048907
SL2.50ch02	24688537	24688745	-	TCONS_00049008
SL2.50ch02	25318478	25319133	-	TCONS_00049112
SL2.50ch02	25989861	25990146	-	TCONS_00049193
SL2.50ch02	27223537	27226778	-	TCONS_00049337
SL2.50ch02	27241026	27242118	-	TCONS_00049345
SL2.50ch02	27592091	27592756	-	TCONS_00049392
SL2.50ch02	28219161	28219767	-	TCONS_00049452
SL2.50ch02	30679457	30679802	-	TCONS_00049851
SL2.50ch02	30680762	30681512	-	TCONS_00049852
SL2.50ch02	31252596	31253162	-	TCONS_00049946
SL2.50ch02	31277377	31277735	-	TCONS_00049950
SL2.50ch02	33162566	33162949	-	TCONS_00050017
SL2.50ch02	33217379	33217719	-	TCONS_00050027
SL2.50ch02	33561284	33561506	-	TCONS_00050106
SL2.50ch02	33561855	33562097	-	TCONS_00050107
SL2.50ch02	34039849	34040640	-	TCONS_00050210
SL2.50ch02	34592300	34592653	-	TCONS_00050319
SL2.50ch02	34600823	34601311	-	TCONS_00050321
SL2.50ch02	35353820	35354137	-	TCONS_00050463
SL2.50ch02	35506320	35506925	-	TCONS_00050500
SL2.50ch02	35539504	35539946	-	TCONS_00050514
SL2.50ch02	35691181	35691896	-	TCONS_00050539
SL2.50ch02	35846467	35847612	-	TCONS_00050585
SL2.50ch02	36232416	36232965	-	TCONS_00050650
SL2.50ch02	36303325	36303576	-	TCONS_00050687
SL2.50ch02	36346560	36347126	-	TCONS_00050700
SL2.50ch02	36570029	36570346	-	TCONS_00050741
SL2.50ch02	36800370	36800693	-	TCONS_00050807
SL2.50ch02	36880944	36881439	-	TCONS_00050824
SL2.50ch02	37100815	37101302	-	TCONS_00050863
SL2.50ch02	37322074	37322875	-	TCONS_00050909
SL2.50ch02	37387635	37387873	-	TCONS_00050930
SL2.50ch02	37493771	37494293	-	TCONS_00050972
SL2.50ch02	37696694	37696911	-	TCONS_00051033
SL2.50ch02	37697182	37697607	-	TCONS_00051034
SL2.50ch02	37708021	37708243	-	TCONS_00051039
SL2.50ch02	37733617	37735315	-	TCONS_00051045
SL2.50ch02	37748773	37749603	-	TCONS_00051050
SL2.50ch02	38150813	38151909	-	TCONS_00051171
SL2.50ch02	38152941	38154015	-	TCONS_00051172
SL2.50ch02	38156181	38157059	-	TCONS_00051174
SL2.50ch02	38190518	38191371	-	TCONS_00051183
SL2.50ch02	38204333	38205299	-	TCONS_00051188
SL2.50ch02	38205553	38206120	-	TCONS_00051189
SL2.50ch02	38207121	38207818	-	TCONS_00051190
SL2.50ch02	38449547	38449941	-	TCONS_00051295
SL2.50ch02	38450617	38450969	-	TCONS_00051297
SL2.50ch02	38488322	38488607	-	TCONS_00051301
SL2.50ch02	38774171	38777331	-	TCONS_00051399
SL2.50ch02	38960549	38960948	-	TCONS_00051435
SL2.50ch02	38965451	38965702	-	TCONS_00051436
SL2.50ch02	39088947	39089504	-	TCONS_00051475
SL2.50ch02	39101388	39102012	-	TCONS_00051480
SL2.50ch02	39138074	39138526	-	TCONS_00051487
SL2.50ch02	39272954	39273813	-	TCONS_00051524
SL2.50ch02	39392646	39393358	-	TCONS_00051572
SL2.50ch02	39594928	39595281	-	TCONS_00051650
SL2.50ch02	39595988	39597035	-	TCONS_00051651
SL2.50ch02	39598024	39598387	-	TCONS_00051652
SL2.50ch02	39924814	39925221	-	TCONS_00051747
SL2.50ch02	40286658	40287407	-	TCONS_00051861
SL2.50ch02	40466750	40467038	-	TCONS_00051912
SL2.50ch02	40468033	40468827	-	TCONS_00051914
SL2.50ch02	40656107	40656903	-	TCONS_00051971
SL2.50ch02	40895665	40895967	-	TCONS_00052053
SL2.50ch02	41592443	41593810	-	TCONS_00052265
SL2.50ch02	41787475	41788322	-	TCONS_00052325
SL2.50ch02	41968301	41969059	-	TCONS_00052387
SL2.50ch02	42047069	42047306	-	TCONS_00052404
SL2.50ch02	42049014	42049365	-	TCONS_00052407
SL2.50ch02	42060264	42061369	-	TCONS_00052410
SL2.50ch02	42202565	42203855	-	TCONS_00052456
SL2.50ch02	42381157	42381758	-	TCONS_00052524
SL2.50ch02	42461988	42462317	-	TCONS_00052548
SL2.50ch02	42608895	42610671	-	TCONS_00052578
SL2.50ch02	42619813	42620914	-	TCONS_00052581
SL2.50ch02	42657072	42657373	-	TCONS_00052589
SL2.50ch02	42681467	42682086	-	TCONS_00052594
SL2.50ch02	43198443	43198667	-	TCONS_00052769
SL2.50ch02	43489070	43489769	-	TCONS_00052850
SL2.50ch02	43489070	43490663	-	TCONS_00052851
SL2.50ch02	43512378	43514905	-	TCONS_00052854
SL2.50ch02	43514450	43514965	-	TCONS_00052855
SL2.50ch02	43603405	43603685	-	TCONS_00052900
SL2.50ch02	43620463	43620770	-	TCONS_00052905
SL2.50ch02	43982594	43983403	-	TCONS_00053020
SL2.50ch02	44336058	44337413	-	TCONS_00053116
SL2.50ch02	44517593	44518724	-	TCONS_00053184
SL2.50ch02	44812958	44813863	-	TCONS_00053256
SL2.50ch02	45203238	45203779	-	TCONS_00053382
SL2.50ch02	45293968	45296056	-	TCONS_00053410
SL2.50ch02	45463789	45464160	-	TCONS_00053478
SL2.50ch02	45466525	45467870	-	TCONS_00053481
SL2.50ch02	45505899	45506495	-	TCONS_00053495
SL2.50ch02	45568098	45569133	-	TCONS_00053511
SL2.50ch02	45634147	45634424	-	TCONS_00053536
SL2.50ch02	45947307	45948163	-	TCONS_00053656
SL2.50ch02	45986708	45987081	-	TCONS_00053665
SL2.50ch02	46055096	46055430	-	TCONS_00053680
SL2.50ch02	46091187	46091530	-	TCONS_00053686
SL2.50ch02	46099487	46100579	-	TCONS_00053693
SL2.50ch02	46246424	46246634	-	TCONS_00053764
SL2.50ch02	46250351	46250718	-	TCONS_00053768
SL2.50ch02	46252303	46252987	-	TCONS_00053769
SL2.50ch02	46298462	46299244	-	TCONS_00053786
SL2.50ch02	46425914	46426878	-	TCONS_00053824
SL2.50ch02	46582516	46582828	-	TCONS_00053871
SL2.50ch02	46926337	46927002	-	TCONS_00054017
SL2.50ch02	47031368	47031609	-	TCONS_00054058
SL2.50ch02	47225235	47226061	-	TCONS_00054122
SL2.50ch02	47448079	47448292	-	TCONS_00054199
SL2.50ch02	47449887	47450095	-	TCONS_00054200
SL2.50ch02	47532136	47532648	-	TCONS_00054230
SL2.50ch02	47585196	47585605	-	TCONS_00054233
SL2.50ch02	47639038	47640731	-	TCONS_00054244
SL2.50ch02	47671193	47671473	-	TCONS_00054252
SL2.50ch02	47778124	47778453	-	TCONS_00054281
SL2.50ch02	47910959	47911349	-	TCONS_00054326
SL2.50ch02	47949835	47950320	-	TCONS_00054337
SL2.50ch02	48355678	48360684	-	TCONS_00054527
SL2.50ch02	48357616	48358466	-	TCONS_00054528
SL2.50ch02	48464319	48465060	-	TCONS_00054554
SL2.50ch02	48864902	48865108	-	TCONS_00054666
SL2.50ch02	48919556	48919966	-	TCONS_00054689
SL2.50ch02	48919556	48919966	-	TCONS_00054690
SL2.50ch02	48942476	48942757	-	TCONS_00054697
SL2.50ch02	49034503	49035938	-	TCONS_00054742
SL2.50ch02	49098752	49099557	-	TCONS_00054773
SL2.50ch02	49180926	49181143	-	TCONS_00054791
SL2.50ch02	49225649	49226379	-	TCONS_00054810
SL2.50ch02	50276519	50277156	-	TCONS_00055142
SL2.50ch02	50310767	50314941	-	TCONS_00055158
SL2.50ch02	50322291	50323552	-	TCONS_00055165
SL2.50ch02	50854720	50856089	-	TCONS_00055380
SL2.50ch02	51365344	51365814	-	TCONS_00055525
SL2.50ch02	51496876	51497396	-	TCONS_00055562
SL2.50ch02	51625138	51625593	-	TCONS_00055612
SL2.50ch02	51709653	51710073	-	TCONS_00055653
SL2.50ch02	51858262	51859774	-	TCONS_00055705
SL2.50ch02	51868630	51869328	-	TCONS_00055708
SL2.50ch02	52474280	52479641	-	TCONS_00055919
SL2.50ch02	52563644	52564978	-	TCONS_00055954
SL2.50ch02	52632396	52632914	-	TCONS_00055984
SL2.50ch02	52633414	52634201	-	TCONS_00055985
SL2.50ch02	52978813	52979610	-	TCONS_00056081
SL2.50ch02	53390399	53392095	-	TCONS_00056152
SL2.50ch02	53411461	53411919	-	TCONS_00056166
SL2.50ch02	53666430	53668896	-	TCONS_00056262
SL2.50ch02	53689272	53689789	-	TCONS_00056284
SL2.50ch02	53871483	53871771	-	TCONS_00056331
SL2.50ch02	54103904	54104137	-	TCONS_00056405
SL2.50ch02	54356814	54357571	-	TCONS_00056508
SL2.50ch02	54528530	54528824	-	TCONS_00056585
SL2.50ch02	54649590	54649900	-	TCONS_00056656
SL2.50ch02	54741669	54742442	-	TCONS_00056695
SL2.50ch02	54774139	54775794	-	TCONS_00056710
SL2.50ch02	54779720	54780545	-	TCONS_00056713
SL2.50ch02	54811339	54812477	-	TCONS_00056725
SL2.50ch02	54811339	54812781	-	TCONS_00056726
SL2.50ch02	54842844	54843723	-	TCONS_00056740
SL2.50ch03	48118	48598	+	TCONS_00056956
SL2.50ch03	49416	50461	+	TCONS_00056957
SL2.50ch03	55437	55645	+	TCONS_00056959
SL2.50ch03	60385	60793	+	TCONS_00056961
SL2.50ch03	64789	66306	+	TCONS_00056963
SL2.50ch03	116895	117232	+	TCONS_00056980
SL2.50ch03	118704	119230	+	TCONS_00056981
SL2.50ch03	155015	155792	+	TCONS_00056993
SL2.50ch03	155905	156231	+	TCONS_00056994
SL2.50ch03	196890	197738	+	TCONS_00057006
SL2.50ch03	275545	276646	+	TCONS_00057024
SL2.50ch03	279194	279405	+	TCONS_00057025
SL2.50ch03	287863	288147	+	TCONS_00057027
SL2.50ch03	303705	305227	+	TCONS_00057035
SL2.50ch03	314748	315066	+	TCONS_00057036
SL2.50ch03	349671	350760	+	TCONS_00057046
SL2.50ch03	356072	356337	+	TCONS_00057049
SL2.50ch03	425626	426035	+	TCONS_00057071
SL2.50ch03	443784	444055	+	TCONS_00057076
SL2.50ch03	446798	448232	+	TCONS_00057077
SL2.50ch03	451391	452666	+	TCONS_00057078
SL2.50ch03	551283	551550	+	TCONS_00057115
SL2.50ch03	567263	567650	+	TCONS_00057119
SL2.50ch03	574252	574696	+	TCONS_00057120
SL2.50ch03	575695	575933	+	TCONS_00057121
SL2.50ch03	619329	620187	+	TCONS_00057134
SL2.50ch03	620936	621440	+	TCONS_00057135
SL2.50ch03	659024	659235	+	TCONS_00057153
SL2.50ch03	666836	667538	+	TCONS_00057156
SL2.50ch03	687485	688419	+	TCONS_00057167
SL2.50ch03	688745	688955	+	TCONS_00057168
SL2.50ch03	747763	748982	+	TCONS_00057181
SL2.50ch03	750425	750761	+	TCONS_00057182
SL2.50ch03	879110	879535	+	TCONS_00057225
SL2.50ch03	880225	880519	+	TCONS_00057226
SL2.50ch03	883305	883698	+	TCONS_00057227
SL2.50ch03	891458	893537	+	TCONS_00057229
SL2.50ch03	895552	895880	+	TCONS_00057230
SL2.50ch03	896659	897249	+	TCONS_00057231
SL2.50ch03	927446	929681	+	TCONS_00057250
SL2.50ch03	967539	967960	+	TCONS_00057265
SL2.50ch03	968412	970070	+	TCONS_00057266
SL2.50ch03	975912	976442	+	TCONS_00057267
SL2.50ch03	977034	977274	+	TCONS_00057268
SL2.50ch03	989640	990546	+	TCONS_00057269
SL2.50ch03	990686	991142	+	TCONS_00057270
SL2.50ch03	1017604	1018036	+	TCONS_00057275
SL2.50ch03	1046565	1046932	+	TCONS_00057278
SL2.50ch03	1046565	1050216	+	TCONS_00057279
SL2.50ch03	1047104	1047325	+	TCONS_00057280
SL2.50ch03	1059724	1060397	+	TCONS_00057283
SL2.50ch03	1060873	1061623	+	TCONS_00057284
SL2.50ch03	1111288	1111657	+	TCONS_00057300
SL2.50ch03	1136824	1137783	+	TCONS_00057305
SL2.50ch03	1180616	1180823	+	TCONS_00057318
SL2.50ch03	1201377	1201727	+	TCONS_00057327
SL2.50ch03	1367409	1367992	+	TCONS_00057377
SL2.50ch03	1368566	1369283	+	TCONS_00057378
SL2.50ch03	1370678	1371088	+	TCONS_00057379
SL2.50ch03	1372474	1373369	+	TCONS_00057381
SL2.50ch03	1490945	1491380	+	TCONS_00057418
SL2.50ch03	1548938	1549678	+	TCONS_00057439
SL2.50ch03	1555040	1555865	+	TCONS_00057441
SL2.50ch03	1622461	1622778	+	TCONS_00057468
SL2.50ch03	1668096	1668390	+	TCONS_00057481
SL2.50ch03	1703791	1705732	+	TCONS_00057482
SL2.50ch03	1708574	1709011	+	TCONS_00057485
SL2.50ch03	1910054	1911262	+	TCONS_00057558
SL2.50ch03	2044673	2045330	+	TCONS_00057600
SL2.50ch03	2044745	2046221	+	TCONS_00057601
SL2.50ch03	2147943	2149328	+	TCONS_00057633
SL2.50ch03	2250311	2250599	+	TCONS_00057665
SL2.50ch03	2250709	2251307	+	TCONS_00057666
SL2.50ch03	2280512	2281610	+	TCONS_00057673
SL2.50ch03	2281964	2282262	+	TCONS_00057675
SL2.50ch03	2285964	2286526	+	TCONS_00057678
SL2.50ch03	2347870	2348560	+	TCONS_00057703
SL2.50ch03	2350450	2350830	+	TCONS_00057705
SL2.50ch03	2351035	2351849	+	TCONS_00057706
SL2.50ch03	2366573	2366916	+	TCONS_00057712
SL2.50ch03	2399767	2400789	+	TCONS_00057727
SL2.50ch03	2435985	2436291	+	TCONS_00057748
SL2.50ch03	2475603	2476034	+	TCONS_00057765
SL2.50ch03	2575102	2576084	+	TCONS_00057771
SL2.50ch03	2597288	2599364	+	TCONS_00057777
SL2.50ch03	2611837	2613443	+	TCONS_00057782
SL2.50ch03	2743248	2744148	+	TCONS_00057840
SL2.50ch03	2865133	2865808	+	TCONS_00057874
SL2.50ch03	2866822	2867605	+	TCONS_00057875
SL2.50ch03	2898115	2899053	+	TCONS_00057888
SL2.50ch03	2901232	2902255	+	TCONS_00057890
SL2.50ch03	2911304	2912391	+	TCONS_00057895
SL2.50ch03	2913231	2913946	+	TCONS_00057896
SL2.50ch03	2916507	2916976	+	TCONS_00057897
SL2.50ch03	2918443	2918754	+	TCONS_00057898
SL2.50ch03	2939185	2939459	+	TCONS_00057905
SL2.50ch03	2942935	2944119	+	TCONS_00057906
SL2.50ch03	2963977	2965380	+	TCONS_00057915
SL2.50ch03	3170347	3170763	+	TCONS_00057988
SL2.50ch03	3224288	3224690	+	TCONS_00057998
SL2.50ch03	3277190	3278229	+	TCONS_00058011
SL2.50ch03	3279401	3279885	+	TCONS_00058012
SL2.50ch03	3285245	3285770	+	TCONS_00058013
SL2.50ch03	3314170	3315189	+	TCONS_00058024
SL2.50ch03	3321746	3322677	+	TCONS_00058025
SL2.50ch03	3326463	3326923	+	TCONS_00058026
SL2.50ch03	3411888	3412646	+	TCONS_00058077
SL2.50ch03	3413516	3414211	+	TCONS_00058078
SL2.50ch03	3434457	3434859	+	TCONS_00058088
SL2.50ch03	3519345	3520797	+	TCONS_00058114
SL2.50ch03	3675338	3677819	+	TCONS_00058161
SL2.50ch03	3686877	3687460	+	TCONS_00058164
SL2.50ch03	3688055	3688345	+	TCONS_00058165
SL2.50ch03	3701644	3702673	+	TCONS_00058170
SL2.50ch03	3772230	3773221	+	TCONS_00058192
SL2.50ch03	3773907	3774292	+	TCONS_00058193
SL2.50ch03	3993798	3994168	+	TCONS_00058223
SL2.50ch03	4010573	4010938	+	TCONS_00058228
SL2.50ch03	4067734	4067940	+	TCONS_00058244
SL2.50ch03	4109673	4110340	+	TCONS_00058256
SL2.50ch03	4111347	4111908	+	TCONS_00058257
SL2.50ch03	4150847	4151729	+	TCONS_00058268
SL2.50ch03	4288363	4288681	+	TCONS_00058294
SL2.50ch03	4290452	4290953	+	TCONS_00058295
SL2.50ch03	4291074	4292138	+	TCONS_00058296
SL2.50ch03	4294401	4294638	+	TCONS_00058298
SL2.50ch03	4295444	4295764	+	TCONS_00058299
SL2.50ch03	4365153	4365444	+	TCONS_00058323
SL2.50ch03	4370724	4371515	+	TCONS_00058324
[truncated: 6,085 more rows]
