# Supplementary material for: Genome-wide profiling of long non-coding RNAs from tomato and a comparison with mRNAs associated with the regulation of fruit ripening
Source: BMC Plant Biol. 2018 May 4;18:75. doi: 10.1186/s12870-018-1300-y (PMC5935960; doi:10.1186/s12870-018-1300-y)
Supplement: Supplementary file 4 — Candidate sense lncRNA information. (XLSX 33 kb) [file 12870_2018_1300_MOESM4_ESM.xlsx]

## Sheet: Addition file 4
Seqnames	Start	End	Strand	Name
SL2.50ch00	14017573	14017852	+	TCONS_00001324
SL2.50ch00	7239175	7242522	-	TCONS_00002762
SL2.50ch00	10327271	10329625	-	TCONS_00002914
SL2.50ch00	13767781	13768932	-	TCONS_00003317
SL2.50ch00	14443638	14445554	-	TCONS_00003388
SL2.50ch00	14443638	14445554	-	TCONS_00003389
SL2.50ch00	14444811	14445554	-	TCONS_00003390
SL2.50ch00	19320895	19323306	-	TCONS_00003937
SL2.50ch00	20462520	20463325	-	TCONS_00004029
SL2.50ch01	2492569	2492975	+	TCONS_00004997
SL2.50ch01	8739311	8739534	+	TCONS_00006048
SL2.50ch01	8740547	8741011	+	TCONS_00006050
SL2.50ch01	16737501	16737965	+	TCONS_00007087
SL2.50ch01	22669902	22670390	+	TCONS_00007821
SL2.50ch01	27860317	27860768	+	TCONS_00008537
SL2.50ch01	32949198	32956063	+	TCONS_00009181
SL2.50ch01	66202262	66202671	+	TCONS_00011760
SL2.50ch01	74493456	74495008	+	TCONS_00012761
SL2.50ch01	87405872	87408295	+	TCONS_00015983
SL2.50ch01	87406325	87408295	+	TCONS_00015986
SL2.50ch01	89732636	89733093	+	TCONS_00016877
SL2.50ch01	91440911	91442253	+	TCONS_00017556
SL2.50ch01	95678447	95680765	+	TCONS_00019152
SL2.50ch01	95745870	95758398	+	TCONS_00019199
SL2.50ch01	97427205	97428410	+	TCONS_00019761
SL2.50ch01	97981981	97985709	+	TCONS_00019976
SL2.50ch01	1993894	1996370	-	TCONS_00020778
SL2.50ch01	1999461	2001523	-	TCONS_00020780
SL2.50ch01	9035862	9036336	-	TCONS_00022044
SL2.50ch01	11072121	11072367	-	TCONS_00022322
SL2.50ch01	14416597	14420946	-	TCONS_00022795
SL2.50ch01	19485668	19487588	-	TCONS_00023410
SL2.50ch01	19485668	19487590	-	TCONS_00023411
SL2.50ch01	19485668	19487973	-	TCONS_00023412
SL2.50ch01	20000416	20003738	-	TCONS_00023476
SL2.50ch01	20000416	20003739	-	TCONS_00023477
SL2.50ch01	20000416	20003741	-	TCONS_00023478
SL2.50ch01	20000416	20003743	-	TCONS_00023479
SL2.50ch01	20000416	20003743	-	TCONS_00023480
SL2.50ch01	20000416	20003743	-	TCONS_00023481
SL2.50ch01	20000416	20003743	-	TCONS_00023482
SL2.50ch01	20000416	20003743	-	TCONS_00023483
SL2.50ch01	20000416	20003743	-	TCONS_00023484
SL2.50ch01	20000416	20003743	-	TCONS_00023485
SL2.50ch01	20000416	20003743	-	TCONS_00023486
SL2.50ch01	20000416	20003743	-	TCONS_00023487
SL2.50ch01	20000416	20003743	-	TCONS_00023488
SL2.50ch01	20000416	20003743	-	TCONS_00023489
SL2.50ch01	20000416	20003743	-	TCONS_00023490
SL2.50ch01	39471046	39471320	-	TCONS_00025425
SL2.50ch01	44737273	44737643	-	TCONS_00025849
SL2.50ch01	60922516	60929892	-	TCONS_00027140
SL2.50ch01	79256827	79258929	-	TCONS_00029874
SL2.50ch01	80447339	80449335	-	TCONS_00030153
SL2.50ch01	82243340	82245570	-	TCONS_00030652
SL2.50ch01	85058949	85059273	-	TCONS_00031460
SL2.50ch01	87064401	87066263	-	TCONS_00032126
SL2.50ch01	88004679	88008078	-	TCONS_00032423
SL2.50ch01	91238915	91252589	-	TCONS_00033491
SL2.50ch01	92787774	92800741	-	TCONS_00034028
SL2.50ch01	92787774	92800741	-	TCONS_00034029
SL2.50ch01	92794930	92800741	-	TCONS_00034035
SL2.50ch01	93122962	93124322	-	TCONS_00034166
SL2.50ch01	93227149	93228986	-	TCONS_00034224
SL2.50ch02	18664341	18665979	+	TCONS_00037643
SL2.50ch02	26905788	26911027	+	TCONS_00038624
SL2.50ch02	29731340	29733326	+	TCONS_00039083
SL2.50ch02	37427306	37428956	+	TCONS_00040450
SL2.50ch02	41787235	41788361	+	TCONS_00041793
SL2.50ch02	41912823	41915192	+	TCONS_00041821
SL2.50ch02	44973119	44974927	+	TCONS_00042860
SL2.50ch02	45036264	45038810	+	TCONS_00042882
SL2.50ch02	45240156	45241499	+	TCONS_00042925
SL2.50ch02	45240171	45241499	+	TCONS_00042926
SL2.50ch02	47670476	47670885	+	TCONS_00043855
SL2.50ch02	47671298	47671554	+	TCONS_00043857
SL2.50ch02	52863142	52874394	+	TCONS_00045904
SL2.50ch02	52863370	52871841	+	TCONS_00045905
SL2.50ch02	3818179	3825388	-	TCONS_00047171
SL2.50ch02	7830291	7840318	-	TCONS_00047586
SL2.50ch02	29065274	29065482	-	TCONS_00049602
SL2.50ch02	29398356	29399774	-	TCONS_00049657
SL2.50ch02	39248730	39249884	-	TCONS_00051520
SL2.50ch02	40954461	40956203	-	TCONS_00052069
SL2.50ch02	42199517	42204537	-	TCONS_00052455
SL2.50ch02	46134735	46139281	-	TCONS_00053723
SL2.50ch02	47369648	47370335	-	TCONS_00054185
SL2.50ch02	48245067	48248407	-	TCONS_00054479
SL2.50ch02	48245067	48248407	-	TCONS_00054480
SL2.50ch02	48245067	48248408	-	TCONS_00054481
SL2.50ch02	48245067	48248408	-	TCONS_00054482
SL2.50ch02	49052002	49053414	-	TCONS_00054748
SL2.50ch02	49279788	49285770	-	TCONS_00054830
SL2.50ch02	49279788	49287639	-	TCONS_00054831
SL2.50ch02	49279788	49288623	-	TCONS_00054832
SL2.50ch02	49279788	49292582	-	TCONS_00054833
SL2.50ch02	49279788	49292888	-	TCONS_00054834
SL2.50ch02	51269615	51270073	-	TCONS_00055493
SL2.50ch03	1966615	1968312	+	TCONS_00057585
SL2.50ch03	1966615	1968312	+	TCONS_00057586
SL2.50ch03	4306100	4307646	+	TCONS_00058300
SL2.50ch03	9573772	9575159	+	TCONS_00059206
SL2.50ch03	11241193	11249647	+	TCONS_00059432
SL2.50ch03	11241286	11249125	+	TCONS_00059433
SL2.50ch03	17969224	17970280	+	TCONS_00059837
SL2.50ch03	47587832	47588722	+	TCONS_00063024
SL2.50ch03	57541457	57544597	+	TCONS_00064725
SL2.50ch03	57541480	57544597	+	TCONS_00064726
SL2.50ch03	57541871	57544597	+	TCONS_00064727
SL2.50ch03	57541871	57544597	+	TCONS_00064728
SL2.50ch03	58064802	58065106	+	TCONS_00064809
SL2.50ch03	62345276	62347848	+	TCONS_00065895
SL2.50ch03	65060293	65060628	+	TCONS_00066830
SL2.50ch03	67666445	67668951	+	TCONS_00067749
SL2.50ch03	67666882	67668951	+	TCONS_00067754
SL2.50ch03	2583350	2593985	-	TCONS_00069650
SL2.50ch03	2587072	2591511	-	TCONS_00069654
SL2.50ch03	3312806	3315173	-	TCONS_00069835
SL2.50ch03	8587081	8587564	-	TCONS_00070825
SL2.50ch03	10662975	10664889	-	TCONS_00071148
SL2.50ch03	11256778	11257124	-	TCONS_00071237
SL2.50ch03	20165137	20170873	-	TCONS_00071897
SL2.50ch03	23064175	23068647	-	TCONS_00072135
SL2.50ch03	32060185	32060442	-	TCONS_00073214
SL2.50ch03	35649240	35651682	-	TCONS_00073700
SL2.50ch03	40881682	40884286	-	TCONS_00074151
SL2.50ch03	46323871	46328102	-	TCONS_00074528
SL2.50ch03	46323871	46328102	-	TCONS_00074529
SL2.50ch03	51177733	51180379	-	TCONS_00074980
SL2.50ch03	55428009	55429157	-	TCONS_00075867
SL2.50ch03	63207147	63210452	-	TCONS_00077651
SL2.50ch04	2882125	2884667	+	TCONS_00081255
SL2.50ch04	11578980	11581412	+	TCONS_00082884
SL2.50ch04	12766384	12766741	+	TCONS_00083039
SL2.50ch04	18256321	18257552	+	TCONS_00083436
SL2.50ch04	21119988	21122268	+	TCONS_00083751
SL2.50ch04	21119988	21122268	+	TCONS_00083752
SL2.50ch04	28677776	28678296	+	TCONS_00084598
SL2.50ch04	49503986	49504256	+	TCONS_00087112
SL2.50ch04	53861613	53863115	+	TCONS_00087908
SL2.50ch04	54432009	54435796	+	TCONS_00088034
SL2.50ch04	54434526	54435796	+	TCONS_00088036
SL2.50ch04	55437819	55442865	+	TCONS_00088232
SL2.50ch04	55437819	55442865	+	TCONS_00088233
SL2.50ch04	57962975	57965958	+	TCONS_00088450
SL2.50ch04	62121788	62123616	+	TCONS_00089647
SL2.50ch04	65891203	65892309	+	TCONS_00090884
SL2.50ch04	3074178	3076478	-	TCONS_00092077
SL2.50ch04	6312398	6324546	-	TCONS_00092819
SL2.50ch04	29338774	29339781	-	TCONS_00095283
SL2.50ch04	43649019	43649754	-	TCONS_00096958
SL2.50ch04	47075396	47075940	-	TCONS_00097392
SL2.50ch04	50580024	50582600	-	TCONS_00097920
SL2.50ch04	54738367	54738957	-	TCONS_00098697
SL2.50ch04	58127246	58127551	-	TCONS_00099180
SL2.50ch04	59384809	59385039	-	TCONS_00099493
SL2.50ch04	60598556	60601340	-	TCONS_00099814
SL2.50ch04	60598701	60601340	-	TCONS_00099815
SL2.50ch04	60967103	60969056	-	TCONS_00099934
SL2.50ch04	65097504	65097982	-	TCONS_00101264
SL2.50ch05	3492377	3504496	+	TCONS_00102930
SL2.50ch05	8209551	8212387	+	TCONS_00104029
SL2.50ch05	64375946	64379639	+	TCONS_00111257
SL2.50ch05	4431402	4432388	-	TCONS_00113224
SL2.50ch05	10588693	10591550	-	TCONS_00114529
SL2.50ch05	12242893	12243145	-	TCONS_00114745
SL2.50ch05	13078245	13078506	-	TCONS_00114858
SL2.50ch05	17998879	17999722	-	TCONS_00115319
SL2.50ch05	20626863	20630174	-	TCONS_00115723
SL2.50ch05	22899134	22900792	-	TCONS_00116019
SL2.50ch05	30612416	30613090	-	TCONS_00116833
SL2.50ch05	56303359	56305430	-	TCONS_00119449
SL2.50ch05	56442514	56443106	-	TCONS_00119473
SL2.50ch05	56560165	56561335	-	TCONS_00119489
SL2.50ch05	57138248	57144209	-	TCONS_00119593
SL2.50ch05	57138248	57144209	-	TCONS_00119594
SL2.50ch05	57139429	57144209	-	TCONS_00119596
SL2.50ch05	57142945	57144209	-	TCONS_00119598
SL2.50ch06	3340566	3342906	+	TCONS_00122745
SL2.50ch06	14527335	14528650	+	TCONS_00123611
SL2.50ch06	23082448	23082700	+	TCONS_00124509
SL2.50ch06	27140600	27145753	+	TCONS_00125115
SL2.50ch06	33115731	33121606	+	TCONS_00125831
SL2.50ch06	41443302	41444368	+	TCONS_00128017
SL2.50ch06	41520872	41526096	+	TCONS_00128040
SL2.50ch06	41520872	41526615	+	TCONS_00128041
SL2.50ch06	41520872	41526615	+	TCONS_00128042
SL2.50ch06	41520872	41526615	+	TCONS_00128043
SL2.50ch06	44946189	44946855	+	TCONS_00129201
SL2.50ch06	1779127	1780311	-	TCONS_00131487
SL2.50ch06	2946670	2948000	-	TCONS_00131782
SL2.50ch06	25112860	25114264	-	TCONS_00133970
SL2.50ch06	35290924	35293604	-	TCONS_00135320
SL2.50ch06	35290924	35293604	-	TCONS_00135321
SL2.50ch06	35290924	35294512	-	TCONS_00135322
SL2.50ch06	35290924	35295379	-	TCONS_00135323
SL2.50ch06	37724284	37725204	-	TCONS_00135884
SL2.50ch06	38935473	38936463	-	TCONS_00136193
SL2.50ch06	39530296	39531597	-	TCONS_00136347
SL2.50ch06	40758882	40760317	-	TCONS_00136776
SL2.50ch06	48842079	48843404	-	TCONS_00139439
SL2.50ch07	3775524	3776817	+	TCONS_00140897
SL2.50ch07	6568275	6569455	+	TCONS_00141339
SL2.50ch07	6568275	6577403	+	TCONS_00141340
SL2.50ch07	6568275	6577403	+	TCONS_00141341
SL2.50ch07	6568275	6577403	+	TCONS_00141342
SL2.50ch07	28098085	28101305	+	TCONS_00143590
SL2.50ch07	56545546	56545924	+	TCONS_00146421
SL2.50ch07	60551339	60552403	+	TCONS_00147288
SL2.50ch07	64547764	64668773	+	TCONS_00148396
SL2.50ch07	64747244	64749519	+	TCONS_00148430
SL2.50ch07	3837972	3845126	-	TCONS_00150833
SL2.50ch07	10517389	10519797	-	TCONS_00151864
SL2.50ch07	21299373	21299958	-	TCONS_00152931
SL2.50ch07	27028406	27035126	-	TCONS_00153519
SL2.50ch07	47272382	47274943	-	TCONS_00155335
SL2.50ch07	47288592	47291122	-	TCONS_00155339
SL2.50ch07	58549673	58551323	-	TCONS_00156833
SL2.50ch07	59095384	59096121	-	TCONS_00156959
SL2.50ch07	59230500	59232517	-	TCONS_00157006
SL2.50ch07	62514551	62517531	-	TCONS_00157771
SL2.50ch07	62514551	62517531	-	TCONS_00157772
SL2.50ch07	62514551	62517531	-	TCONS_00157773
SL2.50ch07	62514551	62517531	-	TCONS_00157774
SL2.50ch07	62514551	62517531	-	TCONS_00157775
SL2.50ch07	62514551	62517531	-	TCONS_00157776
SL2.50ch07	65086179	65096328	-	TCONS_00158537
SL2.50ch07	65086324	65096328	-	TCONS_00158538
SL2.50ch07	65086324	65096328	-	TCONS_00158539
SL2.50ch07	65086396	65096328	-	TCONS_00158540
SL2.50ch07	65135366	65136596	-	TCONS_00158547
SL2.50ch07	66518620	66521102	-	TCONS_00158994
SL2.50ch07	66536462	66540036	-	TCONS_00159005
SL2.50ch08	2095612	2096890	+	TCONS_00160279
SL2.50ch08	16800562	16804170	+	TCONS_00162093
SL2.50ch08	56567181	56578287	+	TCONS_00166394
SL2.50ch08	65185915	65189835	+	TCONS_00168927
SL2.50ch08	65694592	65695903	+	TCONS_00169172
SL2.50ch08	13134102	13135181	-	TCONS_00171396
SL2.50ch08	20176160	20177876	-	TCONS_00172149
SL2.50ch08	22486471	22488612	-	TCONS_00172377
SL2.50ch08	23978277	23978499	-	TCONS_00172559
SL2.50ch08	26130848	26136972	-	TCONS_00172817
SL2.50ch08	46954501	46954928	-	TCONS_00174765
SL2.50ch08	54351631	54351995	-	TCONS_00175875
SL2.50ch09	3035327	3036752	+	TCONS_00179908
SL2.50ch09	3035332	3036752	+	TCONS_00179909
SL2.50ch09	3035755	3036752	+	TCONS_00179910
SL2.50ch09	4055967	4056190	+	TCONS_00180239
SL2.50ch09	14739500	14739707	+	TCONS_00181872
SL2.50ch09	16669914	16670685	+	TCONS_00182120
SL2.50ch09	24390937	24391900	+	TCONS_00182877
SL2.50ch09	30502783	30506865	+	TCONS_00183526
SL2.50ch09	40861508	40873185	+	TCONS_00184386
SL2.50ch09	45586811	45587606	+	TCONS_00185004
SL2.50ch09	60888166	60893651	+	TCONS_00187208
SL2.50ch09	66645499	66646665	+	TCONS_00188371
SL2.50ch09	71670970	71671968	+	TCONS_00189933
SL2.50ch09	470971	472609	-	TCONS_00190390
SL2.50ch09	6032292	6035007	-	TCONS_00191896
SL2.50ch09	6032753	6035028	-	TCONS_00191902
SL2.50ch09	10704889	10712463	-	TCONS_00192583
SL2.50ch09	23993715	23994420	-	TCONS_00194141
SL2.50ch09	46652293	46664280	-	TCONS_00196329
SL2.50ch09	46658875	46664280	-	TCONS_00196331
SL2.50ch09	54027700	54033226	-	TCONS_00197349
SL2.50ch09	54027700	54033226	-	TCONS_00197350
SL2.50ch09	54027700	54033226	-	TCONS_00197351
SL2.50ch09	54027700	54033226	-	TCONS_00197352
SL2.50ch09	64807008	64807256	-	TCONS_00199209
SL2.50ch09	65084359	65084614	-	TCONS_00199244
SL2.50ch09	67033475	67033882	-	TCONS_00199781
SL2.50ch09	71901094	71905899	-	TCONS_00201125
SL2.50ch09	72389526	72389840	-	TCONS_00201258
SL2.50ch10	1746953	1747203	+	TCONS_00201910
SL2.50ch10	5537633	5537834	+	TCONS_00202771
SL2.50ch10	15041473	15041870	+	TCONS_00204067
SL2.50ch10	20973470	20973734	+	TCONS_00204769
SL2.50ch10	24781031	24793164	+	TCONS_00205124
SL2.50ch10	36880387	36882801	+	TCONS_00206366
SL2.50ch10	38118900	38120090	+	TCONS_00206425
SL2.50ch10	41569238	41569440	+	TCONS_00206798
SL2.50ch10	61606926	61607439	+	TCONS_00209908
SL2.50ch10	63480934	63482613	+	TCONS_00210491
SL2.50ch10	63480934	63482613	+	TCONS_00210492
SL2.50ch10	2457342	2462339	-	TCONS_00212093
SL2.50ch10	2457342	2462339	-	TCONS_00212094
SL2.50ch10	3115271	3118634	-	TCONS_00212291
SL2.50ch10	4259342	4262296	-	TCONS_00212508
SL2.50ch10	4259342	4262427	-	TCONS_00212509
SL2.50ch10	4259342	4262505	-	TCONS_00212510
SL2.50ch10	10943552	10947089	-	TCONS_00213458
SL2.50ch10	14713428	14714775	-	TCONS_00213872
SL2.50ch10	49789248	49790270	-	TCONS_00217529
SL2.50ch10	62226494	62231949	-	TCONS_00219933
SL2.50ch11	2976109	2977049	+	TCONS_00222123
SL2.50ch11	6335134	6344301	+	TCONS_00223033
SL2.50ch11	6335156	6344301	+	TCONS_00223034
SL2.50ch11	30923539	30930855	+	TCONS_00226039
SL2.50ch11	30924378	30931131	+	TCONS_00226040
SL2.50ch11	52536993	52537976	+	TCONS_00229088
SL2.50ch11	1567403	1568533	-	TCONS_00230942
SL2.50ch11	1615029	1616800	-	TCONS_00230962
SL2.50ch11	3939338	3944279	-	TCONS_00231659
SL2.50ch11	6574942	6576177	-	TCONS_00232314
SL2.50ch11	7263360	7267760	-	TCONS_00232387
SL2.50ch11	16103937	16104182	-	TCONS_00233580
SL2.50ch11	17505233	17507405	-	TCONS_00233767
SL2.50ch11	33076154	33076445	-	TCONS_00235522
SL2.50ch11	33997491	34000508	-	TCONS_00235656
SL2.50ch11	33997491	34000508	-	TCONS_00235657
SL2.50ch11	40320420	40320772	-	TCONS_00236564
SL2.50ch11	49203731	49206612	-	TCONS_00237450
SL2.50ch11	51052510	51063869	-	TCONS_00237779
SL2.50ch11	52845858	52846725	-	TCONS_00238200
SL2.50ch12	56059847	56060744	+	TCONS_00247456
SL2.50ch12	62418421	62424265	+	TCONS_00248321
SL2.50ch12	64210345	64211408	+	TCONS_00248825
SL2.50ch12	65373275	65379522	+	TCONS_00249203
SL2.50ch12	696020	697109	-	TCONS_00250151
SL2.50ch12	3272070	3275376	-	TCONS_00250925
SL2.50ch12	3372551	3373327	-	TCONS_00250950
SL2.50ch12	3989335	3991200	-	TCONS_00251122
SL2.50ch12	5884867	5886273	-	TCONS_00251595
SL2.50ch12	10839147	10839466	-	TCONS_00252294
SL2.50ch12	10982242	10983949	-	TCONS_00252314
SL2.50ch12	11634012	11635123	-	TCONS_00252405
SL2.50ch12	37795958	37797372	-	TCONS_00255303
SL2.50ch12	39752672	39754295	-	TCONS_00255653
SL2.50ch12	63463055	63472895	-	TCONS_00259012
SL2.50ch12	66659322	66660520	-	TCONS_00260078
SL2.50ch12	66939786	66942020	-	TCONS_00260174
SL2.50ch00	6759850	6760548	+	non_TCONS_00000119
SL2.50ch00	12630359	12635217	-	non_TCONS_00000919
SL2.50ch00	12630359	12635217	-	non_TCONS_00000920
SL2.50ch01	9278441	9281224	+	non_TCONS_00002410
SL2.50ch01	9278455	9281224	+	non_TCONS_00002411
SL2.50ch01	9278973	9281224	+	non_TCONS_00002413
SL2.50ch01	11827431	11830218	+	non_TCONS_00002456
SL2.50ch01	16169972	16172399	+	non_TCONS_00002522
SL2.50ch01	63042865	63047799	+	non_TCONS_00003215
SL2.50ch01	63042868	63045501	+	non_TCONS_00003217
SL2.50ch01	63042868	63053240	+	non_TCONS_00003218
SL2.50ch01	63042868	63064149	+	non_TCONS_00003219
SL2.50ch01	63042868	63064149	+	non_TCONS_00003220
SL2.50ch01	63042868	63064149	+	non_TCONS_00003221
SL2.50ch01	63042868	63064149	+	non_TCONS_00003222
SL2.50ch01	63042868	63064149	+	non_TCONS_00003223
SL2.50ch01	63042868	63066758	+	non_TCONS_00003224
SL2.50ch01	63042868	63066758	+	non_TCONS_00003225
SL2.50ch01	63042868	63066758	+	non_TCONS_00003226
SL2.50ch01	66331694	66332346	+	non_TCONS_00003335
SL2.50ch01	74492176	74494975	+	non_TCONS_00003536
SL2.50ch01	74492190	74494975	+	non_TCONS_00003537
SL2.50ch01	74492193	74494975	+	non_TCONS_00003538
SL2.50ch01	74492203	74494975	+	non_TCONS_00003539
SL2.50ch01	74492203	74494975	+	non_TCONS_00003540
SL2.50ch01	89725093	89726156	+	non_TCONS_00006152
SL2.50ch01	94851333	94856315	+	non_TCONS_00007542
SL2.50ch01	94851333	94856315	+	non_TCONS_00007543
SL2.50ch01	94851564	94856315	+	non_TCONS_00007544
SL2.50ch01	94851578	94856315	+	non_TCONS_00007545
SL2.50ch01	143529	148861	-	non_TCONS_00008489
SL2.50ch01	21745191	21749334	-	non_TCONS_00009593
SL2.50ch01	21745191	21749334	-	non_TCONS_00009594
SL2.50ch01	21745191	21749334	-	non_TCONS_00009595
SL2.50ch01	21745191	21749334	-	non_TCONS_00009596
SL2.50ch01	21745191	21749334	-	non_TCONS_00009597
SL2.50ch01	21745191	21749338	-	non_TCONS_00009598
SL2.50ch01	35726987	35727258	-	non_TCONS_00009743
SL2.50ch01	44985928	44994199	-	non_TCONS_00009844
SL2.50ch01	78191535	78193260	-	non_TCONS_00010841
SL2.50ch01	78191535	78193260	-	non_TCONS_00010842
SL2.50ch01	80446842	80448920	-	non_TCONS_00011118
SL2.50ch01	88048390	88051689	-	non_TCONS_00012618
SL2.50ch01	88048390	88051689	-	non_TCONS_00012619
SL2.50ch01	91258014	91261985	-	non_TCONS_00013349
SL2.50ch01	93280778	93282923	-	non_TCONS_00013918
SL2.50ch01	93280778	93282923	-	non_TCONS_00013919
SL2.50ch02	13412323	13413620	+	non_TCONS_00015876
SL2.50ch02	16891906	16894871	+	non_TCONS_00015943
SL2.50ch02	36569668	36570535	+	non_TCONS_00016943
SL2.50ch02	40315094	40315759	+	non_TCONS_00017602
SL2.50ch02	41784872	41788450	+	non_TCONS_00017963
SL2.50ch02	42662724	42663595	+	non_TCONS_00018151
SL2.50ch02	44973111	44975475	+	non_TCONS_00018642
SL2.50ch02	47670224	47670865	+	non_TCONS_00019517
SL2.50ch02	47671232	47671529	+	non_TCONS_00019519
SL2.50ch02	50530984	50537010	+	non_TCONS_00020252
SL2.50ch02	50530984	50537010	+	non_TCONS_00020253
SL2.50ch02	50530985	50537010	+	non_TCONS_00020256
SL2.50ch02	50530996	50537010	+	non_TCONS_00020257
SL2.50ch02	50531005	50537010	+	non_TCONS_00020258
SL2.50ch02	50531017	50537010	+	non_TCONS_00020259
SL2.50ch02	33052975	33053341	-	non_TCONS_00022579
SL2.50ch02	38081975	38087194	-	non_TCONS_00023298
SL2.50ch02	38083061	38087301	-	non_TCONS_00023299
SL2.50ch02	38083372	38087194	-	non_TCONS_00023302
SL2.50ch02	39164948	39167114	-	non_TCONS_00023558
SL2.50ch02	40936624	40939457	-	non_TCONS_00023983
SL2.50ch02	40954608	40956628	-	non_TCONS_00023985
SL2.50ch02	48835003	48835776	-	non_TCONS_00025647
SL2.50ch02	48835003	48838897	-	non_TCONS_00025648
SL2.50ch02	49051710	49053535	-	non_TCONS_00025716
SL2.50ch02	49051710	49053535	-	non_TCONS_00025717
SL2.50ch02	49051710	49053535	-	non_TCONS_00025718
SL2.50ch02	49051710	49053571	-	non_TCONS_00025719
SL2.50ch02	49051710	49053571	-	non_TCONS_00025720
SL2.50ch02	54595051	54598449	-	non_TCONS_00027148
SL2.50ch03	4305896	4307731	+	non_TCONS_00028419
SL2.50ch03	7860088	7865896	+	non_TCONS_00028813
SL2.50ch03	12568905	12570505	+	non_TCONS_00028990
SL2.50ch03	21741942	21744290	+	non_TCONS_00029129
SL2.50ch03	21742490	21744290	+	non_TCONS_00029130
SL2.50ch03	59818205	59819255	+	non_TCONS_00030627
SL2.50ch03	59818274	59819255	+	non_TCONS_00030628
SL2.50ch03	59818417	59819255	+	non_TCONS_00030629
SL2.50ch03	64543423	64545276	+	non_TCONS_00031544
SL2.50ch03	67666841	67670064	+	non_TCONS_00032313
SL2.50ch03	2587077	2594790	-	non_TCONS_00033504
SL2.50ch03	2587077	2594790	-	non_TCONS_00033505
SL2.50ch03	2964469	2965638	-	non_TCONS_00033598
SL2.50ch03	4024329	4025370	-	non_TCONS_00033732
SL2.50ch03	5464653	5466135	-	non_TCONS_00033929
SL2.50ch03	12466182	12467147	-	non_TCONS_00034230
SL2.50ch03	30085742	30090668	-	non_TCONS_00034527
SL2.50ch03	33971752	33979993	-	non_TCONS_00034615
SL2.50ch03	55427968	55429273	-	non_TCONS_00035327
SL2.50ch03	63531795	63536502	-	non_TCONS_00036454
SL2.50ch03	64905019	64906246	-	non_TCONS_00036703
SL2.50ch03	66220827	66221905	-	non_TCONS_00037021
SL2.50ch03	66256611	66257666	-	non_TCONS_00037032
SL2.50ch03	68460937	68464627	-	non_TCONS_00037577
SL2.50ch03	68460937	68464733	-	non_TCONS_00037578
SL2.50ch03	68643604	68645230	-	non_TCONS_00037617
SL2.50ch04	7223196	7227860	+	non_TCONS_00039802
SL2.50ch04	7223308	7227860	+	non_TCONS_00039805
SL2.50ch04	7896639	7903498	+	non_TCONS_00039847
SL2.50ch04	12765907	12768767	+	non_TCONS_00039997
SL2.50ch04	21119954	21122560	+	non_TCONS_00040075
SL2.50ch04	21119954	21122560	+	non_TCONS_00040076
SL2.50ch04	32277326	32279328	+	non_TCONS_00040237
SL2.50ch04	50293659	50296479	+	non_TCONS_00040670
SL2.50ch04	50293659	50296479	+	non_TCONS_00040671
SL2.50ch04	54263550	54265305	+	non_TCONS_00041007
SL2.50ch04	58158322	58159465	+	non_TCONS_00041285
SL2.50ch04	62120666	62123555	+	non_TCONS_00042055
SL2.50ch04	65890958	65892111	+	non_TCONS_00042698
SL2.50ch04	4174901	4176906	-	non_TCONS_00043699
SL2.50ch04	4494652	4496028	-	non_TCONS_00043742
SL2.50ch04	29338328	29340362	-	non_TCONS_00044439
SL2.50ch04	29338328	29340754	-	non_TCONS_00044440
SL2.50ch04	29338893	29340550	-	non_TCONS_00044442
SL2.50ch04	46325412	46327081	-	non_TCONS_00044777
SL2.50ch04	46325412	46327973	-	non_TCONS_00044778
SL2.50ch04	46325412	46327973	-	non_TCONS_00044779
SL2.50ch04	46325412	46327973	-	non_TCONS_00044780
SL2.50ch04	46325412	46328116	-	non_TCONS_00044781
SL2.50ch04	46325412	46328117	-	non_TCONS_00044782
SL2.50ch04	46325412	46328130	-	non_TCONS_00044783
SL2.50ch04	46325412	46328130	-	non_TCONS_00044784
SL2.50ch04	46325412	46328141	-	non_TCONS_00044785
SL2.50ch04	46325412	46328141	-	non_TCONS_00044786
SL2.50ch04	46325412	46328141	-	non_TCONS_00044787
SL2.50ch04	52497905	52503512	-	non_TCONS_00045084
SL2.50ch04	52501430	52503713	-	non_TCONS_00045086
SL2.50ch04	52501430	52503713	-	non_TCONS_00045087
SL2.50ch04	54540708	54541103	-	non_TCONS_00045206
SL2.50ch04	54736679	54739048	-	non_TCONS_00045252
SL2.50ch04	54736679	54739075	-	non_TCONS_00045253
SL2.50ch04	59505262	59507712	-	non_TCONS_00045740
SL2.50ch05	8286390	8301697	+	non_TCONS_00048873
SL2.50ch05	17621509	17623395	+	non_TCONS_00049223
SL2.50ch05	30758671	30759923	+	non_TCONS_00049522
SL2.50ch05	40273080	40276894	+	non_TCONS_00049696
SL2.50ch05	61907141	61907376	+	non_TCONS_00050403
SL2.50ch05	3070555	3071205	-	non_TCONS_00051725
SL2.50ch05	4431425	4432845	-	non_TCONS_00051959
SL2.50ch05	5174085	5175428	-	non_TCONS_00052081
SL2.50ch05	56826641	56833666	-	non_TCONS_00053545
SL2.50ch05	57167992	57170187	-	non_TCONS_00053579
SL2.50ch06	25054173	25054944	+	non_TCONS_00056101
SL2.50ch06	25434902	25438412	+	non_TCONS_00056134
SL2.50ch06	33115594	33131835	+	non_TCONS_00056451
SL2.50ch06	37150162	37153648	+	non_TCONS_00056933
SL2.50ch06	37150165	37153648	+	non_TCONS_00056937
SL2.50ch06	37150198	37153648	+	non_TCONS_00056938
SL2.50ch06	2946339	2948130	-	non_TCONS_00060222
SL2.50ch06	40758421	40760605	-	non_TCONS_00062058
SL2.50ch06	42919118	42920555	-	non_TCONS_00062505
SL2.50ch06	46558737	46559722	-	non_TCONS_00063162
SL2.50ch07	6913753	6918548	+	non_TCONS_00064965
SL2.50ch07	6913753	6918548	+	non_TCONS_00064966
SL2.50ch07	6913758	6915017	+	non_TCONS_00064967
SL2.50ch07	29734394	29737915	+	non_TCONS_00065344
SL2.50ch07	33688697	33697870	+	non_TCONS_00065409
SL2.50ch07	33688844	33697870	+	non_TCONS_00065410
SL2.50ch07	33688846	33697870	+	non_TCONS_00065411
SL2.50ch07	33688847	33697870	+	non_TCONS_00065414
SL2.50ch07	33688847	33697870	+	non_TCONS_00065415
SL2.50ch07	33688848	33697870	+	non_TCONS_00065418
SL2.50ch07	40990055	40991312	+	non_TCONS_00065528
SL2.50ch07	55685558	55687288	+	non_TCONS_00065917
SL2.50ch07	4571111	4575162	-	non_TCONS_00068908
SL2.50ch07	14521882	14524718	-	non_TCONS_00069290
SL2.50ch07	27027309	27035287	-	non_TCONS_00069473
SL2.50ch07	28906518	28913999	-	non_TCONS_00069531
SL2.50ch07	28911329	28920339	-	non_TCONS_00069532
SL2.50ch07	28911329	28920339	-	non_TCONS_00069533
SL2.50ch07	60717994	60718555	-	non_TCONS_00070549
SL2.50ch07	67522433	67523329	-	non_TCONS_00071773
SL2.50ch08	2095563	2097461	+	non_TCONS_00072893
SL2.50ch08	2095584	2097461	+	non_TCONS_00072894
SL2.50ch08	5793150	5795447	+	non_TCONS_00073182
SL2.50ch08	5793236	5795447	+	non_TCONS_00073183
SL2.50ch08	5793236	5795447	+	non_TCONS_00073184
SL2.50ch08	9188825	9190743	+	non_TCONS_00073263
SL2.50ch08	9188825	9190743	+	non_TCONS_00073264
SL2.50ch08	14715928	14717500	+	non_TCONS_00073365
SL2.50ch08	56577521	56578479	+	non_TCONS_00074503
SL2.50ch08	5997194	5998530	-	non_TCONS_00077049
SL2.50ch08	13133960	13136158	-	non_TCONS_00077219
SL2.50ch08	13133960	13136158	-	non_TCONS_00077220
SL2.50ch08	22850456	22851372	-	non_TCONS_00077362
SL2.50ch08	48480743	48484750	-	non_TCONS_00077868
SL2.50ch08	62090634	62091065	-	non_TCONS_00079392
SL2.50ch09	287244	288191	+	non_TCONS_00080566
SL2.50ch09	13496721	13501785	+	non_TCONS_00081755
SL2.50ch09	33702690	33703457	+	non_TCONS_00082149
SL2.50ch09	68161168	68165233	+	non_TCONS_00083537
SL2.50ch09	68161188	68165233	+	non_TCONS_00083538
SL2.50ch09	68161188	68165233	+	non_TCONS_00083539
SL2.50ch09	68161188	68165233	+	non_TCONS_00083540
SL2.50ch09	68161188	68165233	+	non_TCONS_00083541
SL2.50ch09	68161188	68165233	+	non_TCONS_00083542
SL2.50ch09	68161188	68165233	+	non_TCONS_00083543
SL2.50ch09	71573070	71573609	+	non_TCONS_00084174
SL2.50ch09	71670837	71671893	+	non_TCONS_00084201
SL2.50ch09	3944855	3952033	-	non_TCONS_00085250
SL2.50ch09	30650139	30654013	-	non_TCONS_00085992
SL2.50ch09	42218027	42219536	-	non_TCONS_00086156
SL2.50ch09	46649720	46664305	-	non_TCONS_00086224
SL2.50ch09	46649720	46664308	-	non_TCONS_00086225
SL2.50ch09	46649720	46664315	-	non_TCONS_00086226
SL2.50ch09	46649720	46664315	-	non_TCONS_00086227
SL2.50ch09	46649720	46664315	-	non_TCONS_00086228
SL2.50ch09	46649720	46664320	-	non_TCONS_00086229
SL2.50ch09	46649720	46664339	-	non_TCONS_00086230
SL2.50ch09	54199659	54202778	-	non_TCONS_00086465
SL2.50ch09	67032332	67034387	-	non_TCONS_00087519
SL2.50ch09	67354210	67355389	-	non_TCONS_00087586
SL2.50ch09	68433313	68434818	-	non_TCONS_00087726
SL2.50ch09	70673923	70674737	-	non_TCONS_00088148
SL2.50ch10	1613245	1614260	+	non_TCONS_00089183
SL2.50ch10	10163536	10172418	+	non_TCONS_00089767
SL2.50ch10	59514577	59514930	+	non_TCONS_00091059
SL2.50ch10	63480390	63482679	+	non_TCONS_00091740
SL2.50ch10	65253409	65254030	+	non_TCONS_00092150
SL2.50ch10	18661067	18662860	-	non_TCONS_00093373
SL2.50ch10	49789414	49791623	-	non_TCONS_00093963
SL2.50ch10	49933817	49936014	-	non_TCONS_00093977
SL2.50ch10	61723119	61725184	-	non_TCONS_00095082
SL2.50ch10	64482379	64482701	-	non_TCONS_00095627
SL2.50ch11	36584818	36587303	+	non_TCONS_00098484
SL2.50ch11	36584818	36588890	+	non_TCONS_00098485
SL2.50ch11	45350570	45351389	+	non_TCONS_00098615
SL2.50ch11	54397519	54399331	+	non_TCONS_00099516
SL2.50ch11	905152	907730	-	non_TCONS_00100213
SL2.50ch11	1564087	1566637	-	non_TCONS_00100379
SL2.50ch11	1564087	1566637	-	non_TCONS_00100380
SL2.50ch11	1868303	1870219	-	non_TCONS_00100439
SL2.50ch11	1874938	1876834	-	non_TCONS_00100442
SL2.50ch11	1874938	1876841	-	non_TCONS_00100443
SL2.50ch11	9809163	9810128	-	non_TCONS_00101402
SL2.50ch11	10842592	10843789	-	non_TCONS_00101494
SL2.50ch11	17502219	17507257	-	non_TCONS_00101646
SL2.50ch11	35957559	35958746	-	non_TCONS_00102227
SL2.50ch11	45336690	45338807	-	non_TCONS_00102466
SL2.50ch11	45336690	45338807	-	non_TCONS_00102467
SL2.50ch11	49203702	49207065	-	non_TCONS_00102542
SL2.50ch11	53987009	53988059	-	non_TCONS_00103102
SL2.50ch11	54292380	54293032	-	non_TCONS_00103202
SL2.50ch11	54518723	54519688	-	non_TCONS_00103245
SL2.50ch12	5104427	5105993	+	non_TCONS_00105043
SL2.50ch12	10310188	10311309	+	non_TCONS_00105332
SL2.50ch12	31145717	31146460	+	non_TCONS_00105662
SL2.50ch12	46467672	46470965	+	non_TCONS_00106336
SL2.50ch12	46467740	46470965	+	non_TCONS_00106337
SL2.50ch12	51640648	51641778	+	non_TCONS_00106447
SL2.50ch12	51640648	51642142	+	non_TCONS_00106448
SL2.50ch12	51640648	51643525	+	non_TCONS_00106449
SL2.50ch12	51640648	51643525	+	non_TCONS_00106450
SL2.50ch12	51640648	51643672	+	non_TCONS_00106451
SL2.50ch12	65227853	65230894	+	non_TCONS_00107162
SL2.50ch12	1998703	2001950	-	non_TCONS_00108147
SL2.50ch12	1999905	2001950	-	non_TCONS_00108148
SL2.50ch12	39544988	39547662	-	non_TCONS_00109588
SL2.50ch12	39544988	39547745	-	non_TCONS_00109589
SL2.50ch12	39544988	39547745	-	non_TCONS_00109590
SL2.50ch12	43910546	43912601	-	non_TCONS_00109774
SL2.50ch12	50930864	50933983	-	non_TCONS_00110002
SL2.50ch12	66939063	66942102	-	non_TCONS_00111415
