# Supplementary material for: Genome-wide profiling of long non-coding RNAs from tomato and a comparison with mRNAs associated with the regulation of fruit ripening
Source: BMC Plant Biol. 2018 May 4;18:75. doi: 10.1186/s12870-018-1300-y (PMC5935960; doi:10.1186/s12870-018-1300-y)
Supplement: Supplementary file 5 — Normalized lincRNA expression values across 3 developmental stages. (XLSX 405 kb) [file 12870_2018_1300_MOESM5_ESM.xlsx]

## Sheet: Additional file 5
tracking_id	MG-rep1	MG-rep2	BR-rep1	BR-rep2	BR7-rep1	BR7-rep2
TCONS_00255326	286692	296413	127927	138523	99135.7	85054.3
TCONS_00002116	55613.8	63807.9	15783.9	20961.2	25361.5	28928.7
TCONS_00002117	16709	19184.1	3358.64	6735.86	9673.21	10031.6
TCONS_00082003	18428.5	13740.8	0	0	0	0
TCONS_00233248	13322.1	14110.9	3896.25	4128.68	3778.58	3523.97
nonstrand_TCONS_00070683	13801.1	12539.8	7710.11	6677.35	3546.74	3781.32
TCONS_00243723	11990.3	12416.8	928.081	1428.86	1756.8	1168.38
TCONS_00098274	13579	10411.6	16602.3	11448.4	8049.28	4903.08
TCONS_00259156	13053.8	10791.8	8002.51	9352.62	12158.2	10862.9
TCONS_00075365	10909	10588.4	16543.2	14772.8	16290.3	15791.8
TCONS_00005141	8579.89	7765.37	7428.59	6673.02	7450.43	7422.48
TCONS_00009307	7152.41	7944.94	2237.78	1591.77	1052.91	654.959
TCONS_00220916	6679.57	6550.76	18192.9	12640.3	9431.4	9028.17
TCONS_00140877	6918.23	5406.26	3115.97	811.196	875.975	752.086
TCONS_00048675	7606.13	4499.59	2465.54	2540.06	2486.61	3170.77
TCONS_00109655	5697.78	6129.5	932.93	1103.93	1325.27	1494.03
TCONS_00080374	6155.37	4980.3	8352.12	7385.86	5016.14	4403.34
TCONS_00078248	4816.68	5812.49	983.962	869.054	437.128	347.367
TCONS_00243811	5583.18	4975.39	3215.13	2908.61	3055.47	2253.62
TCONS_00081591	6462.7	3807.85	5101.43	7196.38	5119.93	4530.82
TCONS_00193153	5343.49	4750.87	3431.71	3464.46	2910.54	2855.46
TCONS_00113960	4746.58	5192.19	3824.32	3664.04	2352.62	2357.41
TCONS_00067787	4587.29	5099.25	3796.88	2954.89	1562.5	2020.24
TCONS_00232861	4515.94	4713.86	4635.73	4905.47	2870.24	2308.03
TCONS_00018493	5143.23	3950.22	9200.86	9030.36	5413.9	4450.15
TCONS_00040934	3856.94	4899.53	295.197	788.8	562.453	506.817
TCONS_00142165	4309.48	4353.9	5184.16	4124.02	3501.35	3645.13
TCONS_00243834	4406.5	4252.54	3062.12	2231.39	2487.21	2437.85
TCONS_00101529	4699.13	3873.09	5786.17	4672.99	5046.12	5578.89
TCONS_00136905	4418.79	4135.95	12308.5	9179.29	5380.84	4690.48
TCONS_00224920	3632.03	4737.94	2804.5	3508.57	3029.91	2938.4
TCONS_00106629	4186.11	4152.53	1545.13	1052.92	695.124	626.656
TCONS_00023084	4185.77	4144.31	3387.15	2873.14	2496.03	3058.11
TCONS_00121994	4169.97	3555.53	3913.58	4509.14	3670.72	3968.62
TCONS_00129498	3789.39	3845.01	7637.08	5993.24	2963.38	3550.29
nonstrand_TCONS_00049123	3727.25	3740.84	2473.15	3933.95	5674.28	4712.86
TCONS_00194382	3377.65	4010.47	2158.63	2508.03	3381.81	3015.68
nonstrand_TCONS_00009690	3543.79	3822.2	0.0497233	757.844	1050.39	887.754
TCONS_00255699	4372.32	2733.46	3288.53	2354.63	2382.65	2538.74
TCONS_00114276	3541.24	3549.81	7900.92	10273.2	11237.7	7583
TCONS_00060297	3855.55	3166.8	723.354	1530.49	1494.59	1493.44
TCONS_00046217	2976.77	4040.58	3059.64	6764.8	7213.97	8822.83
TCONS_00196520	3198.77	3550.16	2976.61	2807.3	3498.93	3446.03
TCONS_00174535	3165.84	3375.03	1632.72	2869.37	3815.22	4768.48
TCONS_00101530	3390.85	3124.14	3692.26	3506.09	3834.3	3105.6
TCONS_00003963	2965.26	3511.63	4558.06	3729.31	3936.56	3654.11
TCONS_00093140	3384.95	3081.02	2214.48	1776.22	2019.04	2031.28
TCONS_00041383	3108.81	3254.43	3197.71	3723.16	3274.62	2902.41
TCONS_00040933	2259.81	3957.22	288.932	354.561	407.418	485.347
TCONS_00135425	3225.27	2956.34	2980.76	4614.55	2860.73	5837.02
TCONS_00119233	3145.97	2819.73	1179.7	1105.43	1680.59	1682.08
TCONS_00178831	3057.83	2761.55	4053.69	3560.8	3227.44	3242.64
TCONS_00141156	3245.93	2439.04	1928.96	4134.97	1799.82	1690.09
TCONS_00185885	2956.07	2657.68	4938.89	4937.02	4272.46	4451.12
TCONS_00162551	2795.32	2717.94	4009.11	3829.01	2625.7	2187.14
TCONS_00015018	2180.8	3256.9	2697.61	2406.9	2380.21	2578.05
TCONS_00135495	2899.78	2520.22	504.965	525.461	599.943	495.477
TCONS_00149346	2281.49	3101.21	1698.59	3013.21	3207.9	3548.49
TCONS_00144335	2715.56	2632.15	1820.38	2400.77	3343.68	3080.21
TCONS_00005224	3388.82	1952.97	578.213	219.705	0	113.164
TCONS_00067657	2651.91	2557.95	1349.7	2081.15	2451.3	3091.49
TCONS_00153623	2841.13	2261.78	5399.72	4614.22	3295.65	3745.31
TCONS_00249092	2884.51	2215.09	946.053	2024.14	2994.7	2379.29
TCONS_00228720	2032.2	3008.38	1457.97	1940.9	2341.8	1545.75
TCONS_00196328	2509.37	2503.42	781.896	641.395	677.355	764.647
TCONS_00060352	2871.17	2061.35	986.85	838.757	341.1	1124.04
TCONS_00258997	2626.46	2267.23	765.229	867.355	1043.5	1057.49
TCONS_00216458	2460.69	2425.27	821.723	582.043	907.816	492.71
TCONS_00114272	2639.97	2237.14	1447.38	3751.67	3052.83	2561.31
TCONS_00205481	2386.6	2458.74	2140.88	2099.44	2253.7	2128.14
TCONS_00185268	2206.99	2634.83	3776.06	3223.19	2448.82	2435.42
TCONS_00060299	2642.31	2190.69	780.342	682.441	1071.73	1259.66
TCONS_00108019	2258.33	2484.63	596.19	559.65	823.791	741.249
TCONS_00063246	2391.08	2187.01	3400.69	3694.67	4963.19	2819.37
TCONS_00039319	2101.86	2444.88	493.903	1618.05	1929.71	2102.05
TCONS_00006743	2296.09	2215.94	888.001	1017.37	1210.61	1015.04
TCONS_00110249	2166.95	2322.66	730.561	623.736	548.295	390.656
nonstrand_TCONS_00000013	2097.05	2294.49	2294.93	2000.72	3734.35	5049.08
TCONS_00024841	2691.51	1698.41	910.478	134.183	802.686	571.13
nonstrand_TCONS_00082275	2108.19	2140.78	515.166	462.962	356.413	431.049
TCONS_00040757	2097.5	2125.98	2374.1	2478.6	2143.06	2276.81
TCONS_00012882	1925.46	2284.59	908.37	1271.83	1905.37	1650.14
TCONS_00175974	2031.38	2176.42	555.255	338.739	283.927	182.467
TCONS_00238341	1955.62	2249.82	2846.18	2390.7	2021.57	1946.85
TCONS_00235433	2085.55	2111.51	1710.78	1310.06	951.88	948.637
TCONS_00106844	1612.67	2546.53	2897.27	2660.3	2546.56	2951.67
TCONS_00087511	2131.67	2005	1690.96	1161.64	707.96	756.965
nonstrand_TCONS_00052614	1967.44	2144.39	1158.74	1464.43	1823.93	1712.97
TCONS_00077960	2251.46	1786.19	3699.77	3830.22	3201.49	2444.87
TCONS_00228719	1701.02	2334.02	1542.95	1226.33	1868.03	1156.33
TCONS_00039350	2188.41	1834.79	1009.8	1855.95	2419.1	2936.45
TCONS_00202153	2161.44	1830.72	870.155	1590.69	1602.16	1537.31
TCONS_00064263	1499.99	2487.25	1397.12	1852.54	2662.49	1449.18
TCONS_00162742	1953.78	2010.49	1338.71	823.106	557.066	518.899
TCONS_00078542	1925.02	1966.02	816.91	1551.18	1789.74	1803.28
TCONS_00221644	2070.87	1770.31	1625.33	3237.54	2858.84	2957.79
TCONS_00220977	1913.54	1905.96	1501.99	1909.46	2012.01	1478.15
TCONS_00218906	1780.71	2011.61	2814.41	1814.52	920.366	758.042
TCONS_00019539	1648.59	2037.96	1683.47	3481.04	1947.84	1817.88
TCONS_00203971	1889.7	1791.7	1455.03	795.565	948.763	745.7
TCONS_00187854	1723.72	1926.47	3427.93	2761.44	2083.45	1864.71
TCONS_00058036	1831.15	1793.67	2369.5	2579.03	2340.77	3037.52
TCONS_00001249	1656.4	1964.99	4019.34	3381.49	2313.99	2321.59
nonstrand_TCONS_00069796	1832.84	1787.49	504.059	734.218	1185.12	1030.63
TCONS_00240933	1847.86	1744.04	2331.87	1988.88	1721.31	2030.22
TCONS_00017407	1970.81	1607.93	2185.47	2078.33	1946.47	2036.08
TCONS_00191837	1796.64	1737.28	1028.48	567.64	438.822	435.798
TCONS_00004700	1579.71	1928.37	347.822	143.434	286.048	328.925
TCONS_00078346	1465.64	2039.51	325.696	1151.42	1186.16	1242.34
nonstrand_TCONS_00017357	1465.72	1999.42	150.184	297.735	252.434	215.808
TCONS_00098175	1834.68	1622.79	715.039	659.813	392.034	510.276
nonstrand_TCONS_00016184	1746.93	1703.26	873.255	665.142	993.758	1280.52
TCONS_00193001	1823.8	1614.77	1926.3	1551.17	1868.98	1391.63
TCONS_00080641	3416.4	0	2422.74	1920.12	10367.1	1633.32
TCONS_00193136	1857.27	1536.6	544.163	253.372	218.023	556.723
nonstrand_TCONS_00000017	1497.6	1889.45	899.611	397.54	1529.96	722.17
TCONS_00084174	1671.68	1713.34	796.182	632.098	460.968	880.307
nonstrand_TCONS_00034353	1679.35	1700.41	551.84	632.695	385.786	820.075
TCONS_00011832	1111.93	2245.78	498.223	1274.98	962.908	1370.33
TCONS_00189233	1604.62	1714.97	617.228	1071.87	1483.18	1610.09
TCONS_00170957	1738.75	1556.41	2555.43	1806.8	2633.39	1886.14
TCONS_00186093	1595.6	1693.24	814.342	1479.45	761.54	1336.99
nonstrand_TCONS_00073717	1834.12	1442.59	2877.2	1527.85	3846.15	539.295
TCONS_00017408	1534.51	1732.55	827.456	1741.64	1994.53	1774.23
TCONS_00053775	1384.05	1854.66	692.81	2223.02	2304.18	2521.1
TCONS_00199709	1378.37	1858.45	816.587	399.679	592.91	616.862
TCONS_00072074	1506.44	1726.6	450.156	638.433	904.529	767.108
TCONS_00196406	1462.85	1760.13	299.406	327.228	382.189	271.031
TCONS_00156363	1692.04	1528.48	3479.44	3666.36	1714.61	1956.67
TCONS_00180235	1688.28	1497.39	1726.91	1657.92	1886.72	1813.5
TCONS_00196519	1691.98	1490.98	919.565	1185.43	1096.6	948.68
TCONS_00008494	1822.14	1349.13	559.16	669.378	995.978	730.589
TCONS_00035128	1769.58	1383	1714.78	1587.14	1394.34	1637.46
TCONS_00093424	1675.51	1475.54	1044.87	1627.01	1023.99	915.803
TCONS_00061738	1755.16	1379.68	1221.51	1561.64	761.54	891.327
TCONS_00067786	1457.91	1669.66	1435.98	1437.93	883.375	1109.28
nonstrand_TCONS_00026874	1649.89	1463.94	1208.18	888.636	1157.19	1006.47
TCONS_00106348	1425.38	1686.59	817.323	1123.05	1143.27	1144.28
TCONS_00149347	1540.42	1558.04	1073.85	1918.84	1743.87	2273.77
TCONS_00020617	1447.86	1621.78	2201.31	2812	2566.06	2608.52
TCONS_00103607	1671.59	1377.39	1664.47	1755.91	614.41	435.547
TCONS_00007266	1356.26	1690.88	1385.48	1494.41	2342.33	1722.95
TCONS_00111033	1570.34	1475.34	814.62	1528.97	880.063	1125.41
nonstrand_TCONS_00086497	1661.95	1380.36	607.408	769.691	494.329	686.248
TCONS_00249224	0	3028.77	0	0	6726.22	0
nonstrand_TCONS_00081737	1413.81	1597.06	1521.61	1397.7	1238.75	1699.85
nonstrand_TCONS_00022520	1953.04	1055.55	301.867	154.463	231.567	197.664
TCONS_00071731	1401.49	1555.11	1421.2	1930.13	1343.33	870.517
TCONS_00051919	1395.58	1553.53	1578.89	2094.88	2133.46	1898.83
TCONS_00079965	943.392	1985.15	958.452	672.998	361.275	523.448
TCONS_00058782	1471.79	1451.23	723.974	860.766	589.336	580.903
TCONS_00094781	1591.24	1319.5	579.736	669.479	1032.12	895.161
TCONS_00126253	1192.37	1713.91	1387.12	1756.42	235.07	1594.14
nonstrand_TCONS_00073825	1376.85	1520.61	820.26	661.116	164.692	192.622
TCONS_00072488	1553.4	1339.52	1074.75	1164.1	999.493	1118.63
TCONS_00259325	1379.98	1509.39	940.003	1741.67	1316.43	1225.39
TCONS_00091662	1486.71	1399.46	1428.84	969.498	904.456	1012.46
nonstrand_TCONS_00086233	1402.14	1471.13	365.122	565.307	739.85	560.531
TCONS_00034901	1525.91	1344.27	538.161	1626.61	1377.64	1074.17
TCONS_00244992	1529.59	1340.51	662.847	413.599	480.411	707.608
TCONS_00053163	1649.86	1214.38	1731.35	1279.99	907.548	911.002
TCONS_00056450	1443.49	1410.11	910.101	905.57	1114.93	1223.08
TCONS_00213436	1284.92	1566.51	3193.84	1092.12	1402.58	1482.02
nonstrand_TCONS_00028826	1495.72	1347.84	1114.79	1335.54	2008.86	2721.79
TCONS_00172347	1303.68	1519.3	1411.15	1148.93	1393.82	1668.56
TCONS_00051384	1378.73	1441.43	1120.4	1384.55	1511.27	1633.77
TCONS_00147939	1704.79	1108.6	427.624	730.338	1048.32	635.024
nonstrand_TCONS_00053558	1302.67	1507.6	1377.67	1112.4	613.783	954.519
TCONS_00204875	1361.18	1446.58	1507.97	1992.2	1823.3	1707.04
TCONS_00170261	1578.87	1179.6	1476.26	1084.54	1545.97	1541.32
nonstrand_TCONS_00065546	1525.13	1229.49	1575.14	1280.1	1537.94	1887.36
TCONS_00105494	1558.93	1186.23	464.115	488.854	377.355	58.2292
TCONS_00232043	1394.04	1320.99	959.249	1280.75	1189.96	1067.54
TCONS_00055434	1459.45	1248.05	1399.57	1855.36	1623.57	1710.22
TCONS_00203780	1413.9	1282.15	2134.76	1919.97	1175.4	793.123
TCONS_00156330	1256.53	1433.44	3195.11	2072.01	1533.49	1457.88
TCONS_00232860	1344.88	1312.85	1298.92	1333.89	1025.15	723.179
TCONS_00163092	1304.56	1342.86	1750.4	1321.24	929.305	936.057
TCONS_00053823	788.478	1850.82	802.801	1794.61	2596.57	1950.48
TCONS_00177456	1295.63	1335.87	570.03	1072.27	1194.25	1083.66
TCONS_00053778	1159.63	1454.37	1048.49	1889.18	1963.94	1174.37
TCONS_00256727	1515.37	1087.18	1548.35	543.643	1283.36	446.501
TCONS_00039318	1341	1259.77	688.459	764.273	521.65	637.943
TCONS_00214283	1445.33	1145.27	2196.55	2175.68	1789.54	1839.83
TCONS_00179380	1061.03	1480.33	2381.79	2302.74	1865.73	1782.15
TCONS_00185112	1227.72	1305.24	996.267	276.543	306.177	292.69
TCONS_00145773	1233.72	1298.84	428.26	394.639	270.583	378.544
TCONS_00190671	1508.85	1005.92	1143.09	650.273	758.963	446.042
TCONS_00166977	1345.38	1166.63	824.358	830.958	936.327	1193.67
TCONS_00136803	1090.39	1402.45	558.566	849.871	1622.45	1531.05
TCONS_00175133	1328.13	1153.76	350.527	532.909	955.741	848.941
TCONS_00154434	1001.87	1469.47	414.386	97.3016	1119.35	2508.47
TCONS_00016901	874.917	1594.15	3735.05	5419.72	4680.45	4488.79
TCONS_00175221	1702.73	753.417	0.88294	255.472	163.776	58.4033
TCONS_00178832	1137	1318.12	3523.89	2445.4	1851.93	2299.36
TCONS_00134102	1066.76	1351.85	1232.63	1318.26	1292.96	1109.11
TCONS_00010025	1238.58	1178.28	1638.17	1680.98	1061.55	1340.93
TCONS_00043511	1266.35	1147.08	490.605	42.0269	299.734	128.728
TCONS_00038053	1275.28	1107.48	2451.08	1815.55	1916.59	1924.87
TCONS_00173781	1140.43	1237.19	545.278	587.368	734.69	536.833
TCONS_00214650	1135.18	1236.61	1868.01	2198.79	1963.93	1881.9
TCONS_00193154	1302.44	1066.28	1240.98	1046.47	1039.2	1509.68
TCONS_00255073	1181.43	1183.46	619.653	1575.29	1536.48	1501.24
TCONS_00050681	1326.23	1029.36	456.118	748.515	628.404	358.718
TCONS_00258696	1021.44	1330.44	983.538	1340.71	1058.85	1454.48
TCONS_00055652	1138.63	1211.65	780.974	1081.9	823.789	656.837
TCONS_00074724	1114.78	1230.19	870.509	946.449	981.131	1138.15
nonstrand_TCONS_00070682	1103.91	1239.22	982.684	463.394	799.763	819.204
TCONS_00157753	1014.69	1313.76	118.177	161.6	162.451	113.404
TCONS_00066819	1062.74	1255.79	2359.01	1841.1	1474.04	1333.61
TCONS_00225621	874.463	1431.81	1384.65	2354.63	2042.27	2271.5
TCONS_00244458	1152.28	1151.61	697.806	1181.37	1692.88	1647.8
nonstrand_TCONS_00013737	960.953	1340.1	824.479	1574.2	1919.59	1171.94
TCONS_00064775	840.977	1457.26	2374.03	1429.37	894.434	1111.47
TCONS_00250699	1156.81	1135.36	1315.12	1073.46	698.576	668.259
TCONS_00179871	1459.76	828.084	413.721	1085.07	851.759	1552.28
TCONS_00153983	1237.36	1048.82	961.853	1295.58	1434.4	1609.57
TCONS_00175131	1044.3	1238	523.821	792.135	1025.64	1097.5
TCONS_00161266	1339.23	929.015	964.748	869.934	735.765	838.089
TCONS_00038243	1333.07	924.702	439.003	668.664	583.147	945.37
TCONS_00088361	1166.97	1090.51	1363.88	1760.78	1498.51	1637.82
TCONS_00118314	1167.53	1079.87	884.425	1076.02	878.627	1002.53
TCONS_00210569	1271.24	975.965	994.963	696.007	772.045	534.717
TCONS_00027523	926.901	1311.46	818.744	368.735	636.903	398.334
TCONS_00069668	1291.44	946.312	1135.82	1352.51	1266.35	1208.66
TCONS_00026014	1106.36	1131.29	186.795	217.433	167.671	228.059
TCONS_00119793	968.865	1263.48	2109.44	1971.2	1852.46	2082.66
TCONS_00226352	1048.06	1180.77	1180.32	957.741	949.892	682.201
TCONS_00212832	1209.15	1012.79	1101.76	2032.92	3496.4	1656.55
TCONS_00054679	1084.08	1136.5	410.574	1255.65	1030.02	874.356
TCONS_00238678	1269.38	941.35	1969.94	868.021	530.086	276.287
TCONS_00039224	823.584	1385.9	461.562	695.227	876.269	727.377
TCONS_00067316	1105.1	1099.69	1343.09	889.447	1289.07	1138.4
TCONS_00071732	1121.7	1077.84	1079.71	1169.48	1228.18	1038.78
TCONS_00038031	955.094	1224.72	2556.64	2249.92	1393.25	1312.61
TCONS_00105496	1753.58	425.585	849.568	0.0974767	0	219.232
TCONS_00111393	1067.74	1102.42	1454.52	948.075	792.336	804.326
TCONS_00126141	1028.98	1137.98	971.421	736.311	641.375	872.337
TCONS_00064956	1133.48	1033	898.326	642.38	594.321	541.046
TCONS_00205505	1038.99	1120.46	1526.18	1155.29	424.439	661.258
TCONS_00107158	1066.62	1090.93	466.482	652.667	853.391	601.385
TCONS_00018069	905.032	1252.21	662.91	1486.17	1882.38	1200.46
TCONS_00032713	1040.73	1098.53	616.121	831.196	633.636	1013.9
TCONS_00112985	1132.47	1003.76	3034.14	1713.86	2173.28	2054.95
TCONS_00099330	1102.68	1011.51	510.379	925.786	576.006	222.54
TCONS_00126848	1235.55	866.309	126.64	37.6011	114.813	71.5095
TCONS_00156926	955.102	1139.34	267.779	335.355	452.116	271.19
TCONS_00018137	1047.25	1046.82	836.779	1611.59	1295.57	1484.88
TCONS_00164992	1010.94	1082.76	566.81	1142.86	1636.67	1225.78
TCONS_00236287	496.206	1583.23	283.544	1099.37	576.006	756.635
TCONS_00163094	1063.89	1012.95	344.89	446.627	486.472	622.249
TCONS_00082951	1132.82	929.785	447.019	554.76	997.185	1062.08
nonstrand_TCONS_00073823	701.072	1341.6	301.609	395.414	195.755	0
TCONS_00145213	1041.98	991.279	844.242	955.673	969.92	783.745
TCONS_00116560	1079.66	944.882	520.928	643.648	815.228	790.793
nonstrand_TCONS_00014321	1008.09	1014.58	1480.78	1553.84	1508.89	1376.63
TCONS_00230633	1037.99	981.157	1209.8	1344.1	910.549	1044.16
TCONS_00112785	858.998	1156.45	876.856	877.492	824.365	811.132
TCONS_00243809	913.712	1094.24	861.269	721.09	517.951	457.858
TCONS_00072122	794.923	1211.99	1994.1	2626.12	1022.57	5468.85
TCONS_00098628	1387.35	616.135	703.665	805.091	664.754	940.517
TCONS_00001623	830.692	1170.51	223.049	328.958	436.146	653.238
nonstrand_TCONS_00076325	962.96	1026.97	442.654	859.534	733.232	851.827
TCONS_00107735	939.422	1048.72	817.107	808.046	936.084	946.401
TCONS_00079387	930.723	1049.39	1085.89	763.719	371.907	684.866
TCONS_00174445	1073.32	905.633	783.336	1029.17	365.674	735.234
TCONS_00050601	1134.04	835.033	285.078	267.328	488.503	372.25
TCONS_00036548	1147.89	819.914	998.234	995.164	872.254	659.946
TCONS_00019020	760.2	1202.71	424.697	430.61	1184.84	997.659
TCONS_00165552	884.481	1073.15	801.58	1205.1	1222.79	927.614
nonstrand_TCONS_00101589	956.665	1000.52	3638.16	1864.33	1950.42	5345.7
TCONS_00234846	923.482	1027.69	591.74	346.86	278.66	214.637
TCONS_00247052	927.692	1016.45	503.111	411.901	741.016	830.19
TCONS_00039223	633.096	1306.85	242.384	734.114	226.591	442.204
nonstrand_TCONS_00071607	1191.81	745.317	1050.53	1184.67	1109.33	946.445
TCONS_00056228	887.429	1042.82	537.384	1043.22	1882.89	1814.56
TCONS_00098361	454.539	1472.74	823.792	369.322	458.942	2164.49
TCONS_00048072	1025.72	901.243	480.532	433.651	1081.09	940.94
TCONS_00115110	1099.45	826.833	444.858	517.671	531.773	460.732
TCONS_00059328	893.554	1025.88	747.798	1030.92	927.528	912.046
TCONS_00104864	515.724	1393.59	147.013	913.519	1836.7	1311.34
TCONS_00053777	856.316	1036.4	341.955	1181.86	1408.54	594.194
TCONS_00060849	867.773	1024.47	308.547	478.233	438.665	454.808
TCONS_00112566	1051.58	839.705	1584.81	1333.22	1652.96	1522.78
nonstrand_TCONS_00082615	795.684	1087.42	397.059	812.035	829.386	759.101
TCONS_00185225	857.657	1022.85	64.8359	309.884	449.211	565.897
TCONS_00087201	787.212	1090.15	864.343	1269.33	946.53	933.219
TCONS_00166243	797.479	1071.9	735.971	1042.77	1009.31	993.151
TCONS_00150120	892.269	971.073	978.003	1044.69	972.652	880.425
TCONS_00007086	897.204	964.259	399.87	836.458	792.572	1062.58
TCONS_00017231	876.331	981.587	505.139	1855.48	2856.82	3341.39
TCONS_00165277	872.066	985.665	3074.69	2077.9	3516.9	1578.19
nonstrand_TCONS_00009533	858.599	997.919	1198.56	1784.68	1632.41	2011.67
TCONS_00209386	831.412	1017.47	1214.6	926.325	843.555	934.718
TCONS_00052279	933.559	912.572	976.434	668.148	1080.32	1043.91
TCONS_00216393	791.444	1053.68	814.612	943.041	1202.11	1023.39
TCONS_00210081	915.372	927.126	669.75	861.038	575.117	710.654
TCONS_00147692	859.19	980.004	840.97	1276.76	1007.89	749.754
TCONS_00044965	908.496	922.343	462.019	649.783	956.078	1081.93
TCONS_00180266	878.693	947.585	1792.94	1308.37	906.163	1131.36
nonstrand_TCONS_00001525	852.19	972.87	0	15.9072	83.0446	36.273
TCONS_00028679	917.843	898.895	659.044	913.029	782.11	684.732
TCONS_00120931	633.096	1182.39	1292.71	1141.96	1359.55	1137.1
TCONS_00134532	1009.21	799.193	1073.03	1219.16	1095.62	929.614
TCONS_00213397	961.394	838.341	289.651	552.833	682.725	455.959
TCONS_00130053	958.873	838.689	572.306	421.204	608.457	541.841
TCONS_00079320	898.547	893.197	431.578	688.917	481.731	694.213
TCONS_00248273	808.042	979.732	716.644	1062.69	836.285	1051.66
TCONS_00085308	993.925	784.44	167.857	80.8382	306.579	119.001
TCONS_00170252	1048.59	727.722	577.316	816.114	575.762	123.757
TCONS_00183525	807.86	961.52	393.515	169.417	176.143	79.6848
TCONS_00204530	940.19	828.192	804.44	1143.97	1082.1	1268.88
TCONS_00127456	911.672	856.313	386.287	450.762	407.344	519.873
TCONS_00013229	976.971	784.332	824.68	375.893	715.443	612.522
TCONS_00140254	1135.53	620.042	125.657	344.291	230.419	428.537
TCONS_00180110	635.661	1115.04	1529.66	1392.24	1248.2	978.384
TCONS_00185110	1658.52	91.1603	0	232.101	1476.42	637.84
TCONS_00030682	825.145	923.143	240.994	454.583	613.622	476.557
TCONS_00251057	898.749	841.264	223.069	535.99	714.231	849.276
nonstrand_TCONS_00086053	864.338	874.302	461.896	0.0489169	428.237	468.271
TCONS_00011833	789.656	939.684	310.954	599.913	711.73	734.585
TCONS_00061528	675.908	1051.16	0	457.359	98.832	273.586
TCONS_00134325	873.745	849.371	523.536	773.087	913.827	708.181
TCONS_00181917	787.806	916.811	243.434	184.116	133.37	69.3046
TCONS_00045187	818.654	884.837	249.911	556.082	740.912	615.815
TCONS_00249652	1040.75	661.802	1864.96	1393.07	2709.56	2200.85
TCONS_00099833	841.649	858.28	1051.31	744	743.783	565.212
TCONS_00186144	758.939	937.622	631.015	714.318	770.192	936.068
TCONS_00056227	865.922	827.575	59.3315	906.98	1536	1396.36
TCONS_00148123	757.32	928.349	929.628	836.012	684.924	573.228
nonstrand_TCONS_00070681	641.66	1042.75	822.997	511.804	242.937	429.415
TCONS_00109670	1009.42	670.605	461.318	294.057	266.36	226.254
TCONS_00030486	943.392	735.239	1341.83	769.141	541.912	523.448
TCONS_00013648	875.528	797.687	1596.79	1079.92	1003.51	1216.39
nonstrand_TCONS_00097225	799.155	852.043	284.978	348.686	235.741	449.908
nonstrand_TCONS_00049122	780.479	865.122	600.285	643.709	972.846	846.829
TCONS_00070216	432.707	1201.21	2044.35	1346.36	338.258	566.38
TCONS_00100615	600.871	1031.8	248.272	722.936	644.796	683.938
TCONS_00254897	744.043	883.003	334.431	367.312	761.095	819.611
TCONS_00045934	799.169	827.341	803.445	607.329	709.428	871.387
nonstrand_TCONS_00034359	743.188	880.323	173.029	317.185	316.354	372.886
TCONS_00243549	859.914	763.472	1449.91	962.985	921.795	841.787
TCONS_00145805	863.248	758.667	355.208	420.434	652.64	709.842
TCONS_00207488	662.023	947.396	410.268	636.533	644.609	353.45
TCONS_00196407	929.986	679.092	203.869	202.927	73.6834	151.211
TCONS_00166980	732.109	870.74	376.576	818.738	809.908	866.543
TCONS_00084974	892.856	709.097	802.466	609.37	530.577	821.818
nonstrand_TCONS_00003109	995.577	605.71	1353.54	0	491.493	273.062
TCONS_00155453	727.624	871.579	50.4472	174.856	198.07	518.569
TCONS_00011299	947.85	648.937	1325.88	1353.82	1355.36	1190.45
TCONS_00050844	1033.12	553.635	365.52	530.191	709.042	750.4
TCONS_00146207	309.038	1270.87	209.808	172.474	442.292	215.335
TCONS_00237391	399.496	1173.01	0	755.213	976.822	1358.29
TCONS_00133829	832.31	734.612	745.875	477.091	515.995	560.373
TCONS_00048442	779.957	786.829	96.4002	0.0480611	423.578	3.8167
TCONS_00070248	831.088	725.632	596.172	896.205	597.099	763.468
TCONS_00247806	764.474	789.256	161.921	0.0587041	329.947	206.446
TCONS_00100616	758.939	790.682	551.027	556.612	641.826	823.459
TCONS_00190174	871.898	673.74	110.201	769.148	1151.17	2059.33
TCONS_00172935	613.411	930.625	829.61	1230.08	579.236	654.657
TCONS_00227518	681.336	855.537	663.613	525.313	507.764	600.083
TCONS_00010234	296.982	1233.89	444.668	1309.39	431.177	459.236
TCONS_00152511	523.049	1005.61	96.0137	16.6462	231.897	379.66
TCONS_00181118	718.078	809.168	860.483	750.926	1877.31	1253.2
TCONS_00142864	778.817	735.47	318.181	401.749	371.567	311.031
TCONS_00091793	885.44	625.539	437.149	1202.04	1046.21	975.49
TCONS_00223360	750.372	760.459	733.786	633.507	438.276	617.399
TCONS_00154967	563.579	942.724	461.01	497.836	903.934	877.146
TCONS_00186808	861.664	644.56	886.688	679.667	357.572	826.449
TCONS_00107447	689.429	815.844	418.857	473.4	576.048	329.644
TCONS_00145827	759.398	744.073	480.204	244.613	499.66	423.758
TCONS_00079530	823.43	673.561	268.281	0	182.719	0
TCONS_00052551	918.686	576.807	0	0	0	0
TCONS_00034993	600.882	890.312	621.861	926.144	347.219	762.354
nonstrand_TCONS_00076879	1047.96	441.873	1340.67	733.814	699.296	799.797
TCONS_00165008	907.056	582.448	0	254.346	315.019	262.891
TCONS_00027524	834.255	653.674	153.997	190.64	254.486	149.956
TCONS_00019287	551.046	936.116	111.393	0	0	173.437
TCONS_00070382	720.693	764.071	144.083	566.651	278.78	446.659
TCONS_00186092	563.867	920.213	311.4	437.772	415.217	246.162
TCONS_00030437	649.011	834.443	606.582	177.013	773.347	532.036
TCONS_00171022	766.238	712.814	1118.35	1712.19	2255.3	1866.93
TCONS_00196689	797.299	669.613	413.047	319.425	360.938	338.54
TCONS_00146433	791.444	674.352	325.845	0	100.176	298.49
TCONS_00098626	747.258	717.558	359.228	734.906	567.159	564.433
TCONS_00081841	760.822	700.277	657.645	435.675	215.473	415.271
TCONS_00224919	742.007	717.887	344.675	367.987	407.705	364.019
TCONS_00079321	764.783	691.856	264.736	274.59	440.844	609.953
TCONS_00175125	761.129	689.769	1254.36	991.452	791.085	1029.8
TCONS_00027441	882.357	565.829	0	367.636	502.8	967.083
TCONS_00000060	833.837	610.668	328.977	601.725	732.372	618.731
TCONS_00040025	662.95	780.34	0.687278	0	0.451821	0
TCONS_00218895	719.385	721.248	165.509	317.038	406.278	407.998
nonstrand_TCONS_00073820	696.302	739.197	593.351	187.326	140.863	38.7557
TCONS_00053164	770.542	661.24	538.266	516.042	389.909	305.44
TCONS_00027078	719.424	707.628	417.542	625.263	532.002	533.951
TCONS_00201928	896.266	527.411	686.894	537.74	482.577	696.501
TCONS_00144343	760.3	657.476	265.516	558.089	513.596	568.789
TCONS_00020424	635.947	780.444	277.211	742.609	521.497	721.286
TCONS_00107859	646.613	766.984	636.214	698.138	1066.96	1134.14
nonstrand_TCONS_00012224	701.044	711.82	467.508	672.228	401.788	717.566
TCONS_00095711	652.962	758.968	82.2045	0	0	0
TCONS_00067869	660.993	750.728	145.655	215.954	472.219	575.434
TCONS_00016881	688.762	716.16	862.934	931.407	737.433	643.785
TCONS_00181356	760.52	642.807	748.994	539.835	788.068	412.969
TCONS_00256129	714.562	684.544	1680.65	1403.78	1605.66	1500.1
TCONS_00197886	826.888	571.927	1121.09	776.466	660.835	960.005
TCONS_00218092	722.143	667.99	454.432	579.67	604.36	452.237
TCONS_00137305	506.663	882.835	167.465	489.296	0	388.137
TCONS_00134639	604.219	783.021	628.627	590.315	402.591	533.591
TCONS_00197989	709.66	672.175	1239.55	1113.39	815.424	592.264
TCONS_00088310	1195.95	183.697	723.057	119.642	345.25	749.579
TCONS_00235432	727.236	649.946	361.862	369.112	317.309	280.94
TCONS_00034990	616.869	760.019	115.329	588.113	745.808	769.262
TCONS_00161299	719.044	657.449	386.815	390.061	417.465	414.736
TCONS_00152245	631.777	741.899	105.911	159.915	31.824	13.9865
TCONS_00106722	703.9	668.698	643.068	757.528	602.647	698.671
TCONS_00048234	239.375	1132.56	70.7645	401.134	258.724	111.521
TCONS_00027884	729.865	641.953	179.618	476.589	724.381	567.776
TCONS_00022796	804.042	565.485	88.8132	427.141	361.256	170.268
nonstrand_TCONS_00065586	426.698	937.427	142.476	149.967	489.273	662.698
TCONS_00047587	662.886	700.915	445.455	603.805	774.887	837.449
TCONS_00207512	795.171	562.455	93.6686	124.194	224.185	296.55
TCONS_00162366	545.257	805.416	154.273	106.491	93.5786	20.2973
TCONS_00218897	849.749	498.109	693.151	670.303	562.544	520.153
TCONS_00102716	827.665	517.495	485.886	618.57	505.751	571.628
TCONS_00106453	467.21	874.356	759.689	571.749	894.434	666.88
TCONS_00137991	541.35	794.753	263.346	308.113	242.797	485.859
TCONS_00004210	671.827	662.673	635.573	469.037	662.32	835.489
TCONS_00147807	555.757	776.626	174.338	81.08	36.5042	104.346
TCONS_00068731	781.002	549.484	566.966	838.12	540.756	511.379
TCONS_00132131	475.817	851.759	549.875	1182.09	1922.33	1677.07
TCONS_00119559	653.066	673.837	0	209.846	151.652	102.601
TCONS_00113483	510.961	814.671	353.743	389.833	562.297	261.97
TCONS_00197479	604.481	717.85	366.568	219.991	477.21	379.167
TCONS_00194822	683.313	634.418	904.598	940.93	936.423	830.348
TCONS_00049356	671.31	639.658	587.94	647.691	596.901	639.18
nonstrand_TCONS_00085212	676.171	634.229	1106.71	1280.84	1159.46	1412.45
TCONS_00118312	618.779	691.338	719.841	452.425	422.638	843.134
TCONS_00192079	768.11	541.516	701.424	327.799	371.72	148.197
TCONS_00250914	642.723	657.267	1337.88	1393.1	1210.57	1466.42
TCONS_00206323	575.563	724.397	910.713	628.986	985.68	649.513
TCONS_00206648	671.195	628.055	240.873	174.775	173.675	153.838
TCONS_00048974	646.543	650.89	259.824	339.29	506.264	320.639
TCONS_00192213	763.064	533.925	1746.29	1580.92	1316.77	2024.11
TCONS_00033578	624.068	672.674	856	721.999	467.578	513.68
TCONS_00253961	719.347	575.09	105.814	162.233	243.817	498.628
TCONS_00137334	801.204	489.605	270.503	237.546	56.6652	32.882
TCONS_00255072	680.554	609.708	214.912	208.434	101.228	233.041
TCONS_00113849	585.911	703.698	2113.07	1750.58	926.27	1265.05
TCONS_00010235	641.883	644.184	839.167	187.267	438.713	582.186
TCONS_00145247	532.741	751.061	21.283	44.1668	19.3243	16.8148
TCONS_00209024	681.871	601.11	488.643	503.035	749.064	1082.41
TCONS_00132132	584.707	697.236	802.459	944.974	1595.37	1336.42
TCONS_00191236	603.515	677.908	264.887	414.858	522.916	511.364
TCONS_00127978	871.344	404.638	331.063	630.105	260.845	223.102
TCONS_00056059	653.031	622.086	0	159.734	211.301	290.023
TCONS_00012883	614.952	659.547	586.965	739.939	766.19	1108.05
TCONS_00218898	475.386	797.939	119.502	260.638	276.932	288.468
TCONS_00151702	635.78	637.455	334.103	450.701	305.39	303.155
TCONS_00071348	698.58	573.838	293.053	1019.87	1006.88	888.624
TCONS_00034903	330.628	936.116	556.964	888.086	1058.52	433.593
TCONS_00244084	610.647	655.858	879.069	1138.84	1383.18	1404.18
TCONS_00034049	663.118	603.044	729.792	1216.34	1801.43	1075.75
TCONS_00020585	635	630.674	539.364	324.258	560.47	245.955
TCONS_00157525	722.053	542.511	388.198	430.241	530.316	722.059
TCONS_00053779	573.944	688.788	733.04	723.787	982.479	618.032
TCONS_00204757	699.884	560.686	69.4746	81.5907	101.902	61.897
nonstrand_TCONS_00010119	749.462	508.949	255.46	164.805	135.563	101.177
TCONS_00213398	668.998	586.317	286.49	259.085	439.783	294.899
TCONS_00092747	901.898	347.704	113.854	0	0	177.209
TCONS_00209905	892.166	355.692	114.685	116.983	635.591	540.005
TCONS_00046430	570.426	670.652	251.408	464.948	364.444	556.111
TCONS_00214611	406.488	832.301	1849.97	912.11	607.039	234.066
TCONS_00005786	506.785	727.409	200.809	114.423	72.3566	103.658
TCONS_00149357	589.906	642.235	386.287	732.488	509.18	476.55
TCONS_00038244	661.708	562.656	188.784	196.635	231.879	288.278
TCONS_00065841	542.241	681.852	534.061	755.835	435.265	576.651
TCONS_00235018	563.862	660.219	358.309	406.677	655.89	640.079
TCONS_00072570	642.068	580.403	202.452	85.6958	271.874	229.822
TCONS_00146206	694.559	518.782	87.3853	504.746	1124.12	954.07
TCONS_00185124	463.978	744.983	286.127	281.816	331.511	221.502
TCONS_00250160	402.624	805.215	414.697	848.176	620.788	855.126
TCONS_00128421	623.776	583.452	79.5115	0	35.9611	20.9713
TCONS_00078687	194.518	1010.15	897.511	809.148	990.7	1496.13
TCONS_00259195	575.735	627.892	85.5952	163.375	90.3725	67.7148
nonstrand_TCONS_00082617	768.091	428.848	374.059	636.704	501.715	1025.87
TCONS_00044071	624.398	572.524	202.731	463.007	478.365	464.581
TCONS_00194974	679.905	514.922	835.762	891.253	885.737	812.89
TCONS_00224195	613.413	581.134	106.039	82.3145	24.1295	0
TCONS_00217724	562.445	630.756	545.011	465.593	491.839	464.35
TCONS_00109572	573.375	619.52	490.968	346.309	222.5	318.853
TCONS_00149137	592.973	599.613	1104.42	925.602	790.639	1124.27
TCONS_00181916	560.737	631.006	243.398	391.656	590.383	671.447
TCONS_00019046	637.319	553.484	88.2454	411.886	240.46	348.545
nonstrand_TCONS_00077184	577.314	611.382	1194.03	1191.08	1911.67	1293.21
TCONS_00140255	717.582	470.614	384.407	174.274	240.268	265.605
TCONS_00069667	543.045	640.474	738.447	1020.21	1514.19	730.401
TCONS_00224242	725.119	456.926	3948.11	2904.63	1842.7	2170.84
TCONS_00164991	634.878	545.061	447.803	717.747	679.531	655.549
nonstrand_TCONS_00009361	719.369	459.502	21.8939	0	7.88839	10.4112
nonstrand_TCONS_00069451	844.825	332.862	286.478	149.638	109.819	158.857
TCONS_00061527	535.069	637.281	876.175	798.847	656.84	406.214
TCONS_00140024	541.315	628.985	711.486	833.103	617.215	633.151
TCONS_00040942	587.789	581.497	589.066	553.879	595.054	694.807
TCONS_00105495	516.662	647.087	86.9472	165.947	125.169	90.3814
nonstrand_TCONS_00023739	675.625	487.91	220.669	871.246	504.58	666.367
TCONS_00030488	431.379	731.736	887.715	1189.48	819.213	958.203
nonstrand_TCONS_00077364	656.693	505.259	711.885	734.084	521.091	424.505
TCONS_00234193	721.792	440.017	723.716	853.816	962.555	742.438
TCONS_00031765	513.853	646.714	293.124	303.369	388.103	399.608
TCONS_00185799	613.425	544.571	768.877	487.05	459.189	444.694
TCONS_00175130	539.037	616.363	339.161	414.496	570.846	629.451
TCONS_00072121	567.272	587.681	1166.4	1427.09	808.423	2242.23
TCONS_00196327	650.068	503.382	281.239	293.85	0	226.828
TCONS_00255077	640.036	511.085	164.666	560.515	506.383	474.025
TCONS_00218565	566.255	583.308	1448.35	1639.31	661.561	1171.47
TCONS_00013803	588.094	560.826	824.701	670.126	680.248	720.32
TCONS_00224068	603.363	544.967	473.534	462.351	516.812	552.902
TCONS_00181796	613.422	532.13	472.826	917.543	709.055	698.492
TCONS_00202906	684.171	459.156	1122.9	1759.1	2317.7	1818.27
TCONS_00093814	525.291	617.176	159.912	258.879	254.108	427.381
TCONS_00046587	481.287	659.388	857.794	1040.1	1117.8	932.449
TCONS_00097113	724.762	415.704	907.146	775.265	456.582	666.02
TCONS_00019200	565.8	574.655	437.752	357.789	385.907	551.616
TCONS_00020096	858.04	281.932	246.789	611.796	354.071	95.9023
TCONS_00189865	563.151	570.404	851.27	697.492	366.195	618.28
TCONS_00172349	568.795	562.286	620.371	580.783	600.8	575.974
TCONS_00180105	551.006	577.305	466.336	948.338	743.307	813.136
TCONS_00008811	577.739	547.76	0	86.4188	105.472	105.837
TCONS_00098235	684.734	439.395	680.047	488.929	646.829	443.148
TCONS_00218896	597.921	524.766	661.542	717.522	309.44	568.356
TCONS_00096539	564.409	558.2	324.695	469.155	711.294	511.98
TCONS_00106086	655.005	467.352	1022.77	788.352	791.964	922.508
TCONS_00190611	604.815	513.038	419.99	1267.7	1388.21	1592.3
TCONS_00160599	321.045	794.1	337.062	354.051	902.705	539.354
TCONS_00164088	800.849	311.023	609.087	1015.86	1343.33	1187.07
TCONS_00012873	552.202	553.848	62.2462	155.561	261.232	294.407
TCONS_00185131	407.017	697.227	0.194227	168.791	58.5871	251.022
TCONS_00079361	738.418	364.197	276.447	412.48	196.102	314.926
TCONS_00244909	483.688	607.963	656.188	834.258	942.638	1032.46
nonstrand_TCONS_00070022	462.863	625.663	318.649	489.161	1320.87	1183.84
TCONS_00182415	460.139	627.347	117.956	184.949	238.36	390.457
TCONS_00079362	451.587	633.868	218.3	386.471	426.724	393.485
TCONS_00237665	480.003	605.448	996.203	987.699	466.737	958.762
TCONS_00253962	418.879	666.374	61.4631	250.309	227.553	96.4004
TCONS_00092940	1080.88	0	867.316	0	0	632.274
TCONS_00005148	426.73	652.822	110.896	249.647	284.914	365.254
TCONS_00003138	745.933	332.815	0.168103	0.167753	0.167414	0.16653
TCONS_00140051	457.676	619.467	369.229	409.482	120.019	208.167
TCONS_00065755	757.29	318.854	125.507	0	85.8749	49.4849
TCONS_00222612	507.899	567.597	167.832	147.842	234.738	227.534
TCONS_00114557	708.945	363.281	0	0	113.667	0
TCONS_00146371	832.681	236.6	610.973	62.215	282.696	622.911
nonstrand_TCONS_00076872	643.056	424.579	610.526	943.408	567.259	695.645
TCONS_00234782	566.229	499.241	329.529	241.474	418.987	477.326
TCONS_00235053	526.607	536.95	148.028	202.079	227.006	193.895
TCONS_00123331	626.127	436.021	1415.4	2000.5	3155.42	1797.76
TCONS_00150699	479.11	582.236	3276.59	3233.34	3829.01	3223.27
TCONS_00230846	261.452	798.054	787.486	259.451	1386.85	1222.75
TCONS_00079106	470.659	582.951	1028.07	1333.17	918.568	1040.73
TCONS_00009242	505.844	547.525	388.921	334.151	475.52	517.398
TCONS_00068878	545.949	506.586	669.478	671.222	559.711	479.809
TCONS_00088294	590.788	454.101	476.469	118.327	795.67	741.06
TCONS_00231001	490.673	554.171	430.631	218.219	133.557	561.912
TCONS_00018494	453.853	590.414	680.477	727.258	535.527	608.172
TCONS_00007307	793.207	245.759	14.1167	1184.65	1275.98	667.771
TCONS_00156464	507.543	530.443	344.843	86.8345	727.424	404.126
TCONS_00148493	527.885	509.912	995.352	885.657	608.37	914.945
TCONS_00243238	477.262	559.892	411.886	435.012	709.623	680.863
TCONS_00119558	478.177	558.507	89.7649	72.9046	0.0205919	157.113
nonstrand_TCONS_00020380	488.929	546.558	131.754	410.61	597.45	401.689
TCONS_00034225	278.802	755.846	401.398	233.965	105.932	180.002
TCONS_00244080	571.554	460.061	270.129	272.755	102.432	39.358
TCONS_00184598	753.123	278.176	556.562	179.381	0	428.958
nonstrand_TCONS_00026781	522.447	507.268	268.839	410.256	369.856	474.554
TCONS_00018865	436.909	581.333	658.182	651.401	476.765	590.946
TCONS_00209028	0	1014.35	1694.85	567.089	630.239	0
TCONS_00231000	522.343	490.558	341.988	471.505	233.68	404.738
TCONS_00149928	487.755	516.194	418.559	243.962	57.2308	126.155
TCONS_00028681	459.187	543.149	169.96	392.106	814.597	523.568
TCONS_00105499	520.373	480.463	195.476	199.738	191.221	108.688
TCONS_00219865	467.346	531.22	1126.78	910.355	1874.54	1520.67
TCONS_00139972	421.448	574.555	432.833	377.662	228.965	290.925
TCONS_00044249	501.108	493.599	1077.88	578.768	732.867	497.07
TCONS_00115511	656.122	337.171	295.454	82.8817	0	50.286
TCONS_00036803	451.004	541.977	624.435	531.96	486.205	334.703
TCONS_00124860	306.996	681.966	224.292	480.874	377.638	358.279
TCONS_00186751	581.478	407.434	0	581.153	425.322	254.988
TCONS_00052201	456.49	531.9	591.345	1069.53	1374.51	1329.44
TCONS_00161822	375.326	612.091	58.5061	202.528	106.155	92.4777
TCONS_00049355	164.066	820.333	208.768	0	433.276	507.783
TCONS_00061524	488.452	494.98	2.85531	165.985	3.32247	2.85966
TCONS_00175134	451.736	530.169	171.12	345.768	289.879	423.329
TCONS_00224548	377.457	602.606	443.858	339.853	204.803	130.664
TCONS_00137752	497.528	480.537	486.207	587.438	497.115	558.201
TCONS_00017150	500.438	477.002	546.882	395.286	410.038	406.465
TCONS_00170208	628.112	347.758	446.164	625.512	891.951	1021.74
TCONS_00050600	596.194	379.589	161.653	257.564	0	0.0450624
TCONS_00175193	668.009	307.238	1193.47	815.432	1504.25	952.082
TCONS_00221900	422.325	551.623	456.68	492.959	270.645	374.944
TCONS_00139214	495.656	476.028	6740.28	3656.67	2021.95	1725.06
TCONS_00224130	404.699	566.468	312.603	53.2737	96.0032	245.551
nonstrand_TCONS_00003187	443.374	527.654	305.483	360.973	320.444	285.199
nonstrand_TCONS_00111221	442.893	527.99	670.325	599.038	658.45	690.273
TCONS_00071534	397.548	572.571	266.995	365.124	590.165	831.108
TCONS_00151642	523.187	445.943	163.495	340.983	354.544	301.988
TCONS_00063310	599.634	369.223	579.46	642.98	408.034	510.749
TCONS_00178568	498.225	468.835	427.509	512.482	587.475	530.782
nonstrand_TCONS_00015811	532.893	427.817	320.709	469.866	420.849	504.43
TCONS_00103030	498.948	456.663	84.79	0	79.433	0
TCONS_00028366	506.247	448.814	484.307	493.843	486.189	485.628
nonstrand_TCONS_00065459	418.43	530.918	152.306	435.009	479.984	509.418
TCONS_00154872	533.141	408.73	701.36	836.578	781.205	879.968
TCONS_00185275	467.38	474.062	1240.07	1002.76	1613.17	807.235
TCONS_00127183	306.564	634.212	103.556	0	293.966	322.824
nonstrand_TCONS_00002501	454.568	483.435	636.322	623.515	875.894	848.157
TCONS_00146941	544.729	392.797	84.6804	50.1573	194.774	140.9
TCONS_00220707	516.143	416.744	477.233	452.9	407.263	439.784
TCONS_00082671	488.084	444.55	810.944	1145.74	1305.62	1316.1
TCONS_00011350	647.686	283.871	686.324	718.443	571.811	674.569
TCONS_00232881	438.639	489.211	56.8401	411.439	362.481	470.892
TCONS_00138671	527.473	399.369	254.495	142.306	195.367	185.659
TCONS_00224062	392.428	534.044	199.104	797.635	939.978	1319.7
TCONS_00036669	457.909	468.395	380.041	578.088	579.998	682.619
TCONS_00147650	441.985	483.936	269.94	271.455	253.583	351.306
TCONS_00254537	379.686	545.29	370.801	367.313	439.864	167.904
TCONS_00071360	480.424	443.489	142.019	146.364	97.3632	55.9521
TCONS_00025137	534.426	389.065	300.393	102.484	78.5507	39.3417
TCONS_00208550	436.718	486.048	71.5733	346.144	563.899	376.799
TCONS_00122551	409.856	512.601	22.468	70.2771	142.13	133.385
TCONS_00188727	449.465	472.439	459.503	774.563	714.353	958.657
TCONS_00064476	534.57	386.811	509.682	437.193	966.605	309.439
TCONS_00028532	360.265	559.957	123.933	26.9164	98.1903	110.271
TCONS_00151866	463.989	455.083	204.83	520.992	679.428	689.929
TCONS_00080987	356.444	562.614	808.367	552.136	635.314	492.826
TCONS_00126770	292.955	625.51	251.556	463.388	185.254	316.263
TCONS_00246289	248.249	665.554	624.445	742.589	239.102	97.0441
TCONS_00182182	471.696	441.144	287.536	672.998	451.593	74.7782
nonstrand_TCONS_00021894	381.135	531.046	153.594	243.118	251.831	334.021
nonstrand_TCONS_00073819	466.317	443.233	425.09	164.798	94.3294	54.1753
TCONS_00098275	518.785	388.216	854.389	316.576	285.107	192.762
nonstrand_TCONS_00017358	483.381	423.069	34.601	57.706	40.4924	43.7004
TCONS_00115971	288.648	616.578	198.326	253.791	91.2517	389.648
TCONS_00186230	433.055	472.084	287.552	339.556	285.187	156.376
TCONS_00044712	478.733	421.889	592.114	505.197	544.814	426.569
TCONS_00009937	555.491	343.277	0	257.813	117.399	49.6718
TCONS_00107396	614.952	279.808	433.844	369.97	46.4358	201.465
TCONS_00106599	445.351	446.224	356.945	238.098	387.557	234.543
TCONS_00042682	249.431	638.36	40.9836	78.0532	256.098	141.508
TCONS_00022046	395.837	491.135	114.188	167.932	234.929	254.35
TCONS_00133127	472.307	412.952	282.413	215.473	290.728	208.665
TCONS_00142164	370.803	513.239	262.434	62.9317	236.276	156.591
TCONS_00092308	588.507	294.078	276.174	512.108	196.884	140.306
TCONS_00055836	346.152	532.983	0	115.784	221.874	362.295
TCONS_00208551	529.188	346.825	99.1628	355.308	228.129	272.753
TCONS_00196474	436.497	438.97	882.875	892.684	810.249	626.7
TCONS_00009148	448.14	424.328	91.5982	117.564	173.583	115.935
TCONS_00186286	348.563	523.702	381.338	336.686	570.707	376.757
TCONS_00158135	323.833	546.373	2067.34	1232.29	2671.62	1514.91
TCONS_00083261	416.299	453.416	283.733	252.675	406.688	396.553
TCONS_00077863	484.46	380.596	391.666	348.78	355.181	560.217
TCONS_00105500	429.067	435.6	202.092	0.0326784	226.507	0
TCONS_00028822	360.847	500.227	534.957	427.627	573.312	516.358
TCONS_00250945	278.802	578	516.083	760.387	370.761	405.003
TCONS_00023766	538.769	316.53	0	0	0	9.65204
TCONS_00160549	353.002	502.191	72.2766	439.41	336.328	113.164
TCONS_00119822	408.521	446.416	207.314	273.075	305.628	380.046
TCONS_00020097	527.392	326.69	320.327	426.46	303.633	332.711
TCONS_00144759	384.136	469.788	73.5497	119.464	132.743	207.12
TCONS_00022045	377.434	475.909	154.317	468.11	359.965	301.803
TCONS_00146369	488.918	363.053	168.542	450.168	497.642	494.524
nonstrand_TCONS_00060629	418.249	433.27	261.145	166.13	131.31	172.153
TCONS_00238268	536.624	312.467	1289.92	1308.68	1319.22	1300.06
TCONS_00185476	294.383	553.096	24.35	193.315	342.143	204.814
TCONS_00152741	385.438	461.624	14.3257	29.8283	51.8593	147.329
TCONS_00221189	564.803	278.995	361.383	73.2351	0	0
TCONS_00038291	392.108	451.418	778.197	518.364	530.702	504.763
TCONS_00151878	314.814	528.587	115.473	219.881	349.158	252.211
TCONS_00063924	577.306	265.348	0	481.105	390.54	167.538
TCONS_00125011	435.016	404.522	465.543	391.535	572.104	585
nonstrand_TCONS_00093390	389.797	447.24	154.5	212.533	185.826	150.388
TCONS_00052236	557.105	279.608	1422.93	1232.34	463.76	649.372
TCONS_00081734	297.29	539.118	301.571	301.909	379.86	940.517
nonstrand_TCONS_00000016	439.958	395.791	77.6136	146.673	180.533	115.108
TCONS_00135499	434.292	395.682	140.774	94.409	45.4098	23.8834
TCONS_00011061	408.323	420.209	330.377	310.981	356.18	286.175
TCONS_00219350	554.236	273.489	182.246	176.445	180.138	140.523
TCONS_00036818	367.691	458.592	351.764	636.293	748.073	1040.61
TCONS_00219939	402.413	423.654	262.297	404.29	360.692	368.856
TCONS_00088429	363.2	461.194	675.938	658.472	341.717	335.435
TCONS_00032989	522.903	299.27	262.495	778.352	378.231	611.377
TCONS_00229797	349.904	471.138	418.316	793.788	511.185	431.332
TCONS_00216013	432.405	388.512	223.104	169.003	135.095	121.533
TCONS_00042705	415.871	404.71	1293.24	1426.24	1335.47	1632.49
TCONS_00109629	324.703	494.642	568.147	607.171	472.715	255.049
TCONS_00031766	485.879	332.665	141.353	272.528	293.208	319.144
TCONS_00178343	284.147	534.054	566.647	284.689	751.864	328.253
TCONS_00085903	413.183	396.731	110.543	259.555	256.178	245.137
TCONS_00147462	408.947	399.742	339.822	418.725	424.245	687.986
nonstrand_TCONS_00045965	516.493	291.03	75.46	381.781	351.726	472.371
nonstrand_TCONS_00082618	274.376	532.87	595.983	797.213	788.292	382.855
TCONS_00059516	316.435	490.035	320.327	746.306	1214.53	1746.73
TCONS_00217717	410.249	392.733	137.061	219.919	262.118	216.414
nonstrand_TCONS_00028827	467.483	334.421	349.931	424.283	221.571	486.924
nonstrand_TCONS_00034360	319.677	481.629	135.715	199.153	231.161	320.956
TCONS_00256786	416.578	383.125	423.386	364.296	573.744	645.212
TCONS_00217674	485.981	311.387	231.376	155.21	211.322	103.062
TCONS_00075176	457.441	334.425	321.082	617.317	512.04	371.645
TCONS_00237664	389.441	402.209	364.65	582.304	519.452	476.038
TCONS_00029256	502.847	288.621	0	125.203	0	0
TCONS_00190409	436.203	353.846	0	0	0	0
TCONS_00038649	526.903	261.007	742.783	137.128	438.838	317.414
TCONS_00088509	380.111	406.316	364.514	501.691	470.551	523.998
TCONS_00137990	424.357	361.917	539.083	205.518	336.413	415.699
nonstrand_TCONS_00014803	355.869	429.332	179.61	294.126	410.185	417.449
TCONS_00004551	200.29	580.39	662.059	382.731	265.504	325.685
TCONS_00076978	350.538	428.451	292.335	279.816	293.109	424.482
TCONS_00257425	455.287	323.696	52.1004	106.547	96.0032	81.8503
TCONS_00224346	407.018	371.44	351.177	378.613	197.061	162.925
TCONS_00183748	426.738	349.641	159.548	380.197	360.485	730.663
TCONS_00004163	317.526	457.819	912.294	2021.2	1008.77	1072.34
TCONS_00232825	560.317	214.443	637.432	1.57336	364.584	0.177287
TCONS_00190243	395.569	378.749	584.103	421.464	341.129	367.344
TCONS_00006224	440.98	332.899	202.659	207.596	228.179	277.749
nonstrand_TCONS_00076748	3.4974	769.935	16.6242	298.676	517.466	814.391
TCONS_00210589	504.711	268.242	172.994	58.8113	159.816	135.752
TCONS_00045465	392.585	378.804	483.681	790.848	393.712	381.837
TCONS_00053724	304.503	465.873	82.1874	81.1795	176.811	112.588
TCONS_00109667	333.133	436.971	983.406	935.285	1233.83	985.954
TCONS_00212114	411.386	357.091	304.451	314.521	138.814	0.00155519
TCONS_00107737	368.946	398.387	154.297	279.833	254.684	288.011
nonstrand_TCONS_00044640	325.91	441.195	234.892	258.285	141.634	340.756
nonstrand_TCONS_00009362	560.864	204.849	0.000581119	0	0.000576674	0.000627495
TCONS_00020043	415.655	349.637	305.547	329.849	328.594	359.313
nonstrand_TCONS_00010944	354.507	408.171	657.496	845.208	781.976	452.856
TCONS_00147855	366.506	393.19	462.632	518.513	501.33	231.69
nonstrand_TCONS_00098036	291.099	468.196	772.884	705.529	590.815	304.073
TCONS_00209447	322.951	436.342	701.348	577.963	700.937	797.531
TCONS_00059105	319.689	439.602	397.179	244.648	590.564	513.287
TCONS_00115512	466.393	291.504	114.936	0	0.0857276	67.1734
TCONS_00000371	393.947	363.844	230.442	557.222	750.508	720.528
TCONS_00174330	607.537	149.865	144.551	197.439	88.62	113.629
TCONS_00138660	340.397	415.439	367.077	367.318	230.936	325.995
TCONS_00005827	381.205	372.71	331.421	347.623	444.153	419.48
TCONS_00185224	325.949	427.223	120.227	140.206	0.0422019	65.5645
TCONS_00128370	389.944	360.758	0	67.7004	0	0
TCONS_00118602	315.955	434.439	212.35	321.128	326.137	294.187
TCONS_00255662	371.525	375.879	96.1901	330.984	321.871	530.895
TCONS_00104012	379.253	367.426	300.486	503.726	606.465	732.792
TCONS_00222320	602.068	143.639	309.166	566.492	228.965	290.925
nonstrand_TCONS_00078938	394.824	350.745	568.421	753.644	705.947	664.748
TCONS_00000146	516.515	228.584	58.9905	300.636	0	92.5611
TCONS_00233584	486.473	258.342	131.801	68.3566	97.9541	52.0587
TCONS_00101784	366.532	377.56	339.079	176.521	268.485	190.013
TCONS_00080558	398.55	344	749.403	374.559	352.697	326.38
TCONS_00188974	372.51	367.808	437.928	367.796	412.058	197.356
TCONS_00210287	328.827	408.457	965.438	963.693	543.9	706.793
nonstrand_TCONS_00084981	382.875	354.31	711.666	582.258	630.87	421.031
TCONS_00244839	0	736.554	156.598	0	0	290.784
TCONS_00146367	302.892	433.48	62.2079	189.943	287.995	292.669
TCONS_00119502	373.961	360.911	130.033	70.9258	112.108	62.7182
TCONS_00247805	435.017	296.098	103.761	213.937	166.844	123.974
TCONS_00162492	372.556	357.459	401.187	320.358	338.72	317.434
TCONS_00012796	478.68	250.85	325.737	164.383	152.308	63.6662
nonstrand_TCONS_00057764	368.176	360.955	524.045	585.939	540.757	481.648
TCONS_00083259	712.838	15.9049	3.00535	3.36122	0.191712	582.672
TCONS_00060956	315.027	413.227	297.937	44.8968	35.3075	134.546
TCONS_00204647	401.08	326.083	587.625	583.425	244.911	154.66
TCONS_00027226	427.658	299.45	282.582	156.46	172.059	150.672
TCONS_00098245	230.924	496.143	159.095	40.9074	72.8606	125.259
TCONS_00230948	368.049	358.867	483.681	474.509	393.712	301.45
TCONS_00136936	453.818	271.238	116.64	59.4619	161.685	320.319
TCONS_00036409	540.258	183.136	93.4738	169.562	212.387	110.731
TCONS_00188478	432.38	290.907	702.976	1034.74	1261.1	1698.58
TCONS_00034525	462.928	259.858	143.205	440.196	351.105	262.687
TCONS_00144342	241.38	479.605	34.9149	0	274.857	0
TCONS_00082102	425.395	295.221	94.4188	227.486	86.1424	99.2717
nonstrand_TCONS_00082650	502.305	217.897	399.286	369.573	73.1496	440.1
TCONS_00078148	408.468	310.735	136.458	134.586	131.458	105.866
TCONS_00192971	430.896	286.784	1129.86	1070.18	962.39	897.665
TCONS_00056297	304.176	412.999	231.708	546.472	420.725	316.213
TCONS_00014034	275.297	441.036	373.883	402.576	281.726	522.723
nonstrand_TCONS_00076876	351.985	360.263	163.111	719.667	536.562	655.581
TCONS_00212694	423.473	283.305	335.943	240.797	235.14	203.991
TCONS_00108377	242.135	464.504	121.935	0	0	94.787
TCONS_00036816	432.677	273.261	436.162	507.206	741.302	389.876
TCONS_00081706	359.832	345.866	155.914	265.611	275.874	334.021
TCONS_00015484	563.731	139.225	176.388	184.787	463.381	139.799
TCONS_00201787	500.513	199.887	279.618	317.815	540.211	120.694
nonstrand_TCONS_00027964	372.639	327.726	0	0	0	0
nonstrand_TCONS_00073222	342.017	357.743	399.586	236.244	197.562	253.484
TCONS_00157917	359.033	337.495	330.823	447.746	675.052	767.263
nonstrand_TCONS_00040138	309.613	385.692	561.499	384.749	369.932	404.844
TCONS_00061540	266.909	427.148	323.243	606.073	312.803	469.821
TCONS_00072681	298.282	394.892	354.718	384.592	361.227	374.122
TCONS_00084480	223.031	469.019	0	76.9023	70.8861	0
TCONS_00257221	398.459	289.667	51.3695	48.3246	141.48	82.7325
nonstrand_TCONS_00008995	399.67	285.211	641.418	798.773	168.34	396.338
TCONS_00088900	338.054	343.725	162.561	159.161	163.455	292.279
TCONS_00233091	346.656	335.074	44.9939	139.977	102.191	88.8494
TCONS_00127763	152.549	528.648	209.466	0	48.2528	41.1321
TCONS_00105498	416.267	264.694	309.553	306.736	0	154.023
TCONS_00163865	350.807	329.266	632.27	1073.6	2271.7	3433.51
TCONS_00166217	452.302	227.488	150.383	737.391	583.984	232.897
TCONS_00171265	429.565	249.973	476.648	401.122	204.892	162.727
TCONS_00218104	248.016	428.988	36.6441	0	0	75.59
TCONS_00132702	435.23	239.484	305.461	357.426	451.294	428.49
TCONS_00064419	327.513	345.414	138.874	223.585	182.766	225.817
TCONS_00008935	372.691	299.745	128.277	263.493	392.201	437.4
TCONS_00202907	185.248	487.051	105.22	0.132059	142.787	0.409368
TCONS_00058037	472.281	198.262	394.917	334.489	698.237	407.857
TCONS_00057502	335.991	333.77	0	0	0	0
TCONS_00040302	291.412	377.903	0	0	0	0
TCONS_00232203	368.475	300.83	313.478	289.664	126.272	68.8465
nonstrand_TCONS_00045319	453.578	214.745	207.238	232.367	352.428	172.526
TCONS_00014270	436.151	229.524	594.947	225.86	207.863	931.224
TCONS_00095359	371.718	293.137	532.124	307.609	779.747	713.737
TCONS_00227392	350.53	313.446	590.122	414.994	141.571	96.0598
TCONS_00038204	403.877	260.022	375.438	428.648	152.976	262.651
TCONS_00094615	419.309	243.624	519.97	179.572	453.071	437.094
TCONS_00061533	146.874	515.863	0	0	62.1059	145.761
TCONS_00215221	315.119	345.389	183.405	158.642	191.82	145.993
TCONS_00194323	270.124	388.901	93.2737	192.658	397.051	416.818
TCONS_00153276	461.579	197.426	201.653	130.528	183.433	218.9
TCONS_00170653	330.018	328.858	70.2236	108.439	114.983	195.104
TCONS_00165604	340.403	316.013	200.881	184.751	277.718	280.572
TCONS_00246214	366.79	286.304	279.722	187.267	789.684	873.279
nonstrand_TCONS_00010140	350.089	301.587	37.6004	79.9714	203.151	251.845
TCONS_00188073	328.255	321.66	341.353	372.653	139.196	175.437
TCONS_00004161	336.474	312.949	807.306	1646.72	799.08	724.012
TCONS_00166297	273.108	376.19	212.964	110.674	193.044	84.1832
TCONS_00061535	452.021	194.32	201.221	0	298.072	185.604
nonstrand_TCONS_00101723	646.204	0	41.7153	0	38.2318	164.144
TCONS_00138672	340.801	304.681	126.325	156.658	135.353	137.578
nonstrand_TCONS_00055450	254.936	390.492	575.694	221.879	327.795	371.733
TCONS_00137577	361.788	282.357	169.557	204.786	405.237	354.141
TCONS_00005084	562.257	81.7409	210.541	538.07	533.574	537.435
TCONS_00206572	365.197	278.483	236.924	220.996	366.119	224.519
TCONS_00173850	349.069	294.538	203.206	501.922	434.819	465.662
TCONS_00029289	429.022	214.078	0	112.691	203.672	303.259
TCONS_00044722	261.026	381.408	460.184	532.192	542.202	747.719
TCONS_00220086	482.138	159.841	992.204	1981.06	2507.15	1438.1
TCONS_00096538	564.042	76.3444	0	0	599.187	0
TCONS_00028888	274.239	365.821	195.234	218.816	122.362	261.341
TCONS_00233842	403.458	235.866	381.148	292.23	91.5715	141.543
TCONS_00124015	251.426	386.927	713.337	615.337	633.649	663.319
TCONS_00073173	421.919	214.122	54.3216	113.171	108.325	83.1735
TCONS_00208552	274.329	361.17	158.538	181.423	344.595	238.228
TCONS_00214614	402.738	231.094	579.493	341.7	395.299	551.015
nonstrand_TCONS_00081770	321.611	311.301	318.437	441.428	417.6	350.514
TCONS_00132242	420.101	212.585	140.167	0	0	543.44
TCONS_00152151	432.407	199.812	454.598	715.907	541.524	414.095
TCONS_00134896	361.004	271.014	245.611	182.609	334.498	302.753
TCONS_00222833	348.444	282.352	180.527	217.618	274.324	355.977
nonstrand_TCONS_00101179	346.148	283.572	93.0313	96.9785	262.774	202.494
TCONS_00110541	271.741	357.488	347.876	254.578	158.838	87.9797
TCONS_00122092	306.42	321.942	628.554	343.485	405.492	347.568
TCONS_00228422	242.314	385.315	248.832	63.3143	57.599	48.7782
TCONS_00187842	59.4772	567.839	61.0973	497.72	395.775	287.498
nonstrand_TCONS_00108036	312.456	314.803	382.049	853.188	727.72	528.439
TCONS_00141117	383.328	241.502	156.667	158.334	438.809	428.886
TCONS_00110144	329.343	292.867	136.354	175.775	217.972	214.938
TCONS_00002668	260.889	360.974	73.5308	277.959	179.735	514.318
TCONS_00213369	354.421	264.359	150.315	58.1246	121.31	68.2622
nonstrand_TCONS_00086403	325.453	291.665	36.9327	153.721	68.0357	58.5175
nonstrand_TCONS_00107897	223.782	387.884	330.983	273.199	211.541	234.824
TCONS_00090646	312.023	298.931	146.989	121.541	214.356	162.334
TCONS_00008932	278.878	331.778	0	38.285	136.044	103.566
nonstrand_TCONS_00078939	300.648	308.092	180.147	275.234	179.215	130.981
TCONS_00026536	220.25	388.376	165.402	0	0	167.672
TCONS_00001903	293.244	311.374	287.642	412.813	494.993	647.754
TCONS_00158359	286.55	317.961	407.482	152.597	169.43	379.344
TCONS_00147463	335.113	268.475	296.057	303.118	272.407	504.127
TCONS_00109343	301.633	301.895	361.228	299.45	218.944	285.242
TCONS_00124829	0	602.505	159.692	312.034	311.685	123.502
TCONS_00181799	318.846	283.449	173.117	390.476	274.189	536.386
TCONS_00047790	378.8	222.506	142.513	36.7159	65.1382	56.1452
TCONS_00228985	420.274	180.769	384.718	371.798	233.354	485.922
TCONS_00002861	300.59	299.432	380.898	439.184	467.67	387.473
TCONS_00255759	265.257	334.268	335.893	252.355	222.774	192.665
nonstrand_TCONS_00069885	379.662	219.797	179.099	130.457	221.732	163.362
TCONS_00163093	249.28	350.169	281.717	324.578	204.714	217.047
TCONS_00081850	331.164	268.175	249.486	96.6178	256.035	147.557
TCONS_00213737	233.685	365.062	667.694	756.168	440.688	367.737
TCONS_00218564	404.838	193.734	246.379	218.661	318.607	358.66
TCONS_00143785	312.946	283.558	80.8011	0	148.062	0
TCONS_00193152	308.414	287.585	237.203	268.013	400.712	386.994
nonstrand_TCONS_00065380	302.124	292.689	0.00907102	65.9204	109.122	59.5747
TCONS_00222053	302.267	290.143	184.827	249.647	150.837	262.983
TCONS_00085900	274.043	314.195	39.996	150.307	176.486	278.203
TCONS_00011772	292.403	295.695	152.323	116.526	183.446	72.3583
TCONS_00064475	358.215	229.866	408.099	372.479	692.581	457.545
TCONS_00206909	349.939	236.911	61.7921	66.2107	73.1523	27.7421
TCONS_00249967	0	586.503	0	0	195.364	150.921
TCONS_00215408	321.955	264.072	115.024	140.027	129.834	121.436
nonstrand_TCONS_00003106	293.733	291.583	173.433	138.998	239.709	210.716
TCONS_00253939	203.319	376.859	172.888	179.569	243.949	106.28
TCONS_00207816	348.75	230.513	138.151	125.67	93.9001	136.537
TCONS_00164695	214.882	363.651	21.0385	82.5694	32.5667	251.791
TCONS_00104326	399.597	177.848	532.154	443.161	536.275	480.931
TCONS_00135870	298.424	278.51	652.332	191.107	223.838	224.005
TCONS_00006744	280.889	294.079	100.161	197.348	99.3034	88.2711
TCONS_00128369	142.056	430.815	0	0	0	0
TCONS_00082104	200.302	371.328	151.409	393.203	171.653	119.675
TCONS_00033414	274.718	296.423	116.999	67.7128	82.304	51.4338
TCONS_00097580	334.461	236.549	137.921	142.686	21.3901	104.315
TCONS_00127565	375.89	193.559	188.338	301.63	367.146	458.428
TCONS_00045674	268.139	299.71	110.368	450.762	152.754	346.582
TCONS_00022439	207.557	360.269	368.624	602.882	504.288	460.305
TCONS_00146370	234.376	332.308	121.42	219.522	332.154	335.179
TCONS_00050599	94.4134	471.962	206.248	0.0667773	211.182	528.612
TCONS_00246770	308.085	257.206	53.87	112.978	98.6972	128.467
TCONS_00095585	314.232	248.371	202.636	217.62	80.7383	198.016
TCONS_00099190	321.23	241.002	319.384	156.017	155.843	123.502
TCONS_00173085	277.934	284.082	235.145	326.756	380.235	305.926
TCONS_00063311	234.28	326.06	145.899	158.041	304.769	149.47
TCONS_00130060	248.187	312.037	468.437	752.613	830.222	998.85
nonstrand_TCONS_00065378	322.175	236.431	19.885	50.5952	53.6841	39.9557
TCONS_00161695	191.449	365.598	159.435	262.94	540.824	378.459
TCONS_00105776	379.912	177.133	341.745	570.334	213.105	135.931
TCONS_00206096	375.17	181.871	195.548	91.4186	92.7091	107.686
TCONS_00181531	288.324	268.122	146.583	188.513	299.234	236.062
TCONS_00166976	98.1071	457.752	99.5519	0	375.991	310.518
TCONS_00001078	72.1276	482.791	842.804	934.773	736.971	590.909
TCONS_00216394	201.666	353.082	104.347	179.293	413.18	356.335
TCONS_00239036	286.078	268.628	297.021	236.893	186.844	306.779
TCONS_00219555	332.672	221.093	285.119	581.748	895.276	671.292
nonstrand_TCONS_00073102	168.35	384.825	280.074	90.9796	63.462	41.5187
TCONS_00143168	302.655	247.677	49.794	120.827	90.2241	118.125
TCONS_00050598	267.692	281.499	47.8231	68.2976	8.77935	37.0161
TCONS_00097094	287.769	261.148	385.423	290.301	348.22	288.164
TCONS_00187844	112.737	434.63	0	113.347	108.335	265.813
nonstrand_TCONS_00029303	426.066	121.231	109.478	153.837	267.551	455.961
TCONS_00170048	523.481	23.6469	946.009	1389.16	283.344	380.963
TCONS_00212539	268.423	277.177	182.289	354.621	274.675	259.681
TCONS_00187110	282.233	263.343	84.0257	84.9233	0.096562	0.216363
nonstrand_TCONS_00076556	245.375	299.847	63.9026	177.724	404.131	413.143
TCONS_00093236	273.718	270.891	385.953	337.393	682.112	706.273
TCONS_00103222	290.499	253.489	172.411	245.949	176.134	272.416
TCONS_00207497	235.428	307.977	66.8449	175.725	88.4396	45.1414
TCONS_00067971	160.843	381.941	0.0186045	0.0165527	0.00892139	0.0177408
TCONS_00255076	238.741	303.847	151.854	287.513	499.621	349.508
nonstrand_TCONS_00012649	334.927	206.798	466.987	601.482	578.886	508.29
TCONS_00064457	231.143	310.492	429.281	331.941	349.863	424.015
TCONS_00032081	275.021	266.561	839.924	854.366	599.402	664.017
TCONS_00087705	212.44	328.631	88.2454	45.7651	20.0384	17.4272
TCONS_00181798	318.587	220.693	51.0293	239.245	230.74	201.905
TCONS_00049313	295.928	242.257	487.813	307.604	278.631	314.907
TCONS_00158027	238.326	299.803	202.472	466.589	245.259	479.787
TCONS_00129037	294.929	242.197	174.875	158.571	187.422	111.194
TCONS_00221745	253.374	283.664	277.594	231.247	251.172	241.584
TCONS_00249760	304.184	232.728	21.1257	11.0167	0	0
TCONS_00056825	326.017	210.079	53.5189	37.0823	97.0299	112.828
TCONS_00134889	321.767	214.078	55.1838	112.691	101.836	259.936
TCONS_00082103	272.369	263.208	141.887	232.593	173.928	128.383
TCONS_00063272	82.4597	453.015	84.0969	169.564	78.7548	197.168
TCONS_00165222	295.417	238.833	271.804	525.605	217.239	455.239
TCONS_00132143	178.436	355.309	0.0276426	0	322.755	0.018595
TCONS_00060282	282.027	251.513	116.921	241.716	159.838	1106.84
TCONS_00066042	122.964	410.384	266.708	219.81	207.087	179.387
TCONS_00048599	275.172	258.103	0	65.3868	57.7823	74.9108
TCONS_00232826	241.582	291.138	112.982	97.6692	158.965	185.17
TCONS_00056821	361.484	171.193	117.317	87.6889	142.761	100.938
TCONS_00232606	145.035	387.204	249.111	152.997	320.969	117.457
TCONS_00015501	277.988	254.181	173.78	284.428	255.975	179.023
TCONS_00098218	281.147	249.057	291.608	274.382	361.942	334.78
TCONS_00135236	305.27	223.523	145.326	354.284	199.72	290.56
TCONS_00192710	371.24	157.284	68.8115	334.057	313.124	272.412
TCONS_00153810	293.825	233.866	181.136	246.012	335.125	189.433
TCONS_00227328	349.744	177.905	181.569	164.736	164.969	233.045
TCONS_00230015	217.302	310.208	357.617	351.952	204.84	282.67
TCONS_00215929	407.901	118.622	524	382.905	554.614	507.724
TCONS_00008261	346.295	179.669	340.287	153.481	223.471	147.576
TCONS_00244265	92.5615	433.283	470.466	850.098	531.509	734.296
TCONS_00121993	318.752	206.459	414.707	259.108	275.165	262.483
TCONS_00151928	305.471	217.325	13.8236	28.7898	62.5374	10.9368
TCONS_00084973	226.044	296.656	0.00569865	86.7162	401.475	355.758
TCONS_00137530	233.667	288.983	39.8442	169.858	217.051	255.759
TCONS_00126403	265.266	257.202	17.2398	17.9229	15.6235	40.8926
TCONS_00109630	280.749	239.186	350.857	426.687	909.125	518.371
TCONS_00101913	210.616	308.697	349.97	249.583	1191.94	760.283
TCONS_00202061	230.512	288.059	265.264	276.386	251.298	299.88
TCONS_00196522	229.896	288.592	128.683	133.708	83.3437	159.85
TCONS_00209788	303.696	214.52	229.853	269.201	208.022	295.481
TCONS_00154672	271.718	246.162	375.984	266.059	427.549	334.585
TCONS_00119232	283.535	233.683	113.457	182.801	34.5438	111.712
TCONS_00125779	155.611	360.728	32.1435	116.229	220.952	183.552
TCONS_00220440	196.295	319.954	122.365	190.531	222.114	193.383
nonstrand_TCONS_00052408	376.214	139.477	0	0	190.702	133.466
TCONS_00166959	333.312	181.489	257.151	256.063	340.791	334.173
nonstrand_TCONS_00092164	45.0188	469.673	0	0	0	0
TCONS_00114860	112.158	402.363	57.6647	0	53.272	135.752
TCONS_00050907	158.034	356.213	0	461.373	153.259	121.66
TCONS_00074129	265.247	248.466	228.059	280.693	209.468	35.8718
TCONS_00193660	384.802	128.224	63.2302	99.0531	136.28	0.155234
TCONS_00048671	174.872	338.019	45.3922	164.736	144.348	35.853
TCONS_00155567	257.316	254.841	210.127	138.891	190.593	135.884
TCONS_00074862	251.325	259.744	110.143	71.6864	274.049	239.643
TCONS_00075030	350.425	160.282	111.153	125.505	129.469	61.048
TCONS_00105497	407.178	102.468	207.559	0	0	0
TCONS_00093069	295.332	213.993	567.821	382.23	106.913	74.8795
TCONS_00095280	424.385	84.7351	764.35	446.086	402.894	642.992
TCONS_00204086	296.988	211.928	108.355	251.32	478.177	176.644
TCONS_00022047	236.315	272.46	119.117	236.655	0	277.898
TCONS_00256774	270.846	237.775	236.894	289.263	372.425	356.16
TCONS_00212140	189.793	318.787	150.69	137.594	161.574	246.098
TCONS_00121983	221.741	286.735	267.357	202.64	340.597	298.152
TCONS_00044347	213.368	294.575	305.353	158.982	213.496	274.527
TCONS_00058852	244.118	263.569	502.771	397.91	0.0204151	118.598
TCONS_00027077	263.518	243.26	71.4086	182.425	239.748	200.26
nonstrand_TCONS_00073364	212.882	293.715	630.105	693.317	938.686	1043.62
TCONS_00080243	211.603	291.945	189.317	271.57	280.745	271.199
nonstrand_TCONS_00023469	229.475	273.931	236.711	454.232	64.8225	62.7743
TCONS_00257607	344	159.102	98.594	80.3414	94.819	85.4944
TCONS_00071700	191.813	310.308	231.688	34.1498	120.881	0
TCONS_00107738	291.518	209.549	100.593	207.536	122.487	132.155
nonstrand_TCONS_00003108	0.0513549	500.805	1051.23	808.315	774.898	422.356
TCONS_00011997	360.068	140.667	366.326	0	86.1052	0
TCONS_00205824	304.056	195.652	576.005	514.786	632.058	1250.68
nonstrand_TCONS_00110079	135.51	362.928	40.2282	125.294	292.047	222.528
TCONS_00198889	212.05	284.694	173.32	262.278	185.5	361.383
TCONS_00214909	254.274	241.784	169.529	464.126	411.61	343.909
TCONS_00005085	99.1312	396.69	357.439	522.382	564.266	641.885
TCONS_00038726	331.388	164.091	449.337	377.638	288.699	156.202
TCONS_00012161	56.8958	438.144	29.4823	60.9428	80.618	69.7706
TCONS_00183173	230.757	263.973	176.025	133.17	57.9743	139.209
TCONS_00238104	254.674	239.492	162.829	380.313	387.92	369.918
nonstrand_TCONS_00101590	0	493.964	745.06	591.027	376.362	1267.6
nonstrand_TCONS_00106561	266.448	227.016	34.0241	87.7997	92.7378	110.371
TCONS_00029421	324.835	168.385	23.3635	304.122	394.634	361.95
TCONS_00255339	245.714	246.309	627.455	719.319	448.836	524.514
TCONS_00093813	99.5648	392.183	0	155.521	126.048	203.143
TCONS_00217221	309.076	182.487	0	79.754	147.439	308.675
TCONS_00212031	299.199	190.393	184.389	375.463	113.776	144.601
TCONS_00231426	317.731	170.991	474.711	977.994	1102.03	1006.86
TCONS_00183747	123.708	364.854	255.488	262.421	195.27	335.076
TCONS_00198487	171.44	317.057	77.1009	140.457	99.7791	0.157483
TCONS_00055469	272.378	215.679	371.891	265.484	132.572	139.478
TCONS_00104325	238.392	249.244	176.169	178.798	244.993	221.864
TCONS_00258919	348.418	138.717	0	0	0	0
TCONS_00131655	0	486.809	127.99	126.675	122.727	198.822
TCONS_00056824	234.604	251.931	121.202	41.5397	0	95.4133
TCONS_00206810	251.902	234.588	48.2192	0.0581962	107.527	209.505
TCONS_00206133	233.867	252.363	510.722	537.827	424.87	211.937
TCONS_00153841	297.501	188.127	183.607	181.322	186.017	34.8242
TCONS_00049842	263.64	221.251	234.906	245.57	428.641	326.871
TCONS_00135441	298.109	186.511	166.617	320.682	194.738	375.928
TCONS_00065228	190.072	294.34	131.469	37.1455	113.398	84.7514
TCONS_00114547	283.432	200.204	113.016	227.667	289.058	197.485
TCONS_00192941	236.494	246.815	246.389	650.059	711.635	551.929
TCONS_00043125	287.51	195.075	382.165	506.366	326.555	400.683
TCONS_00207962	243.625	238.263	87.5544	154.457	114.428	116.874
TCONS_00183745	255.829	225.599	143.165	156.408	187.77	195.914
nonstrand_TCONS_00009983	181.463	299.645	159.119	337.897	228.476	81.0618
TCONS_00020132	266.279	214.597	39.3163	202.228	360.034	340.529
nonstrand_TCONS_00029127	192.448	288.176	216.827	242.823	166.224	184.644
TCONS_00119823	261.125	219.426	160.65	233.329	198.949	172.307
TCONS_00180675	227.733	252.307	225.718	124.1	155.478	111.877
nonstrand_TCONS_00031429	190.114	289.78	197.288	153.283	179.417	175.242
TCONS_00213610	357.681	121.993	154.716	188.598	95.6065	144.181
nonstrand_TCONS_00069757	251.472	228.052	2.86732	390.279	612.759	617.723
TCONS_00018081	398.537	79.7286	256.591	209.973	94.5266	201.583
nonstrand_TCONS_00076878	292.201	186.052	327.113	348.506	311.844	352.848
nonstrand_TCONS_00009860	181.45	296.38	36.0575	38.53	53.3007	46.8564
nonstrand_TCONS_00000627	223.769	253.304	52.9582	114.125	117.79	118.542
TCONS_00230361	286.845	189.588	162.584	210.678	152.466	200.943
TCONS_00256444	0.00771001	475.532	0.0583554	421.055	835.233	672.441
TCONS_00033253	125.816	349.63	64.5546	131.267	299.212	50.5988
TCONS_00235057	193.958	281.235	0	123.663	36.7205	126.231
TCONS_00128905	138.719	336.068	143.51	295.747	295.208	197.874
TCONS_00089757	7.2652	467.49	245.565	0.0512177	239.852	0.0401644
TCONS_00059517	184.823	289.762	302.287	240.266	596.591	902.951
TCONS_00220744	261.458	213.021	271.605	216.825	208.631	198.093
TCONS_00071490	156.616	317.84	54.1393	84.0304	147.873	85.4536
TCONS_00156944	322.075	152.215	757.875	714.478	511.215	585.245
nonstrand_TCONS_00073647	243.037	230.878	48.8082	83.6573	177.313	115.714
TCONS_00161694	252.959	220.274	350.692	255.175	715.178	318.853
TCONS_00050682	159.034	314.174	141.501	73.3304	128.617	148.994
TCONS_00166958	235.658	236.611	210.766	72.2442	302.106	73.0758
TCONS_00015507	203.038	267.917	277.397	703.591	451.109	325.891
TCONS_00008933	112.158	357.656	0	294.057	319.632	452.507
nonstrand_TCONS_00010567	245.099	224.467	117.72	113.566	79.255	0.00647126
nonstrand_TCONS_00110158	211.635	257.643	54.8635	28.3799	149.877	43.2953
TCONS_00192081	237.607	231.32	162.305	281.868	384.191	434.407
TCONS_00069255	118.519	350.249	285.944	293.928	0.00538462	96.3053
TCONS_00258820	241.109	227.184	220.099	241.105	292.797	452.657
TCONS_00078598	0	468.101	0	0	0	0
TCONS_00250534	241.333	226.61	0	128.084	76.1718	65.3988
TCONS_00046229	201.648	266.155	275.537	139.803	639.968	269.775
TCONS_00253960	259.628	207.495	0	54.6273	197.139	209.906
TCONS_00151316	245.495	221.183	157.97	274.323	73.2311	238.734
TCONS_00054564	213.311	253.273	49.8011	88.6845	54.0615	23.6342
TCONS_00119510	188.281	278.176	927.603	538.142	0	428.958
TCONS_00145806	178.598	286.992	185.47	265.896	214.933	106.581
TCONS_00136908	0	464.801	0	648.447	710.207	1319.69
TCONS_00032568	274.799	189.686	81.1207	125.102	0	31.9293
TCONS_00032794	260.502	203.922	0	0	0	0
TCONS_00194324	233.968	229.931	207.085	203.119	286.344	356.702
TCONS_00100680	157.984	305.769	61.5495	42.5919	37.2433	16.2116
TCONS_00058780	219.469	244.157	23.5728	66.9756	105.232	234.792
TCONS_00163144	178.432	283.92	0	62.215	0	191.665
TCONS_00198485	258.942	203.203	207.909	260.325	112.572	126.043
TCONS_00105505	254.49	207.432	51.6737	87.1952	0	0
TCONS_00172596	168.855	292.166	87.6795	250.111	159.268	173.159
TCONS_00037859	216.171	243.136	89.2389	91.5718	122.889	315.881
TCONS_00196342	275.607	182.467	382.666	226.932	377.291	91.8242
TCONS_00204847	0	457.752	298.656	498.522	93.9978	155.259
TCONS_00088024	262.999	194.616	27.4361	91.7919	257.165	200.016
TCONS_00025638	165.414	290.676	57.1569	177.3	26.0377	22.5477
TCONS_00057943	300.318	155.511	101.515	406.344	0	237.414
TCONS_00213452	265.266	189.517	465.475	394.303	703.058	368.033
TCONS_00037472	385.709	68.8766	353.876	226.996	446.622	347.976
TCONS_00031214	228.963	224.52	190.541	346.885	359.513	376.73
TCONS_00213275	229.315	223.813	142.814	98.6713	129.825	150.371
TCONS_00163361	240.823	211.656	50.4589	49.8266	45.2521	79.8635
TCONS_00243833	292.893	158.884	123.103	151.284	263.582	258.169
TCONS_00105511	261.026	190.704	54.1393	0	0	0
nonstrand_TCONS_00014782	227.815	223.617	82.5521	163.222	314.481	483.43
TCONS_00033765	187.829	263.483	96.8221	49.5876	222.62	152.213
TCONS_00109255	170.881	280.063	66.7458	231.982	221.155	158.503
TCONS_00001228	142.241	308.362	0	50.9732	67.118	97.124
TCONS_00039349	160.232	290.195	124.136	85.0513	265.504	195.411
TCONS_00066874	215.97	234.058	74.7016	51.5847	362.36	157.276
nonstrand_TCONS_00105580	163.815	285.807	189.853	340.858	0.0608525	271.678
TCONS_00052358	218.075	229.524	0	376.433	69.2878	232.806
TCONS_00018737	240.039	207.293	208.195	245.7	276.289	329.433
TCONS_00139530	284.447	161.686	90.5951	57.0845	0.0386236	54.6442
TCONS_00018076	200.69	245.127	317.986	354.056	314.78	211.861
TCONS_00020098	245.369	200.064	254.981	305.519	213.539	294.52
TCONS_00209021	354.473	90.8202	0	236.655	0	277.898
TCONS_00114645	249.474	195.713	423.95	598.187	635.464	265.031
TCONS_00229363	224.717	220.255	400.565	221.031	150.002	191.572
TCONS_00034770	181.415	263.483	220.177	384.963	405.905	349.072
TCONS_00247799	444.624	0	649.95	206.916	218.432	166.301
TCONS_00187293	373.646	69.9506	167.332	11.5854	1.31492	73.4179
TCONS_00061530	218.39	224.441	0	0	241.705	157.654
TCONS_00149297	120.174	322.439	0	0	0	0
TCONS_00114074	207.875	234.544	315.784	543.995	89.2126	117.241
nonstrand_TCONS_00065206	252.158	189.723	100.768	41.8458	18.2892	31.8519
nonstrand_TCONS_00000041	256.948	184.554	379.748	412.522	336.923	247.289
TCONS_00055483	138.24	302.647	192.151	217.375	238.404	190.239
TCONS_00131422	245.342	194.978	125.942	320.345	174.984	49.3704
TCONS_00127829	193.711	245.294	111.749	92.7143	121.819	35.3083
TCONS_00094069	228.253	209.964	103.909	61.8	53.7491	58.7097
TCONS_00254536	399.125	38.5196	97.9258	7.9391	147.086	129.179
TCONS_00037864	219.871	216.463	100.821	220.013	132.398	116.126
TCONS_00147902	175.259	260.336	302.654	125.077	248.37	143.227
TCONS_00123519	244.971	190.383	47.569	21.487	144.213	73.7056
TCONS_00003550	174.893	260.33	0	336.375	170.189	267.235
nonstrand_TCONS_00058917	305.9	129.073	54.6515	152.105	82.2321	108.193
TCONS_00161693	363.398	70.9494	0	185.652	347.665	0
TCONS_00132239	252.374	181.891	29.0645	60.0912	132.433	45.8582
TCONS_00070238	212.944	220.912	281.597	313.234	292.047	556.319
TCONS_00135724	203.498	230.194	634.989	677.387	1755.09	2060.11
nonstrand_TCONS_00097745	207.307	225.879	107.848	243.59	210.112	239.573
TCONS_00082670	176.968	256.111	580.86	486.764	435.9	470.738
TCONS_00163932	158.302	274.128	185.019	533.455	503.802	617.272
TCONS_00116173	251.369	180.723	316.485	275.983	226.062	330.842
TCONS_00100391	431.437	0.0135201	161.253	326.253	142.935	157.746
TCONS_00038102	254.445	175.946	75.174	38.6985	34.3916	0
TCONS_00216130	262.404	167.715	108.043	165.565	99.6348	84.8381
TCONS_00145619	306.142	123.204	157.382	68.266	132.59	233.147
TCONS_00024143	198.193	231.051	0	402.546	0	78.3764
TCONS_00044153	237.254	191.831	20.3536	96.3798	85.2116	93.2488
TCONS_00143106	290.348	138.717	0	364.844	165.556	93.6264
TCONS_00021741	260.589	167.883	109.063	133.778	242.285	186.875
TCONS_00081477	265.861	162.253	69.0046	333.858	271.721	381.501
TCONS_00083260	15.1359	412.837	247.482	23.185	649.279	0.257623
TCONS_00186238	226.008	201.688	87.9581	104.737	73.3876	81.7282
TCONS_00058783	193.976	232.065	98.391	0	202.695	0
TCONS_00137987	191.663	234.298	379.911	363.577	309.844	345.237
TCONS_00056828	259.628	165.996	53.4584	109.255	49.2847	0
TCONS_00146301	234.08	191.176	162.847	0.0754802	0.388124	80.7186
TCONS_00129532	217.302	206.806	188.219	78.2115	17.07	74.3868
TCONS_00236507	211.667	212.37	114.411	119.464	95.8699	64.7249
TCONS_00191009	423.39	0	0	0	300.72	129.424
TCONS_00107157	143.134	279.325	165.788	0	167.265	117.64
TCONS_00120306	233.064	189.218	161.142	166.757	171.146	190.768
TCONS_00043652	332.673	88.4386	285.119	290.875	210.654	358.024
nonstrand_TCONS_00076747	332.796	85.4998	0	168.728	255.689	183.045
TCONS_00132238	225.295	192.753	61.2325	85.1657	175.145	161.595
TCONS_00259226	282.006	134.866	115.981	354.809	214.326	136.512
TCONS_00229809	229.852	186.942	190.862	74.1737	86.7536	56.5198
TCONS_00119555	171.029	245.663	197.364	0	45.0623	0
TCONS_00090907	259.127	157.162	335.312	172.947	183.73	528.614
TCONS_00233272	112.542	303.66	195.349	77.6468	0	373.672
TCONS_00057376	181.253	234.797	252.095	215.623	144.602	190.675
TCONS_00089965	305.124	110.702	599.25	274.799	2028.89	780.326
TCONS_00135747	184.166	230.794	112.835	105.879	173.35	178.628
TCONS_00078285	166.819	248.011	86.4582	0	131.301	113.684
TCONS_00018068	140.333	274.23	651.55	823.319	1060.92	289.105
TCONS_00173430	166.037	248.379	329.583	0	322.562	382.076
TCONS_00006877	139.198	275.202	427.643	72.2506	198.894	111.611
nonstrand_TCONS_00009530	265.645	148.642	218.238	60.5811	79.0113	69.0561
TCONS_00237335	201.122	213.021	250.713	173.46	151.732	165.077
TCONS_00132140	197.856	216.166	0	123.258	0	105.976
TCONS_00132698	158.07	255.308	0.00838468	67.9355	92.6285	33.1563
TCONS_00021925	205.005	208.081	159.471	165.05	411.277	461.51
nonstrand_TCONS_00101724	0	412.943	0	72.6869	0.0101417	0.0108065
TCONS_00222793	325.322	86.5467	167.352	170.827	51.4868	131.367
TCONS_00120099	146.248	265.414	50.6966	228.427	428.739	440.951
TCONS_00239755	205.669	205.897	35.6963	136.422	107.562	84.7564
TCONS_00003620	165.921	245.515	343.106	215.319	128.63	15.4734
TCONS_00172597	158.289	252.882	217.23	55.473	100.176	0
TCONS_00146839	145.938	264.878	37.7253	233.03	345.204	297.133
TCONS_00219554	250.357	160.246	722.069	738.512	1377.7	972.419
TCONS_00109570	62.5074	347.487	256.605	195.706	59.4565	150.858
TCONS_00183132	198.924	210.161	67.9726	276.017	63.1204	106.497
TCONS_00109666	283.19	125.469	198.597	229.204	251.523	140.857
TCONS_00259306	210.308	198.095	181.29	186.769	132.619	199.958
TCONS_00136906	380.119	28.1433	0.0429448	398.784	412.047	0.552919
TCONS_00153122	185.171	222.736	859.23	1271.68	1623.86	1388.49
TCONS_00079364	254.899	151.713	130.753	66.4451	60.6296	153.709
TCONS_00073843	183.476	222.348	14.3252	146.938	77.6731	125.868
TCONS_00056822	165.566	239.567	116.997	25.5644	65.5118	97.9641
TCONS_00034025	199.742	205.25	231.505	242.008	286.933	243.055
TCONS_00073174	154.262	250.137	101.883	151.517	146.147	70.1459
TCONS_00053165	292.565	110.642	0	0	0	0
TCONS_00041733	306.884	95.8182	821.855	791.678	119.979	498.872
TCONS_00164531	313.957	88.7096	52.4445	146.199	0	0
nonstrand_TCONS_00065734	176.847	225.55	153.54	234.904	277.377	162.078
TCONS_00209548	128.011	274.339	0	0	0	0
nonstrand_TCONS_00028828	165.491	236.609	773.392	471.901	807.383	957.48
TCONS_00229228	160.615	241.002	159.692	312.034	311.685	247.004
TCONS_00064468	214.534	186.478	446.568	276.091	542.979	518.913
TCONS_00257455	174.527	226.41	74.7244	195.058	208.028	167.578
TCONS_00150974	313.43	87.1632	159.095	40.9066	291.442	213.834
TCONS_00047582	195.61	204.269	134.653	214.82	232.165	268.194
TCONS_00100556	121.068	278.703	121.935	0	116.535	284.361
TCONS_00028126	230.495	169.166	156.874	131.653	244.433	239.012
nonstrand_TCONS_00032023	203.319	195.967	96.0489	259.377	296.224	425.119
TCONS_00147862	190.458	207.841	105.742	123.912	239.119	261.467
TCONS_00191353	204.858	192.626	747.459	313.093	376.469	346.694
TCONS_00254896	191.822	205.296	257.279	62.0057	0	103.524
TCONS_00064373	125.028	271.522	324.635	179.619	157.231	119.683
TCONS_00017508	219.066	175.933	180.838	185.514	166.065	177.791
TCONS_00074863	173.491	221.489	128.561	106.491	280.736	101.486
nonstrand_TCONS_00090028	285.392	109.225	23.1474	38.731	19.1964	73.6912
TCONS_00206322	239.387	154.12	132.784	86.3049	75.1867	121.459
TCONS_00194865	189.963	203.362	4.5939	110.928	68.6605	24.6101
TCONS_00223512	181.355	211.82	197.611	254.912	238.423	89.5288
TCONS_00175077	185.62	207.553	96.3275	99.8165	0	38.0322
TCONS_00258694	239.367	153.414	148.028	252.599	408.61	193.895
TCONS_00253060	187.251	204.957	24.3999	203.824	110.091	186.81
TCONS_00157633	162.351	229.224	46.0659	0	0	0
TCONS_00116444	280.385	110.834	0	72.7395	0	56.1912
TCONS_00004325	188.136	202.982	64.9389	67.0166	0	0
TCONS_00041339	171.756	219.308	203.655	52.7232	254.755	40.1934
TCONS_00246335	118.158	272.46	238.234	236.655	227.334	0
TCONS_00037471	130.848	259.335	268.339	681.295	311.338	262.802
TCONS_00187843	114.12	275.911	117.949	242.674	216.021	216.7
TCONS_00026388	216.881	173.093	55.7839	170.827	205.947	175.157
TCONS_00151748	213.579	176.102	226.927	289.378	451.023	504.747
TCONS_00070250	254.909	133.781	87.6758	180.044	160.956	68.9685
nonstrand_TCONS_00101042	258.414	130.156	157.507	130.929	146.27	75.9525
TCONS_00129004	140.544	247.598	680.687	503.76	486.298	403.108
TCONS_00054839	258.283	129.517	123.842	428.465	168.617	114.164
TCONS_00137531	342.412	45.1785	339.223	382.156	582.178	340.027
TCONS_00120102	178.399	209.186	272.321	365.009	170.618	212.618
TCONS_00135496	148.299	237.208	38.8867	50.7173	26.3377	46.1847
TCONS_00119028	176.794	207.401	359.92	90.485	338.11	210.783
TCONS_00099860	104.039	280.057	215.265	295.747	65.6017	56.5354
TCONS_00132697	187.591	193.94	183.738	0.00201731	0	0.842916
TCONS_00202145	92.5615	288.855	0	94.4553	88.5849	73.4296
TCONS_00047581	233.734	147.576	727.501	235.75	139.239	117.263
TCONS_00238245	167.933	213.024	135.74	201.39	105.547	229.888
TCONS_00233772	162.007	217.429	323.17	351.119	610.296	296.507
TCONS_00082105	316.548	62.2308	80.7947	0	75.5304	126.344
TCONS_00034390	171.051	207.241	59.4313	106.366	76.6272	147.927
TCONS_00136909	1.41841	376.362	146.545	19.6686	7.11743	363.431
TCONS_00008934	114.045	263.604	0	343.658	219.241	358.313
TCONS_00226380	114.045	263.604	0	0	109.62	0
nonstrand_TCONS_00021866	194.206	183.146	51.9397	54.4609	112.556	102.257
TCONS_00124746	151.635	225.496	186.494	238.958	194.746	306.417
TCONS_00163143	143.074	233.967	29.7744	123.956	121.289	105.984
TCONS_00222626	222.334	154.169	32.886	101.803	120.093	155.552
TCONS_00025135	324.147	52.2742	116.311	39.7478	126.177	168.262
nonstrand_TCONS_00053014	198.826	176.939	0	117.104	34.0769	14.8502
TCONS_00048635	89.2192	286.473	414.191	47.1929	84.5558	144.764
nonstrand_TCONS_00038768	232.715	142.829	62.0757	59.2054	103.413	45.2239
TCONS_00160551	163.574	211.602	0	139.706	30.93	106.764
TCONS_00153521	160.844	212.874	112.694	133.74	185.754	101.583
TCONS_00200255	198.279	175.394	137.456	303.676	186.849	217.365
TCONS_00132010	112.737	260.778	0	0	0	0
TCONS_00001270	148.491	224.343	0	290.975	143.726	0
nonstrand_TCONS_00101082	213.581	159.206	232.641	137.172	210.127	216.22
TCONS_00115736	131.255	241.241	206.469	35.9522	209.453	189.649
TCONS_00216755	214.319	157.992	47.9934	43.6993	72.0208	100.993
TCONS_00120276	178.988	193.29	30.9038	63.8381	140.937	73.1153
TCONS_00050683	180.383	191.302	44.2095	92.196	89.8843	87.4888
TCONS_00190463	178.09	193.502	205.576	64.0146	130.615	97.4639
TCONS_00032681	135.845	235.644	370.762	342.248	437.689	641.615
TCONS_00194978	259.934	110.606	376.509	160.814	421.791	371.54
TCONS_00038034	0	370.538	240.495	80.9545	749.169	376.112
TCONS_00163866	189.486	180.993	327.045	334.512	293.772	281.511
TCONS_00141155	171.328	198.881	330.12	499.645	138.609	441.037
TCONS_00248272	289.597	80.0388	303.242	0	363.569	160.42
TCONS_00018077	111.459	258.012	112.61	224.334	321.236	262.954
TCONS_00232509	196.297	172.764	109.957	114.398	128.027	136.657
TCONS_00070765	121.066	247.891	96.675	98.2387	98.2139	112.142
TCONS_00020130	203.204	165.538	42.2155	109.517	210.8	400.246
TCONS_00088116	0.0523528	368.401	0	0	0	0.0479378
TCONS_00204869	139.962	228.431	90.9384	75.5989	16.4898	43.1332
TCONS_00180891	38.6239	328.997	29.1297	2.71365	182.294	104.222
TCONS_00138548	193.141	173.591	136.898	165.634	201.067	126.475
TCONS_00093817	206.524	160.119	0	418.18	297.119	0
TCONS_00011078	188.674	177.943	218.653	87.197	136.89	129.937
nonstrand_TCONS_00029809	130.457	235.961	261.146	201.288	169.131	208.818
TCONS_00063309	186.465	179.89	141	183.2	159.755	125.41
TCONS_00048379	204.448	161.821	209.462	70.8226	64.8978	0
TCONS_00067575	110.419	255.812	159.701	262.846	111.138	272.372
TCONS_00075171	191.75	173.688	73.9791	0.00691008	46.0271	0.0373749
TCONS_00001139	261.696	103.734	67.0847	68.1295	62.2677	157.681
TCONS_00088293	189.5	175.827	126.737	249.161	360.879	233.012
TCONS_00137972	148.96	216.229	206.53	232.61	46.7912	231.337
TCONS_00218905	364.183	0	0.160429	278.712	426.812	20.6864
TCONS_00210925	123.652	239.951	144.698	50.1717	14.5623	50.8588
TCONS_00170704	236.488	126.953	122.164	83.7264	74.6301	32.0551
TCONS_00158736	239.383	123.988	180.769	46.8623	20.5292	71.3914
TCONS_00005771	49.07	314.272	151.678	155.206	139.642	198.63
TCONS_00091955	155.777	207.495	213.833	54.6273	98.5694	167.925
TCONS_00037730	206.607	156.492	63.8542	177.443	78.421	107.102
TCONS_00209870	294.847	67.7243	217.421	223.225	239.395	171.061
TCONS_00140895	183.243	178.232	202.75	99.4456	323.442	415.326
nonstrand_TCONS_00009366	147.168	213.284	165.051	122.886	117.224	83.9786
TCONS_00170250	86.7612	272.474	330.363	508.503	331.597	533.77
TCONS_00170249	169.021	190.113	278.336	3.33397	74.555	239.417
TCONS_00115702	252.937	105.853	0	53.273	0	40.9247
TCONS_00241840	208.288	150.312	327.789	170.682	282.589	127.982
TCONS_00124846	224.316	134.121	115.329	235.245	106.544	90.5014
TCONS_00012270	244.063	113.814	199.357	207.168	246.466	171.914
TCONS_00186749	199.23	158.643	222.973	287.493	165.528	250.262
TCONS_00202851	107.792	250.055	109.035	326.306	310.438	339.645
TCONS_00078363	155.785	201.718	290.386	233.124	176.688	101.755
TCONS_00030656	231.833	124.513	319.429	533.827	146.299	282.921
TCONS_00253059	117.539	238.061	30.4451	220.165	55.5258	192.096
TCONS_00034219	70.6069	284.986	36.5162	37.6152	66.7899	57.5351
TCONS_00130649	0	355.318	0	0	1738.19	374.334
TCONS_00014371	0	355.318	0	0	0	748.668
TCONS_00186750	98.8959	256.256	279.287	337.142	81.6426	240.269
TCONS_00006171	76.674	278.016	158.48	122.257	217.721	155.973
TCONS_00088352	275.7	78.9237	86.0742	89.6091	51.9324	68.0927
nonstrand_TCONS_00026782	245.455	109.013	293.735	535.84	291.158	150.611
TCONS_00128566	159.627	193.808	49.0009	195.417	137.602	325.025
TCONS_00114423	176.899	175.336	160.92	230.385	263.622	118.919
TCONS_00185594	137.494	212.92	0	0	0	0
TCONS_00096535	157.351	192.353	163.478	275.755	185.467	226.062
TCONS_00151344	250.029	99.2819	0	130.471	0	100.572
TCONS_00059829	0	349.235	75.46	76.3562	140.691	177.139
TCONS_00181797	185.795	163.182	66.8132	209.443	198.827	248.78
TCONS_00080970	174.939	173.695	105.538	210.235	147.283	189.92
TCONS_00086139	248.461	99.9149	0	0	0	0
nonstrand_TCONS_00077962	153.46	194.167	24.716	12.9114	0	9.9096
TCONS_00041049	248.447	98.6769	191.259	0	177.226	299.862
TCONS_00204868	179.849	166.894	373.066	275.79	242.564	315.48
TCONS_00248209	275.093	71.576	279.722	468.168	263.228	218.32
TCONS_00005086	199.748	146.626	588.265	566.409	781.457	603.685
TCONS_00051145	127.301	218.795	278.29	441.709	179.806	230.684
TCONS_00033209	140.435	203.973	194.763	67.526	132.314	102.68
nonstrand_TCONS_00044767	88.4307	255.75	11.9566	0	128.811	97.1303
TCONS_00165690	343.67	0	170.219	0	303.587	0.0139974
TCONS_00018423	270.129	73.2544	46.7369	72.6694	127.432	166.097
TCONS_00152515	136.156	207.156	0	0	0	105.866
TCONS_00132054	343.129	0	70.2985	213.877	196.074	110.101
TCONS_00185250	286.523	56.5789	2419.15	1781.92	2593.94	1032.85
TCONS_00071049	190.488	152.522	183.042	235.145	179.089	285.96
TCONS_00151539	69.1091	273.344	0	0	65.8246	0
nonstrand_TCONS_00034192	113.136	229.296	146.569	121.199	133.585	138.748
TCONS_00001556	172.888	169.098	266.037	192	200.426	177.35
TCONS_00207487	98.1786	243.327	116.25	36.9331	175.65	57.8271
TCONS_00053726	103.402	237.804	39.1614	60.0897	0.0410534	70.8272
nonstrand_TCONS_00049336	251.453	89.4178	87.3611	72.9557	126.169	138.368
TCONS_00073200	131.726	208.806	405.155	137.128	188.073	158.707
TCONS_00228734	212.751	127.576	221.379	307.234	414.141	466.982
TCONS_00155251	45.8602	294.282	283.768	193.879	347.793	148.734
TCONS_00125860	195.773	144.024	192.435	0	191.322	0
nonstrand_TCONS_00028723	206.984	132.479	113.249	0	43.9609	0
TCONS_00140120	178.09	161.252	205.576	149.368	130.615	211.172
TCONS_00053720	224.975	114.002	116.588	60.2596	159.378	22.9939
TCONS_00140314	152.559	185.84	210.988	163.793	312.049	208.167
TCONS_00089363	129.137	208.873	66.8437	68.9569	61.0407	184.416
TCONS_00057917	337.775	0	837.325	0	164.145	646.894
nonstrand_TCONS_00077024	208.812	128.865	0.00358257	168.771	0.0209893	0.00352271
TCONS_00142837	170.202	167.301	70.8991	209.385	202.948	196.401
nonstrand_TCONS_00086698	152.172	185.219	57.9503	211.139	88.8013	171.909
TCONS_00246292	140.497	196.238	125.101	151.472	132.493	230.64
TCONS_00044258	101.136	235.526	0	0	0	0
TCONS_00092644	185.763	150.352	160.317	264.787	234.088	353.93
TCONS_00188628	157.778	178.229	27.4221	7.16284	49.4611	59.7412
TCONS_00152512	139.211	196.72	36.0034	0	131.672	141.831
TCONS_00176425	226.131	108.872	255.451	430.405	514.412	710.172
TCONS_00055387	153.331	181.127	0	0	73.1348	0
nonstrand_TCONS_00023465	141.972	191.941	227.478	52.9109	94.7523	205.953
TCONS_00104455	142.923	190.864	98.213	201.134	496.965	270.165
nonstrand_TCONS_00035534	156.281	177.054	32.367	233.849	88.6269	255.186
TCONS_00086138	218.075	114.762	0	0	0	0
nonstrand_TCONS_00106560	171.723	160.759	7.02159	72.1495	34.1539	57.457
TCONS_00187698	132.784	199.442	103.719	96.1114	52.0798	27.3651
TCONS_00222580	160.883	171.263	0	0	101.836	216.614
TCONS_00078688	77.7407	253.459	60.5799	251.565	164.931	478.716
TCONS_00245769	148.71	182.325	77.3557	160.978	168.108	85.6557
TCONS_00198309	214.72	115.166	0	0.00978219	211.756	0.00754211
TCONS_00144340	2.37595	326.663	209.113	4.44535	0	1102.41
TCONS_00053727	180.216	148.664	0.0466199	55.7326	165.795	125.498
TCONS_00029255	208.186	120.447	0	63.6491	56.2028	0
TCONS_00174498	189.815	138.675	22.9641	32.0179	27.4982	38.5775
TCONS_00187127	189.56	138.091	164.544	91.5082	277.535	104.202
TCONS_00139996	264.371	63.2719	1.09983	137.971	193.489	28.1486
TCONS_00090620	140.462	186.257	219.029	94.832	215.138	216.431
TCONS_00247174	0	326.318	361.58	132.281	210.106	302.009
nonstrand_TCONS_00073821	115.976	209.358	58.9487	0	27.5671	0
TCONS_00221370	157.442	167.715	54.0214	110.376	49.8174	0
TCONS_00221560	148.687	175.882	228.053	230.707	70.8861	118.956
TCONS_00116601	154.042	170.282	51.8902	0	0	0
nonstrand_TCONS_00028792	177.598	146.64	89.1177	69.8153	93.7908	88.2405
TCONS_00024950	196.833	127.395	24.7802	25.6692	135.221	87.3295
TCONS_00230637	134.255	189.865	97.8979	124.553	85.1448	130.109
TCONS_00086649	74.3445	248.632	0	65.4168	71.5868	61.0557
TCONS_00090908	179.519	142.794	61.4631	125.154	113.776	385.601
TCONS_00039511	169.434	152.598	82.8621	118.523	195.891	183.878
TCONS_00006828	184.745	136.744	0	176.445	0	0
TCONS_00034709	103.096	218.323	85.6652	377.746	194.466	236.876
TCONS_00116948	202.667	118.352	331.366	329.181	245.449	131.053
TCONS_00004611	189.262	131.614	28.0316	86.9765	102.132	154.83
TCONS_00062082	320.455	0.0531875	316.059	0.0286158	0.0459409	4.57731
TCONS_00168499	261.948	58.4647	1043.97	339.482	623.37	746.165
TCONS_00216131	195.66	124.156	157.155	98.8248	112.89	112.18
TCONS_00238404	140.659	178.758	0	67.6322	44.1753	102.843
nonstrand_TCONS_00009243	299.19	19.4113	0	102.677	39.1085	19.565
TCONS_00034033	160.303	158.229	81.2411	244.908	249.728	174.219
nonstrand_TCONS_00090172	111.263	206.923	913.786	1518.81	1431.23	2196.06
TCONS_00073839	176.295	140.32	60.3785	0	0	0
nonstrand_TCONS_00076882	179.311	136.984	106.92	246.986	104.344	14.1236
TCONS_00031767	0.089045	315.996	325.328	404.95	200.439	308.143
TCONS_00132058	208.954	107.004	551.871	281.245	386.439	158.977
TCONS_00029352	215.373	100.561	64.0091	166.462	173.923	240.452
TCONS_00043302	198.364	117.236	314.3	449.069	634.455	327.534
TCONS_00146300	156.329	158.996	586.198	461.79	445.582	193.631
nonstrand_TCONS_00029467	182.883	132.43	84.4309	131.421	0	83.3847
nonstrand_TCONS_00065098	157.341	157.929	128.17	172.565	328.382	101.548
TCONS_00218094	176.802	138.268	89.9806	0	0	140.531
TCONS_00080528	141.019	172.976	73.3708	168.018	239.083	232.158
TCONS_00020630	149.656	163.338	194.752	81.1531	223.112	154.106
TCONS_00089364	245.881	66.761	63.8489	66.2502	154.594	252.222
TCONS_00014289	175.217	137.098	89.2001	0	0	69.6599
TCONS_00117694	38.4167	273.839	127.891	108.884	59.6676	176.602
TCONS_00067090	144.161	167.221	12.5084	52.1342	101.795	138.582
TCONS_00126143	103.851	207.495	53.4584	54.6273	0	209.906
TCONS_00113274	173.184	137.929	237.326	544.188	219.428	372.363
TCONS_00169681	122.577	187.955	123.394	0	118.024	0
TCONS_00239554	125.511	184.921	653.309	503.613	366.358	372.206
TCONS_00167222	187.663	122.418	58.5061	20.2528	35.3849	92.4777
TCONS_00061539	299.542	10.5187	200.59	28.5045	137.078	103.014
nonstrand_TCONS_00093456	62.3076	247.747	85.6283	68.4113	40.9872	121.424
TCONS_00070465	128.454	181.251	32.1292	65.5562	69.1679	149.127
TCONS_00032988	200.977	108.277	415.976	1036.44	633.477	1038.1
TCONS_00107733	109.921	198.974	101.589	145.021	62.1298	95.172
TCONS_00140794	120.725	187.807	50.2787	130.971	136.396	139.26
TCONS_00213370	166.27	141.605	69.0287	43.934	25.7425	0
TCONS_00051573	120.675	186.478	237.239	188.904	164.156	143.529
TCONS_00256790	144.206	162.653	37.5689	98.0127	279.854	275.171
TCONS_00019282	102.229	204.352	210.541	322.842	145.52	248.047
TCONS_00101845	139.489	166.06	250.814	206.256	286.571	177.57
TCONS_00028741	158.301	147.175	46.9509	510.989	42.674	74.1575
TCONS_00123064	138.5	166.609	548.416	602.355	451.787	472.326
TCONS_00109252	79.7905	224.812	0	42.3581	0	162.193
nonstrand_TCONS_00038056	190.747	113.217	126.195	187.35	228.811	185.273
nonstrand_TCONS_00093460	147.121	156.681	43.5731	154.392	71.7528	0
nonstrand_TCONS_00044882	303.759	0	2.44086	122.374	0	84.8996
TCONS_00221531	162.231	141.299	179.568	176.266	190.852	108.708
TCONS_00122141	129.702	173.669	44.6195	0	40.9629	70.1958
TCONS_00064203	0	302.997	132.94	0	255.642	0
TCONS_00174328	145.753	155.626	0	51.2422	92.164	78.6833
TCONS_00099900	0	301.303	221.929	339.853	102.402	261.328
nonstrand_TCONS_00077557	94.9628	206.158	35.3652	80.1107	74.5937	75.4882
nonstrand_TCONS_00045320	161.478	139.261	217.481	154.374	53.6547	164.245
nonstrand_TCONS_00061487	106.24	194.17	0	194.979	63.7358	150.969
TCONS_00032987	300.318	0	406.058	812.688	479.76	791.379
TCONS_00098516	230.253	69.9779	0	30.8209	27.1897	70.5778
TCONS_00020131	140.609	159.603	0	180.779	212.503	206.945
TCONS_00141063	0	299.27	393.743	648.626	1008.62	713.274
TCONS_00175067	118.457	180.523	88.1875	184.107	143.289	125.707
TCONS_00046271	89.1997	209.186	272.321	273.757	170.618	0
TCONS_00160951	223.552	74.7686	106.835	81.0712	149.102	73.6374
TCONS_00081656	171.876	126.147	509.045	491.857	595.821	320.968
TCONS_00107156	161.157	135.774	30.1956	109.065	172.31	146.842
TCONS_00170137	0	296.788	0	0	182.422	150.943
nonstrand_TCONS_00016067	105.405	190.885	407.153	181.435	94.9683	78.5461
TCONS_00153124	120.277	175.967	698.912	1163.45	953.537	1123.31
TCONS_00155913	135.359	160.75	0	211.077	0	54.3152
TCONS_00118433	58.964	237.081	63.2335	0	58.5978	91.9856
TCONS_00231634	168.888	126.119	0	0	164.145	0
TCONS_00248974	218.794	75.8804	258.936	534.511	354.507	280.705
TCONS_00198313	155.567	138.776	44.1488	76.5896	173.17	186.258
nonstrand_TCONS_00066712	23.7643	270.461	295.932	434.302	291.552	447.84
TCONS_00119429	189.116	104.992	113.457	113.494	248.906	207.194
TCONS_00027137	137.075	156.998	94.1249	51.9364	134.667	22.2496
TCONS_00223533	209.923	83.8575	162.064	110.376	249.087	212.095
TCONS_00018067	140.88	152.727	97.472	75.7415	66.4727	19.241
TCONS_00126602	222.039	71.3029	0	0	84.1698	144.123
TCONS_00018768	87.6086	205.647	0	89.7306	83.7603	69.6599
TCONS_00053765	0	293.251	0	0	390.729	150.921
nonstrand_TCONS_00014781	172.449	120.684	168.516	186.133	187.757	148.703
nonstrand_TCONS_00065687	187.868	105.118	105.101	0.511414	202.185	64.5469
TCONS_00012429	292.565	0	0	0	0	0
TCONS_00018075	128.341	163.942	135.129	85.3945	70.8438	96.2138
TCONS_00017518	134.838	157.024	70.3247	134.773	184.896	148.593
TCONS_00222819	149.759	141.53	47.9849	25.006	97.6034	94.9432
TCONS_00075205	200.445	90.8229	220.168	83.3244	111.187	117.275
TCONS_00125847	189.941	100.514	64.963	0	0	0
TCONS_00155851	149.083	141.299	103.107	106.755	117.271	81.3921
TCONS_00235528	96.6898	193.602	49.8223	152.997	229.264	117.457
TCONS_00119259	183.695	106.504	81.64	56.3137	173.446	85.9048
nonstrand_TCONS_00053038	142.375	147.512	154.782	174.741	133.958	213.746
TCONS_00002873	114.045	175.736	115.126	0	0	179.156
TCONS_00160950	171.653	117.946	89.0411	187.728	80.2137	47.5844
TCONS_00206809	230.441	59.0379	193.023	95.4161	83.1523	96.9013
TCONS_00036819	159.403	129.662	70.9134	195.993	236.348	130.669
TCONS_00072075	66.9072	221.708	0	0	93.837	0
TCONS_00061541	287.944	0	90.8818	329.942	0	94.5015
TCONS_00217217	160.813	127.015	46.6883	114.377	96.912	122.875
TCONS_00216127	160.009	127.771	0	224.206	253.192	43.0932
TCONS_00179050	179.253	107.905	92.4573	47.401	42.4727	72.7055
TCONS_00091289	126.014	160.997	116.794	335.509	204.12	260.205
TCONS_00012540	0	286.619	449.73	189.503	187.058	528.069
TCONS_00135871	148.055	138.362	61.9522	119.028	92.3482	90.3082
TCONS_00004492	138.226	147.813	380.11	243.446	262.081	410.898
TCONS_00191944	133.35	151.497	110.615	28.6064	25.1842	65.4657
TCONS_00099904	158.289	126.441	271.537	55.473	50.0881	298.49
TCONS_00205455	145.79	138.83	89.7661	107.427	179.491	129.592
TCONS_00191111	157.283	127.262	32.5726	268.927	178.397	154.078
nonstrand_TCONS_00010455	126.189	158.349	138.162	112.278	128.173	163.158
nonstrand_TCONS_00042136	167.473	117.032	49.9063	65.1989	134.985	197.705
TCONS_00165956	26.4544	257.643	82.2952	141.899	174.856	21.6477
nonstrand_TCONS_00001133	134.694	148.588	162.469	217.645	86.0845	154.867
TCONS_00021513	244.13	39.0944	150.933	0	46.3135	118.599
TCONS_00246334	155.791	127.282	194.455	168.55	88.0692	64.0742
TCONS_00002667	146.084	136.417	261.886	244.391	253.524	337.494
TCONS_00128567	214.803	67.4591	17.182	160.77	62.2829	203.78
TCONS_00148241	200.977	81.208	173.323	393.133	316.739	300.502
TCONS_00133954	136.471	144.838	37.4829	164.732	87.7627	56.4524
TCONS_00003623	131.328	149.33	82.1851	78.2531	111.993	81.13
TCONS_00171771	153.252	127.331	92.8391	48.121	42.1858	73.3219
TCONS_00134256	171.973	108.43	0	38.1491	0	58.3607
TCONS_00229422	153.84	126.1	117.523	178.276	250.965	262.191
nonstrand_TCONS_00069886	113.045	166.837	65.0547	24.2649	22.3537	49.7304
nonstrand_TCONS_00061493	176.206	102.644	192.452	0.0242403	0.405605	85.5774
TCONS_00198917	222.662	55.6277	0	0	0	0
TCONS_00246355	65.3129	212.201	591.932	419.586	228.291	160.74
TCONS_00061910	100.739	176.496	29.9483	62.3376	108.447	142.134
TCONS_00086927	77.6758	199.261	43.9951	100.817	118.311	38.7249
TCONS_00024070	81.1092	195.803	0	86.0728	76.8064	98.8933
TCONS_00106489	186.584	90.2613	231.461	277.892	670.963	455.686
TCONS_00106213	169.297	106.992	0	14.0742	303.982	44.347
TCONS_00108938	111.206	165.007	104.68	82.4114	16.6628	44.8086
TCONS_00098154	276.135	0	0	0	0	0
TCONS_00025186	154.109	121.222	230.051	189.371	217.589	292.873
TCONS_00186163	104.598	170.721	108.74	150.668	49.2932	100.29
TCONS_00212343	117.302	157.457	80.8011	166.159	148.062	63.6089
TCONS_00168427	140.544	133.322	72.9307	176.316	44.2089	57.5868
TCONS_00239922	0	273.489	182.246	529.335	180.138	702.615
TCONS_00032229	133.405	139.835	336.657	226.19	233.588	344.304
nonstrand_TCONS_00102216	151.762	121.386	208.402	159.821	48.0016	81.8503
TCONS_00132142	151.762	121.386	0	0	48.0016	245.551
TCONS_00090421	90.8712	182.27	46.8624	0	172.272	36.8468
TCONS_00060940	128.986	144.144	28.9177	65.761	157.527	172.336
TCONS_00172560	178.432	94.6399	61.0973	0	282.696	95.8325
TCONS_00230634	233.056	39.8764	75.5161	21.3112	197.308	33.0789
TCONS_00256791	133.146	139.567	39.5303	20.5234	107.6	93.7208
TCONS_00190613	0	272.46	0	473.31	0	370.53
TCONS_00128555	160.739	111.527	377.313	383.575	661.155	523.255
TCONS_00168483	97.1758	174.253	100.967	125.782	54.9766	31.9144
TCONS_00155955	84.1969	187.121	12.5236	39.1481	45.2977	49.5538
TCONS_00028441	64.9907	206.147	0	0	123.7	52.223
TCONS_00041861	54.2203	216.367	0	113.884	257.434	43.7892
TCONS_00238414	161.335	109.087	55.7584	0	25.3923	0
TCONS_00080358	80.9243	189.368	72.2308	75.2806	119.716	85.7492
TCONS_00258813	213.336	56.1863	0	516.162	203.28	56.9784
nonstrand_TCONS_00010747	141.53	127.86	81.1622	92.4864	146.428	122.738
TCONS_00061534	150.128	119.155	139.411	116.19	190.887	37.2313
TCONS_00199655	203.614	65.5317	0	172.838	154.255	165.493
TCONS_00145999	186.143	82.8846	228.732	146.31	239.218	125.195
TCONS_00075868	125.828	143.083	234.944	459.413	237.564	226.663
TCONS_00045003	268.593	0	404.028	398.778	259.228	209.017
TCONS_00085902	139.299	129.252	198.221	53.3397	104.394	45.4229
TCONS_00150460	153.114	115.361	0	0	0	0
TCONS_00070494	170.359	97.6693	0.00554688	17.8337	43.5541	3.95018
TCONS_00192078	193.557	74.2571	69.8875	105.834	92.4131	135.908
nonstrand_TCONS_00099902	134.859	132.869	112.034	146.627	276.146	132.779
TCONS_00234481	267.599	0	0	0	0	0
TCONS_00054072	198.56	68.9848	110.115	256.382	268.401	313.022
TCONS_00137532	92.4826	174.297	50.0441	64.7108	220.767	115.303
TCONS_00147460	174.209	92.4779	0	304.037	0	140.44
TCONS_00063478	136.643	129.06	25.4139	117.491	64.3005	92.9799
TCONS_00088470	189.643	75.9872	195.49	100.099	179.833	384.128
nonstrand_TCONS_00014777	134.446	130.904	139.396	259.53	533.238	197.99
TCONS_00035114	79.4275	185.89	0	197.068	149.54	140.286
TCONS_00012129	264.974	0	1196.46	525.224	127.821	412.743
TCONS_00053772	62.5125	202.348	32.367	233.849	384.05	178.63
TCONS_00127052	126.641	137.49	263.038	272.848	159.268	51.9478
TCONS_00048595	208.797	55.0404	0	72.2506	0	0
TCONS_00137354	208.797	55.0404	0	0	66.298	0
TCONS_00253145	118.252	145.254	86.1917	141.144	44.5318	38.9782
TCONS_00256442	263.289	0.0931153	1192.61	1067.76	545.959	996.403
TCONS_00248751	103.262	160.119	209.214	104.545	0	0
TCONS_00085181	170.687	92.2395	796.021	213.3	537.453	110.654
nonstrand_TCONS_00022346	134.432	128.354	419.961	272.415	613.762	497.061
TCONS_00013571	62.908	199.789	0	0	0	0
TCONS_00070412	146.468	115.581	149.821	0	209.438	58.6209
TCONS_00046670	169.214	92.5672	174	285.592	295.92	211.657
TCONS_00054820	261.452	0	0	0	126.077	101.896
TCONS_00053766	111.526	149.879	76.8644	79.1055	246.254	211.862
nonstrand_TCONS_00056571	156.883	104.512	81.7247	149.188	64.5918	121.317
TCONS_00040313	136.081	124.966	53.0574	55.1478	48.0931	27.9646
TCONS_00215222	245.712	15.2338	162.227	200.214	170.664	386.666
nonstrand_TCONS_00105581	182.014	78.8844	58.5273	374.185	177.404	0
TCONS_00186201	61.6318	199.037	96.1638	183.392	174.197	240.826
TCONS_00259895	205.878	54.3021	281.194	213.877	522.863	220.202
TCONS_00232508	121.751	138.256	87.8281	101.819	123.379	69.5403
TCONS_00146275	96.7485	163.114	211.975	226.949	86.4083	119.99
TCONS_00103971	246.087	13.7615	363.212	0	219.594	139.114
nonstrand_TCONS_00077568	141.132	118.596	85.7608	127.987	149.297	194.175
TCONS_00122881	67.6867	191.408	560.32	288.795	288.034	220.772
TCONS_00239757	143.62	115.061	197.371	151.559	227.006	155.116
nonstrand_TCONS_00044879	124.089	134.433	107.982	71.9567	0.0093705	64.0776
TCONS_00016241	51.6523	206.437	159.544	217.404	49.0226	167.063
TCONS_00131130	258.021	0	0	0	0	0
TCONS_00083511	0	258.012	112.61	0	0	0
TCONS_00106487	185.124	72.2138	0	94.4567	354.339	367.148
TCONS_00037786	79.3111	177.731	61.7968	42.7613	37.3944	32.553
TCONS_00116446	146.282	110.642	0	0	0	0
TCONS_00147108	182.24	74.5627	108.397	42.3343	49.0321	53.6029
TCONS_00222051	85.3406	171.462	2378.4	3752.28	7438.01	5093.46
TCONS_00062940	0	256.22	0	331.208	0	0
nonstrand_TCONS_00065932	160.337	95.7973	205.594	187.397	365.877	179.721
TCONS_00250109	141.723	114.397	146.587	113.242	201.098	202.087
TCONS_00223363	134.873	120.91	83.1204	113.594	51.8856	81.0519
nonstrand_TCONS_00040593	108.222	147.531	202.289	146.997	112.122	62.0596
nonstrand_TCONS_00002884	123.191	132.133	42.4053	87.1191	155.557	66.7402
TCONS_00084585	103.531	151.777	21.5061	44.6252	39.058	84.9522
TCONS_00217125	161.274	93.6871	0	24.7816	21.7396	0
TCONS_00061529	83.1863	171.763	65.3556	0	0	0
TCONS_00249332	168.855	85.9312	1095.99	522.959	895.885	848.481
TCONS_00027376	254.68	0	0	0	0	99.4111
TCONS_00022762	96.8515	157.456	0	0	0	0
TCONS_00054073	87.6835	166.361	0.0493547	0	217.511	0
TCONS_00070472	139.876	113.741	24.1955	175.494	43.9979	152.844
nonstrand_TCONS_00009982	131.893	121.591	138.768	159.972	220.517	133.307
nonstrand_TCONS_00010409	212.944	40.4992	221.255	125.23	27.7982	86.242
TCONS_00230567	112.814	140.204	78.1559	121.734	0.00172939	0
nonstrand_TCONS_00013735	135.481	116.64	0	142.324	184.826	247.951
TCONS_00062984	121.63	130.436	142.328	165.025	187.071	189.047
TCONS_00073246	128.268	123.599	59.6997	65.2386	118.056	46.7188
TCONS_00088380	108.005	143.573	238.864	234.079	216.146	289.02
TCONS_00168592	83.525	167.906	43.1185	88.5544	79.1134	67.8537
TCONS_00187853	159.955	91.3069	72.3584	384.015	95.679	111.783
TCONS_00126586	140.192	110.834	71.7718	72.7395	66.7783	0
TCONS_00086140	180.034	70.3337	0	0	0	0
TCONS_00146795	138.878	111.368	190.94	293.464	263.329	225.16
TCONS_00065239	59.7531	190.253	5470.09	6610.03	4950.66	5355.97
TCONS_00239219	109.143	140.797	89.3953	161.233	154.004	173.789
TCONS_00037212	141.12	108.054	60.9241	84.9464	114.372	84.4916
TCONS_00233727	157.13	92.02	252.985	131.191	102.701	133.437
TCONS_00060841	202.064	46.7867	29.9122	61.819	27.2701	0
TCONS_00097296	203.889	44.8673	0	0	33.6441	95.5016
nonstrand_TCONS_00097705	69.8828	178.788	133.081	103.32	88.1175	146.641
nonstrand_TCONS_00090936	85.1525	163.33	106.501	57.0761	53.2279	34.1091
TCONS_00147327	73.7847	174.618	0	76.3562	70.3453	0
TCONS_00137992	247.691	0.384127	542.517	320.196	748.093	0.103829
nonstrand_TCONS_00016072	152.409	95.6393	187.87	146.758	304.061	115.239
TCONS_00252350	161.767	86.0866	221.929	0	0	43.5547
nonstrand_TCONS_00040035	97.7945	148.568	155.482	244.483	43.3495	72.5718
TCONS_00108542	115.466	130.703	0	24.8383	42.2114	119.866
TCONS_00002122	176.794	69.1338	0	180.97	84.5276	210.783
TCONS_00110146	76.6186	169.201	87.1105	107.95	84.7842	179.78
TCONS_00235313	101.443	144.175	105.223	108.919	0	20.7636
TCONS_00085133	0	245.446	26.4034	27.8998	65.8118	0.0042494
TCONS_00034664	0	245.157	0	160.7	148.627	124.412
TCONS_00181126	171.251	73.5545	0	0	0	0.00294576
TCONS_00094075	189.18	54.9581	16.9268	17.6001	15.3376	13.3841
TCONS_00041144	0	243.991	0	160.617	96.5057	411.321
TCONS_00112784	134.906	109.006	34.9006	143.914	31.893	27.5031
TCONS_00068148	150.422	93.2892	39.0422	65.0734	105.379	111.301
nonstrand_TCONS_00029236	157.268	86.27	84.1641	79.2445	106.133	106.735
TCONS_00181092	116.383	127.078	19.5436	15.3294	7.78678	7.74422
TCONS_00180676	115.276	127.193	49.7069	152.441	49.5388	93.497
TCONS_00124842	148.913	93.5044	0	114.881	0	0
TCONS_00181107	137.239	104.976	49.253	116.707	220.053	185.823
TCONS_00002657	183.913	58.2338	271.089	102.677	218.084	79.1464
TCONS_00076029	132.769	109.3	81.1226	120.277	124.78	155.412
TCONS_00003990	142.099	99.843	74.0161	88.2236	105.077	242.752
TCONS_00133952	163.949	77.6396	0	0	112.622	0
TCONS_00119261	133.35	108.212	55.3073	57.2128	25.1842	65.4657
TCONS_00033496	163.879	77.2815	132.472	0.00333114	0.00334946	0.00319912
TCONS_00134697	130.035	110.852	94.1896	156.503	166.574	180.693
TCONS_00146837	112.554	128.195	93.4738	72.6694	21.2387	92.2762
TCONS_00156329	205.83	34.7644	511.491	337.204	553.148	227.123
TCONS_00148653	99.5072	140.988	65.9873	127.883	136.188	156.752
TCONS_00156648	192.824	47.1546	60.1065	41.6029	163.629	31.6659
TCONS_00043461	92.3618	147.33	102.276	85.5689	43.1372	73.9947
TCONS_00028680	108.725	130.685	67.5178	81.5031	1.0221	76.3687
TCONS_00036994	239.19	0	120.51	119.642	230.166	468.487
nonstrand_TCONS_00069530	71.7513	166.84	85.7982	72.1659	10.1931	3.94394
TCONS_00217219	119.213	118.702	32.9891	80.9665	64.0536	39.4975
TCONS_00129045	144.331	93.5734	119.649	30.9095	27.2701	0
TCONS_00026659	99.5578	138.057	17.7965	0	32.2712	0
TCONS_00054074	97.2169	140.308	18.3502	89.4094	74.5439	72.2428
TCONS_00051269	0	237.476	0	0	0	0
TCONS_00014836	92.5615	144.428	94.0931	377.821	88.5849	73.4296
TCONS_00149164	92.5615	144.428	94.0931	0	0	0
TCONS_00024071	159.325	77.3299	32.9918	0	0	26.0082
TCONS_00237220	134.297	102.272	0	0	0	0
TCONS_00240412	94.677	141.794	82.0603	170.691	133.808	142.763
TCONS_00021332	186.335	49.3385	0	0	0	0
TCONS_00085901	0.114666	235.525	203.205	161.609	115.353	332.713
TCONS_00192942	136.144	99.4743	442.186	562.866	444.638	389.604
TCONS_00095899	133.6	101.851	0	72.9163	73.7555	49.4864
TCONS_00086137	106.296	129.032	0	0	0	0
TCONS_00227796	210.479	24.8066	34.6108	84.1904	31.2817	18.2624
nonstrand_TCONS_00094529	134.494	100.77	35.5607	74.8427	94.8624	112.699
nonstrand_TCONS_00070124	100.06	134.306	180.102	89.0231	59.9141	97.5739
TCONS_00187295	9.40459	224.862	343.476	1.80971	9.55317	0
TCONS_00030130	0	234.051	0	0	0	119.871
nonstrand_TCONS_00002356	233.829	0	0	298.786	0	0.0038618
nonstrand_TCONS_00061489	147.251	86.4995	0	336.678	155.271	129.009
TCONS_00251598	60.9595	172.737	473.547	130.386	230.431	298.726
nonstrand_TCONS_00109510	36.7344	196.186	281.681	333.954	277.228	283.647
nonstrand_TCONS_00044419	16.5512	216.229	0	0	31.1941	13.608
TCONS_00233770	111.941	120.339	38.5692	119.088	0.00228526	0.000762701
TCONS_00256773	0.0275334	232.154	166.133	146.738	111.604	57.8624
TCONS_00166721	131.951	100.169	63.3615	93.0112	159.088	281.452
TCONS_00091951	164.95	66.8943	256.491	294.69	77.8932	134.913
TCONS_00197477	231.694	0	67.7379	59.1059	0.0842915	61.958
TCONS_00022843	117.12	114.276	194.482	25.188	154.731	134.369
TCONS_00038868	164.49	66.7106	85.2602	117.554	284.806	22.4234
TCONS_00130427	0	231.051	0	100.636	94.9649	0
nonstrand_TCONS_00009448	126.173	104.197	69.6928	48.8081	69.685	58.4412
nonstrand_TCONS_00069481	127.343	102.897	49.3234	0	0	0
TCONS_00132768	60.0275	170.144	217.639	160.549	311.969	196.15
TCONS_00149611	154.802	75.1759	96.1901	165.492	146.305	176.965
TCONS_00219411	68.1494	161.821	0	0	64.8978	0
TCONS_00055582	177.28	52.6512	0	0	0	13.2533
TCONS_00079073	103.584	126.146	0	194.55	122.247	105.982
TCONS_00085307	128.085	101.452	66.8476	9.96481	60.3624	25.2398
TCONS_00203975	98.3954	130.896	33254.9	43157.8	25013.8	21887.2
nonstrand_TCONS_00101515	107.856	121.32	14.0316	43.8303	0	33.3029
TCONS_00238651	94.3392	134.798	175.721	96.1426	180.637	8.97969
TCONS_00130616	58.4381	170.588	127.826	0	0	192.715
TCONS_00058437	58.6524	170.015	338.766	159.304	233.477	196.886
TCONS_00166726	180.621	47.8796	309.166	62.9436	0	145.462
TCONS_00142297	111.593	116.79	132.296	177.064	295.675	264.19
TCONS_00018074	90.0456	138.306	316.493	391	413.226	185.555
TCONS_00012033	62.374	165.431	33.9579	22.6973	101.214	106.299
TCONS_00112478	96.3815	131.201	16.7062	34.7451	0	52.841
TCONS_00068363	129.011	98.5447	129.598	128.182	124.38	0
TCONS_00199560	54.2203	173.093	223.135	56.9422	0	87.5783
TCONS_00056731	64.6911	162.35	109.36	335.045	125.651	261.772
TCONS_00034453	88.4237	137.83	165.87	96.1713	158.074	175.127
TCONS_00109877	105.584	120.622	117.186	77.3383	105.847	196.193
TCONS_00166402	146.487	79.3574	202.649	314.795	576.094	459.951
TCONS_00045915	105.308	120.049	21.8731	136.136	99.3282	69.1166
TCONS_00207895	71.447	153.855	381.586	437.072	478.977	250.569
nonstrand_TCONS_00000015	225.299	0	0.0582431	0	0	0
nonstrand_TCONS_00049929	0.160791	225.006	0.162314	298.421	0.162509	226.167
TCONS_00133957	151.458	73.5817	0	97.2002	57.2499	0
TCONS_00169051	121.069	103.906	115.556	106.931	194.481	88.6226
TCONS_00098763	201.882	23.077	0	0	0	32.7794
TCONS_00241359	87.6086	137.098	89.2001	0	83.7603	0
TCONS_00054837	44.8133	179.841	231.143	284.406	509.672	436.233
TCONS_00238127	129.903	94.4054	105.126	62.5188	54.3833	118.791
nonstrand_TCONS_00099901	33.9508	189.708	534.824	423.278	684.361	766.175
TCONS_00190823	133.231	90.3419	23.0533	167.3	251.389	364.148
nonstrand_TCONS_00105582	104.892	118.553	215.489	2.59479	546.444	355.706
nonstrand_TCONS_00040294	123.442	99.9159	63.9262	164.984	175.01	50.4048
TCONS_00243199	67.8763	155.466	141.283	161.811	242.915	190.013
TCONS_00056097	101.212	122.091	5595.45	4766.63	4530.61	5427.39
TCONS_00175589	114.182	108.66	211.276	183.641	99.7176	132.175
nonstrand_TCONS_00106097	130.864	91.468	0	20.1768	0	0
TCONS_00160077	134.67	87.213	73.6785	151.566	166.097	158.631
nonstrand_TCONS_00040184	16.5493	205.297	12.9108	77.8183	77.9832	96.244
TCONS_00228885	100.656	120.782	51.8371	159.033	238.765	40.7203
TCONS_00225936	104.126	117.18	0.0355615	136.825	294.715	242.521
TCONS_00008268	149.835	71.3539	0.00631497	1.98538	145.886	1.7143
TCONS_00150720	134.079	87.0351	55.6072	258.835	101.29	109.698
TCONS_00125861	135.166	85.7355	0	0	14.1381	0
TCONS_00230814	109.66	111.184	85.2602	0	25.8915	44.8469
TCONS_00242062	174.209	46.239	0	60.8073	55.1854	0
TCONS_00066345	174.209	46.239	0	0	0	0
TCONS_00205821	182.6	37.1311	852.927	883.985	796.852	1328.41
TCONS_00230088	0	219.713	753.241	772.033	995.212	1184.46
TCONS_00231410	84.2419	135.449	43.4842	133.935	79.7982	136.849
TCONS_00206907	121.698	97.9752	20.8288	13.3862	6.79692	41.5518
TCONS_00218091	0	219.586	285.83	104.542	207.965	246.86
TCONS_00042534	37.6027	181.874	38.8692	0	35.5865	30.6077
TCONS_00133965	120.921	98.5168	20.9354	65.179	57.0167	66.1651
TCONS_00232511	156.402	62.9828	0	0	148.062	63.6089
TCONS_00074154	100.88	118.033	34.9579	66.4247	0.40309	50.3239
nonstrand_TCONS_00023475	98.2892	120.339	23.026	170.484	117.981	282.628
TCONS_00200593	120.667	97.1184	41.5463	85.3891	76.1718	130.798
TCONS_00062746	63.5239	154.169	197.316	237.54	300.234	25.9253
TCONS_00085099	119.983	97.524	0	0	22.6475	0
TCONS_00112684	160.082	57.4157	52.1163	119.59	235.397	272.312
TCONS_00086639	159.446	57.8214	220.996	478.38	1302.52	378.504
TCONS_00060302	134.906	81.7547	0	35.9786	63.786	0
nonstrand_TCONS_00091903	171.171	45.4601	58.6534	59.7927	0	284.933
TCONS_00110568	122.577	93.9774	370.183	122.359	708.143	383.609
TCONS_00075787	122.577	93.9774	0	122.359	0	191.805
TCONS_00010704	122.577	93.9774	123.394	0	0	0
TCONS_00059007	170.632	45.5228	96.2156	31.2304	89.8284	29.9076
TCONS_00172416	117.598	98.285	58.9497	16.3351	69.9585	61.1913
TCONS_00164157	74.4871	141.291	77.6948	37.4825	53.877	75.7672
TCONS_00061532	0	215.721	49.5971	1.90227	16.7963	167.69
TCONS_00013404	96.698	118.465	50.2823	209.147	197.418	212.053
TCONS_00191440	152.955	62.1051	52.8829	54.7366	0	41.7402
TCONS_00096537	8.38737	206.667	0	185.518	0.0845616	0
nonstrand_TCONS_00053017	111.462	103.579	15.8148	55.6604	0	0.00405572
TCONS_00059033	103.12	111.912	0	0	0	0
TCONS_00175137	93.2964	121.728	0	80.5558	140.729	107.281
TCONS_00044382	74.3508	140.468	38.4322	39.5528	164.87	78.0786
TCONS_00190474	124.067	90.5832	769.014	720.771	1230.59	398.242
TCONS_00132057	85.4214	129.226	0	218.9	43.8551	119.753
TCONS_00226197	71.1185	143.503	73.5563	113.641	33.6387	86.9174
TCONS_00207772	121.068	92.9009	0	0	0	0
TCONS_00174796	83.1579	130.475	84.79	170.911	158.866	0
TCONS_00218907	96.222	117.311	0	0	0	0
TCONS_00027138	134.385	78.9616	119.715	176.625	187.65	266.756
TCONS_00070066	177.631	35.6514	183.262	281.92	378.764	396.338
TCONS_00175992	93.5886	119.598	94.9321	119.637	127.808	157.909
TCONS_00116537	90.3174	121.898	62.3716	32.2059	28.4483	49.1856
TCONS_00139519	65.8449	146.34	85.6232	124.627	69.3464	81.2156
TCONS_00098687	82.4597	129.433	168.194	169.564	551.284	328.614
TCONS_00134104	211.647	0.0400432	116.297	1.15198	145.989	157.194
TCONS_00132136	143.757	67.7697	410.566	347.611	179.311	166.299
TCONS_00144347	116.839	94.6675	90.7961	156.346	165.58	143.227
TCONS_00125841	119.595	91.8487	0	0	0	0
TCONS_00133951	22.6251	188.704	0	40.2281	0	3.57232
nonstrand_TCONS_00009859	113.105	97.9143	20.4047	14.5856	37.8464	0
TCONS_00155632	95.7467	115.061	0	0	0	0
TCONS_00144714	178.687	32.0335	40.85	226.254	0	141.156
TCONS_00129046	81.773	128.407	0	168.238	0	130.392
TCONS_00054107	78.4723	131.638	130.062	271.465	301.962	213.334
nonstrand_TCONS_00060745	103.624	106.254	19.372	134.496	45.3194	45.971
TCONS_00215615	175.391	34.4129	3.53368	0	0.0327541	9.30442
TCONS_00199300	89.2227	120.447	92.4329	95.4737	196.71	315.887
TCONS_00083258	120.324	89.3371	86.6774	94.3434	154.64	109.589
TCONS_00134636	184.598	24.9045	0	32.8958	0	25.1248
TCONS_00016273	91.9515	117.54	216.003	1.82964	165.041	127.274
TCONS_00225952	118.158	90.8202	119.117	118.327	341.001	92.6325
nonstrand_TCONS_00022436	0	208.927	39.7737	0	0	0
TCONS_00084483	35.4325	173.464	0	0	0	14.5579
TCONS_00238828	0	208.806	135.052	68.564	62.6911	52.9023
nonstrand_TCONS_00073556	84.0369	124.666	46.0701	0	66.1548	46.7143
TCONS_00021112	124.237	84.3203	64.5184	22.3126	78.1159	33.9809
TCONS_00013963	81.0977	127.396	0	250.4	0	0
TCONS_00197758	94.3659	113.448	340.485	298.904	223.701	267.626
TCONS_00206927	70.0064	137.402	72.8495	45.4999	65.9369	23.0513
TCONS_00210833	0	207.401	0	90.485	84.5276	0
TCONS_00165314	89.6808	117.554	149.147	0	52.392	0.00924511
TCONS_00120536	171.766	34.9213	0	0	0	0
TCONS_00051400	113.384	93.2443	123.437	86.0514	83.4244	134.502
TCONS_00077980	136.544	69.6542	70.9773	55.3279	16.0762	84.1726
nonstrand_TCONS_00056106	142.693	63.494	181.539	63.9612	123.484	56.2035
TCONS_00230129	0	206.147	199.948	270.802	0	104.446
TCONS_00175285	101.629	104.392	66.5357	27.8018	59.5715	21.1609
TCONS_00021551	185.84	20.0238	30.9038	0	22.385	44.8661
TCONS_00030195	147.569	58.2059	0	0	0	0
TCONS_00115818	0	205.647	0	0	0	0
TCONS_00078512	142.268	63.3197	0	33.1719	104.898	3.87212
TCONS_00075037	82.2917	123.135	97.5956	110.285	112.506	83.5482
TCONS_00005159	132.93	72.1126	46.0031	23.847	41.8032	72.6669
TCONS_00054775	204.376	0	0	0	0	0
nonstrand_TCONS_00049836	129.09	75.2029	9.1026	19.0482	6.83964	9.04504
TCONS_00135498	48.5842	155.626	50.0655	0	0	0
TCONS_00257606	203.902	0	118.129	0.0345915	175.577	184.718
TCONS_00119649	60.2068	143.639	61.8333	125.887	114.483	242.437
TCONS_00236292	67.4529	136.258	69.8012	35.9786	31.893	0
TCONS_00034069	79.137	124.462	0	244.705	226.591	126.344
TCONS_00196940	79.137	124.462	161.589	0	151.061	126.344
TCONS_00252222	0	203.556	0	66.8583	0	0
TCONS_00213939	83.2461	120.271	194.633	139.803	39.7671	132.991
TCONS_00147854	77.891	125.478	321.936	165.519	110.602	158.403
TCONS_00068880	178.178	25.1171	0	150.953	0	261.21
TCONS_00218093	112.381	90.598	77.4451	159.384	35.4508	121.976
TCONS_00187841	61.6516	141.317	77.0231	147.115	127.706	111.741
TCONS_00148058	131.447	71.3186	22.7464	23.5854	62.0019	107.797
TCONS_00043643	18.7475	183.977	0	184.358	135.501	304.235
TCONS_00120171	202.359	0	453.708	611.636	414.609	192.522
TCONS_00230281	202.273	0	0	102.554	96.9596	79.9142
TCONS_00144724	116.336	85.5382	19.1577	0	5.75786	0
TCONS_00130617	70.4602	131.326	88.2944	158.964	311.688	103.449
nonstrand_TCONS_00110088	56.9895	144.653	0	168.258	0	0.00936358
TCONS_00245215	159.144	42.3676	109.193	0	0	0
nonstrand_TCONS_00000014	0	201.258	0	0	0	198.995
TCONS_00056733	73.9999	127.103	21.0449	58.631	56.9422	66.6861
TCONS_00045976	110.899	89.9355	86.2159	118.854	78.557	90.6938
TCONS_00047585	77.8817	122.578	0	80.3498	222.94	0
TCONS_00043151	124.628	75.6441	32.2651	99.9104	58.8958	25.4388
TCONS_00121287	76.674	123.563	396.201	203.762	145.148	124.778
nonstrand_TCONS_00000040	50.3085	149.767	21.0196	14.5481	2.34095	0
TCONS_00233843	113.419	86.1285	68.2787	99.9864	65.6115	72.1529
TCONS_00235659	0	199.513	0	129.725	504.308	101.896
nonstrand_TCONS_00109316	135.748	63.6749	114.071	148.801	0	45.1976
TCONS_00134109	0.376331	199.031	57.2468	153.016	143.418	0.438574
TCONS_00197988	112.028	87.2829	168.581	230.535	203.139	93.9574
TCONS_00148235	110.273	88.9393	190.024	312.968	313.028	359.183
TCONS_00238246	135.777	63.2411	100.768	104.615	91.4458	95.5557
TCONS_00208618	0	199.011	437.126	99.6101	156.216	33.5076
TCONS_00172550	32.9394	165.93	94.1889	179.211	177.439	0
TCONS_00134847	31.6316	167.18	0	136.249	42.623	28.4264
TCONS_00053160	138.139	60.3368	31.0553	63.5896	34.6409	62.6701
TCONS_00117775	142.224	56.1863	0	0	0	0
TCONS_00164830	156.605	41.7111	53.7384	0	247.748	146.201
TCONS_00209018	103.179	94.9915	107.403	307.625	145.74	138.094
TCONS_00168492	78.9947	118.978	75.5117	114.758	136.201	146.834
TCONS_00255088	84.1246	113.682	174.387	180.274	158.92	275.149
TCONS_00044164	60.5821	136.676	0	108.183	85.2329	81.2388
nonstrand_TCONS_00093287	60.2388	136.789	0	0	0	0
nonstrand_TCONS_00034672	109.048	87.9729	225.522	77.3969	103.174	0
TCONS_00130355	109.043	87.0117	0	0	103.552	0
TCONS_00187740	129.783	66.2448	33.7422	35.0853	30.5734	213.444
TCONS_00053870	112.683	83.3242	44.5889	25.5248	102.079	83.8663
TCONS_00081120	0	195.713	84.79	256.366	397.165	66.2577
TCONS_00199708	46.5122	149.174	0	0	0	0
TCONS_00113874	110.209	85.1014	0	0	317.555	0
TCONS_00075447	110.209	85.1014	0	111.011	0	173.437
TCONS_00128972	110.209	85.1014	0	0	105.852	0
nonstrand_TCONS_00056107	114.245	80.8834	22.0465	64.8579	118.782	83.383
TCONS_00151630	74.6335	120.348	154.307	119.097	70.6277	60.7582
TCONS_00053341	126.907	68.0087	87.3388	0	40.0726	34.3567
TCONS_00089581	56.4068	137.981	410.323	142.037	319.076	138.98
TCONS_00017086	153.343	40.8705	263.176	376.649	97.0135	537.435
TCONS_00079363	88.0191	106.021	136.229	0	0	35.7143
TCONS_00198308	11.0301	182.875	243.914	442.872	455.333	586.763
TCONS_00024949	166.912	26.9791	34.5479	35.6209	31.5654	0
TCONS_00137998	62.7119	130.859	71.5733	72.9662	65.0652	150.697
TCONS_00194979	193.369	0	0	133.183	68.2757	89.8271
TCONS_00196521	92.8814	100.234	0	66.1968	29.261	126.404
TCONS_00106472	74.9108	118.11	153.168	154.913	0	59.9161
TCONS_00128111	108.075	84.8387	30.7513	16.0783	32.329	12.1847
TCONS_00172593	151.772	41.0883	0	54.3217	71.6383	82.8427
nonstrand_TCONS_00097704	88.4595	104.357	38.0326	157.331	130.857	188.915
nonstrand_TCONS_00010456	90.7409	101.526	41.7148	44.7526	109.734	98.8275
nonstrand_TCONS_00069625	191.603	0.181026	0	217.851	172.211	384.281
TCONS_00232171	0	191.768	0	404.158	45.4011	0
TCONS_00222185	137.252	54.3021	281.194	285.169	718.937	825.756
TCONS_00040935	56.4012	134.866	0	0	0	0
TCONS_00000929	75.4858	115.752	77.157	78.0175	19.6493	0
TCONS_00012397	190.649	0.0123851	0.0215645	199.365	0.0205187	0.021799
TCONS_00055066	164.121	26.537	67.9511	140.161	310.341	321.345
TCONS_00110542	95.8768	94.6369	30.8827	106.895	68.097	9.49458
TCONS_00046278	45.2263	145.163	0	143.468	128.603	73.3612
TCONS_00067851	96.2232	94.1264	139.975	145.329	181.452	126.418
TCONS_00117617	100.378	89.9188	39.0725	20.2297	0	9.28502
nonstrand_TCONS_00093596	125.021	65.2173	297.504	294.396	278.159	423.968
TCONS_00036158	107.258	82.5888	35.4515	39.2743	56.5589	19.7656
TCONS_00133963	104.689	84.9797	0	28.0833	74.1348	85.6786
TCONS_00059008	97.2564	92.3666	217.403	163.671	216.169	13.3521
TCONS_00010707	0	189.605	0	165.648	0	0
TCONS_00175259	44.5111	144.87	0	0	41.9937	0
TCONS_00209115	73.2342	115.581	74.9103	303.271	139.625	0
TCONS_00254535	0.0874664	188.674	0	169.82	0.0450641	0
TCONS_00115920	122.678	65.798	0	0	0	0
TCONS_00069648	0	187.955	0	0	0	95.9023
nonstrand_TCONS_00101039	52.3227	135.391	14.2821	32.8969	29.1647	22.073
nonstrand_TCONS_00044590	25.1848	162.282	74.028	129.514	85.2183	43.5003
TCONS_00052318	72.6918	114.762	0	75.2867	0	58.2015
TCONS_00014274	125.828	61.3212	130.525	54.0486	71.2691	61.8173
TCONS_00246260	186.884	0	94.9611	285.875	268.33	444.587
TCONS_00048845	80.7745	104.956	41.7137	0	38.2425	0.00448165
TCONS_00003621	184.286	0	69.0922	153.355	89.5798	164.286
TCONS_00156397	110.666	73.5555	271.035	711.398	508.217	403.819
TCONS_00126384	119.686	64.232	206.062	127.074	151.095	129.754
nonstrand_TCONS_00093459	30.4834	153.121	0.0319755	71.0371	172.233	259.807
TCONS_00114868	83.1711	100.328	85.876	44.0956	78.7754	135.144
TCONS_00156630	183.395	0	839.167	1217.24	701.941	946.053
TCONS_00055755	103.262	80.0594	0	0	99.0398	0
TCONS_00146274	106.044	77.1916	85.8824	204.569	44.371	29.129
TCONS_00124840	183.212	0	75.2643	0	15.0109	108.332
TCONS_00244079	161.091	22.0886	1.35067	0	194.403	181.81
TCONS_00209245	113.792	69.1806	235.858	274.243	268.727	186.055
TCONS_00131239	87.8911	94.9451	0	0	0	0
nonstrand_TCONS_00082835	64.1507	118.475	75.2283	148.36	143.328	66.1998
TCONS_00134637	70.6004	111.598	0	0	67.2655	0
TCONS_00226134	82.4723	99.5056	298.07	131.21	39.054	67.0151
nonstrand_TCONS_00022351	71.9409	109.714	0	24.3341	68.8029	55.4989
TCONS_00220668	114.506	66.7913	17.011	88.4349	15.4145	0
TCONS_00080677	116.897	64.3183	27.5174	43.1131	9.8581	72.8962
TCONS_00246622	52.6251	128.142	0	0	0	0
nonstrand_TCONS_00019963	121.468	59.2278	277.272	522.111	504.441	318.4
TCONS_00209027	180.131	0	0	0	131.865	51.2114
TCONS_00246352	134.875	44.953	131.575	162.826	68.5564	128.986
TCONS_00100019	63.2197	116.198	115.069	85.4813	104.241	129.992
TCONS_00073841	81.1092	97.9013	41.8857	86.0728	38.4032	131.858
TCONS_00176355	127.45	50.5712	0	0	0	0
TCONS_00226055	107.503	70.4728	179.155	70.0482	111.306	150.676
TCONS_00134887	97.9516	79.8308	20.3536	84.5141	18.4724	16.0834
TCONS_00132790	23.6272	154.096	31.2207	67.1985	64.4065	0.00441147
TCONS_00217097	0	177.661	0	0	221.874	181.147
[truncated: 4,104 more rows]
