# Supplementary material for: Genome-wide profiling of long non-coding RNAs from tomato and a comparison with mRNAs associated with the regulation of fruit ripening
Source: BMC Plant Biol. 2018 May 4;18:75. doi: 10.1186/s12870-018-1300-y (PMC5935960; doi:10.1186/s12870-018-1300-y)
Supplement: Supplementary file 6 — Statistical analysis of lincRNA expression levels in the MG versus BR stage. (XLSX 53 kb) [file 12870_2018_1300_MOESM6_ESM.xlsx]

## Sheet: Additional file 6
gene	logConc	logFC	pVal.Tgw	adj.pVal.Tgw	Cmn.Disp	Tgw.Disp	UpDown.Tgw	GM-rep1	GM-rep2	BR-rep1	BR-rep2
nonstrand_XLOC_003520	-5.11948	-1.70237	0.0138985	0.0376625	0.0254852	0.096867	-1	0	0	5	3
XLOC_099413	-5.11948	-1.70237	0.0139049	0.0376759	0.0254852	0.0969586	-1	0	0	5	3
XLOC_033204	-5.12162	-1.70203	0.0131303	0.0358723	0.0254852	0.0858413	-1	0	0	4	4
XLOC_162002	-5.12162	-1.70203	0.0131245	0.0358619	0.0254852	0.0857559	-1	0	0	4	4
nonstrand_XLOC_001792	-5.12388	-1.70168	0.0142662	0.0384987	0.0254852	0.102056	-1	0	0	3	5
XLOC_033935	-5.12387	-1.70168	0.0142573	0.0384828	0.0254852	0.101931	-1	0	0	3	5
XLOC_091224	-5.12387	-1.70168	0.0142617	0.0384904	0.0254852	0.101992	-1	0	0	3	5
XLOC_125263	-5.13591	-1.6945	0.0131061	0.0358349	0.0254852	0.0854896	-1	0	0	4.20255	3.88129
nonstrand_XLOC_007332	-5.20175	-1.66109	0.00864232	0.0249237	0.0254852	0.107833	-1	0	0	3	5.4533
nonstrand_XLOC_020850	-5.25813	-1.63415	0.0155089	0.0413811	0.0254852	0.221462	-1	0	0	1.55213	7.20332
XLOC_036877	-5.28601	-1.61427	0.007362	0.0216901	0.0254852	0.0824547	-1	0	0	5	4
nonstrand_XLOC_032936	-5.28789	-1.61393	0.0074675	0.0219626	0.0254852	0.0846223	-1	0	0	4	5
XLOC_148432	-5.28789	-1.61393	0.00746837	0.0219626	0.0254852	0.0846401	-1	0	0	4	5
XLOC_038899	-5.29045	-1.61358	0.00890363	0.0255697	0.0254852	0.112787	-1	0	0	3	6
XLOC_186182	-5.29045	-1.61358	0.00890644	0.0255736	0.0254852	0.11284	-1	0	0	3	6
XLOC_150287	-5.29462	-1.61324	0.0125799	0.0346117	0.0254852	0.176482	-1	0	0	2	7
nonstrand_XLOC_016783	-5.31256	-1.6001	0.0046456	0.0145076	0.0254852	0.0936369	-1	7.31888e-05	0.000143927	3.64849	5.51235
XLOC_179297	-5.43077	-1.53186	0.00548418	0.0167168	0.0254852	0.116193	-1	0	0	7	3
XLOC_096335	-5.43525	-1.53118	0.00413202	0.0131062	0.0254852	0.0787416	-1	0	0	5	5
nonstrand_XLOC_007571	-5.4372	-1.53084	0.00454326	0.0142354	0.0254852	0.0907415	-1	0	0	4	6
XLOC_089398	-5.41448	-1.52123	0.00381892	0.0122379	0.0254852	0.132091	-1	0.00269717	0.00340855	7.38685	2.74081
XLOC_105494	-5.54399	-1.46676	0.00344783	0.0111687	0.0254852	0.119344	-1	0.000246622	0.00071501	3.44563	7.36188
XLOC_079086	-5.68889	-1.37894	0.00179537	0.00625949	0.0254852	0.100962	-1	0	0	8	4
XLOC_061862	-5.69687	-1.37759	0.00121633	0.00444347	0.0254852	0.109275	-1	0	0	4	8
nonstrand_XLOC_017542	-5.72536	-1.35783	0.000794527	0.00303958	0.0254852	0.0740851	-1	0	0	6.55767	5.72788
XLOC_159720	-5.722	-1.34076	0.000789486	0.00302166	0.0254852	0.0735993	-1	0	0.00566691	6.1029	6.41423
XLOC_183797	-5.77363	-1.32923	0.00101887	0.00379702	0.0254852	0.0939668	-1	0	0	4.75423	7.92528
XLOC_012321	-5.77757	-1.32798	0.0168915	0.0445359	0.0254852	0.601775	-1	0.00139891	0.00167216	0.00137561	12.6701
XLOC_078835	-3.43247	-1.3092	0.0084048	0.0243355	0.0254852	0.0801901	-1	0	1	7	5
XLOC_105369	-5.80114	-1.30828	0.00125198	0.00455794	0.0254852	0.111869	-1	0	0	9	4
XLOC_094261	-5.8053	-1.3076	0.000475883	0.00191866	0.0254852	0.0743019	-1	0	0	7	6
XLOC_127886	-5.81476	-1.30625	0.00153513	0.00545948	0.0254852	0.171764	-1	0	3.80166e-05	3	10
XLOC_037658	-5.81939	-1.30592	0.00293487	0.00968516	0.0254852	0.247153	-1	0	0	2	11
nonstrand_XLOC_032622	-5.91213	-1.25311	0.0141772	0.038299	0.0254852	0.60187	-1	0	0	0	13.7658
XLOC_053896	-3.53396	-1.24101	0.00459082	0.0143578	0.0254852	0.107976	-1	1	0	9	4
nonstrand_XLOC_025786	-2.58301	-1.24014	0.0191542	0.0496552	0.0254852	0.088207	-1	2	0	5	7
XLOC_027760	-5.91479	-1.23921	0.000414208	0.00169178	0.0254852	0.0976342	-1	0	0	5	9
XLOC_144938	-5.93034	-1.23787	0.00495898	0.0153242	0.0254852	0.368045	-1	0	0	1	13
nonstrand_XLOC_028374	-5.9253	-1.23139	0.000308502	0.00129279	0.0254852	0.0786757	-1	0	0	6	8.12363
XLOC_010852	-2.68729	-1.17674	0.0163371	0.0432992	0.0254852	0.115007	-1	2	0	9	4
XLOC_115312	-2.6945	-1.17608	0.0117565	0.0326177	0.0254852	0.0793628	-1	2	0	6.99993	6
XLOC_030280	-6.01153	-1.17481	0.000210284	0.000914393	0.0254852	0.0845434	-1	0	0	6	9
XLOC_144939	-6.01671	-1.17415	0.000524942	0.00209547	0.0254852	0.144769	-1	0	0	4	11
XLOC_117924	-6.10265	-1.11719	0.000477375	0.00192308	0.0254852	0.165609	-1	0	0	3.79745	12.1187
XLOC_057397	-2.8142	-1.1163	0.00746204	0.0219576	0.0254852	0.0755101	-1	0	2	7	7
XLOC_061463	-2.80899	-1.11486	0.00728172	0.0214835	0.0254852	0.0734598	-1	1	1	6	8
XLOC_011376	-2.81084	-1.11453	0.00877423	0.0252553	0.0254852	0.0897322	-1	1	1	5	9
nonstrand_XLOC_022817	-2.8175	-1.1135	0.00908097	0.0259995	0.0254852	0.0929007	-1	0.000524487	2	9	5.05667
XLOC_021485	-6.10412	-1.11282	0.000149433	0.000668704	0.0254852	0.0911888	-1	0	0	6	10
XLOC_097422	-6.12501	-1.0982	0.000132247	0.000599581	0.0254852	0.0847525	-1	0	0	6.44787	9.79668
XLOC_093737	-3.82826	-1.06892	0.00166475	0.00585396	0.0254852	0.121454	-1	0	0.999696	4.75445	10.9997
XLOC_140063	-2.89937	-1.05459	0.00498761	0.01539	0.0254852	0.0761638	-1	2	0	7	8
XLOC_048276	-6.20024	-1.05235	0.000680476	0.00264637	0.0254852	0.22117	-1	0	0	3	14
XLOC_157966	-1.13986	1.1104	0.00724171	0.0213878	0.0254852	0.0456963	-1	12	23	33	36
XLOC_079510	-1.21684	1.12446	0.00405656	0.0128952	0.0254852	0.0404769	-1	13	21	37	34
XLOC_082131	-1.49086	1.13985	0.000472657	0.00190717	0.0254852	0.0409353	-1	12	18	42	34
XLOC_150288	-5.67085	1.1482	2.38558e-15	4.00449e-14	0.0254852	0.0573264	-1	1	1	41	62
XLOC_150286	-6.5232	1.14901	1.38074e-16	2.56565e-15	0.0254852	0.0566066	-1	1	0	42	62
nonstrand_XLOC_021012	-8.8081	1.15822	1.12878e-19	2.64118e-18	0.0254852	0.0455572	-1	0	0	60	46
XLOC_058456	-1.19563	1.18589	0.00423619	0.013394	0.0254852	0.0443275	-1	13	23	41	33
XLOC_098640	-1.50038	1.19144	0.000328509	0.00136685	0.0254852	0.0384682	-1	13	18	39	40
XLOC_114421	-1.58275	1.22077	0.000448372	0.00182018	0.0254852	0.0482409	-1	19	11	43	39
XLOC_153885	-1.73131	1.25118	0.00016863	0.000747752	0.0254852	0.0530661	-1	8	21	41	45
XLOC_177758	-1.78624	1.25158	4.8123e-05	0.000237146	0.0254852	0.0457598	-1	10	18	50	37
XLOC_014233	-1.70654	1.27924	0.000174814	0.000772059	0.0254852	0.052589	-1	8.83617	21.1386	39.4453	47.9281
XLOC_031727	-1.64352	1.37851	4.02826e-05	0.000201524	0.0254852	0.0364068	-1	15	18	45	48
XLOC_098641	-2.30966	1.38676	6.42218e-07	4.38707e-06	0.0254852	0.0552665	-1	11	12	39	64
nonstrand_XLOC_031725	-2.54253	1.39821	2.26469e-07	1.65157e-06	0.0254852	0.0594751	-1	13	7	67	40.1975
XLOC_024742	-1.55827	1.39887	7.93723e-05	0.000374409	0.0254852	0.0354455	-1	16	19	47	46
XLOC_141438	-2.01416	1.41153	1.81032e-06	1.16364e-05	0.0254852	0.040806	-1	14.5923	13	45.4846	55.4905
XLOC_032011	-1.20757	1.45281	0.00445349	0.0139921	0.0254852	0.0493084	-1	25	18	38	52
XLOC_057735	-1.67296	1.52424	1.80658e-05	9.67118e-05	0.0254852	0.035556	-1	19	17	54	50
XLOC_123674	-2.99202	1.53633	2.85738e-10	2.98864e-09	0.0254852	0.0504991	-1	8.99951	7.99941	49	74
nonstrand_XLOC_028649	-4.14874	1.55308	3.7447e-12	4.82369e-11	0.0254852	0.0720666	-1	7.9984	0	52.9993	79.9989
XLOC_164410	-4.40577	1.57953	1.33387e-15	2.29996e-14	0.0254852	0.0542248	-1	2	5	54	83
nonstrand_XLOC_032795	-1.577	1.58633	0.00011963	0.000546623	0.0254852	0.042648	-1	24.0869	15.2813	54.9429	52
XLOC_109026	-9.27879	1.60839	1.08939e-25	3.72391e-24	0.0254852	0.037846	-1	0	0.000283686	76.219	70.7112
XLOC_089489	-1.81393	1.65485	1.75388e-06	1.13051e-05	0.0254852	0.0357582	-1	15	22	57	60
XLOC_006308	-7.06427	1.66148	1.22252e-18	2.65025e-17	0.0254852	0.07061	-1	0.999953	0	51.9513	99.1505
XLOC_095569	-0.972123	1.68304	0.00771749	0.0225983	0.0254852	0.0339215	-1	29	27.9999	52.9999	48
XLOC_189235	-4.75872	1.69641	1.35186e-19	3.14863e-18	0.0254852	0.0418724	-1	0	6	76	75
nonstrand_XLOC_025467	-1.2822	1.71765	0.000510108	0.00204107	0.0254852	0.0376486	-1	19	32	54	57
XLOC_106474	-1.10132	1.73033	0.0032948	0.0107236	0.0254852	0.0395491	-1	25.9129	29.8146	64.345	43.5958
XLOC_115165	-1.85729	1.78725	1.27825e-05	7.05275e-05	0.0254852	0.05321	-1	13	27	80	50
nonstrand_XLOC_032577	-5.1147	1.78749	1.66181e-17	3.29555e-16	0.0254852	0.063074	-1	0	5	105	58
XLOC_140751	-1.29487	1.82098	0.000345473	0.00143132	0.0254852	0.0351583	-1	29	25	64	56
XLOC_141464	-1.54987	1.86423	1.7897e-05	9.58489e-05	0.0254852	0.0352508	-1	27	22	68.072	62
XLOC_114013	-1.08281	1.90967	0.00166455	0.00585396	0.0254852	0.0321475	-1	30	34	60	62
XLOC_101556	-6.53903	1.96841	8.72147e-28	3.39281e-26	0.0254852	0.0386503	-1	0	1.99972	86.781	101.289
XLOC_093571	-1.41056	2.02396	5.76903e-05	0.000279514	0.0254852	0.0338248	-1	32	27	72	70
nonstrand_XLOC_004634	-0.912483	2.07662	0.0126745	0.0348181	0.0254852	0.0409901	-1	44.1562	33.2069	59.0562	72.838
XLOC_144718	-0.935021	2.08879	0.00415037	0.0131538	0.0254852	0.0304632	-1	35	43	68	66
XLOC_190866	-1.06034	2.09655	0.00166628	0.00585855	0.0254852	0.0321713	-1	34	40	77	62
XLOC_028608	-1.04966	2.10039	0.00218772	0.00747492	0.0254852	0.0349036	-1	29	46	75	64
XLOC_100706	-3.33129	2.1859	2.08475e-13	3.00612e-12	0.0254852	0.0540426	-1	10	12	132	70
XLOC_190231	-1.36471	2.20387	4.0469e-05	0.000202297	0.0254852	0.0314409	-1	31.1177	38	76.2287	83.6951
XLOC_139625	-2.71799	2.26655	7.13547e-14	1.07155e-12	0.0254852	0.0321843	-1	18	16	107	96
nonstrand_XLOC_031463	-2.74416	2.26884	1.5388e-11	1.84539e-10	0.0254852	0.0465882	-1	13.7804	20.0139	79.7304	123.458
XLOC_130905	-0.788761	2.3076	0.0177234	0.0464494	0.0254852	0.0362234	-1	36	62	78	73
XLOC_191163	-1.61003	2.36632	2.59632e-06	1.62801e-05	0.0254852	0.0362334	-1	25	44	89	99
XLOC_155613	-1.29226	2.40486	6.71994e-05	0.000321351	0.0254852	0.0315422	-1	33	50	93	89
XLOC_001139	-0.946982	2.42487	0.00316852	0.0103532	0.0254852	0.0324507	-1	40	59	94	77
XLOC_037795	-1.60934	2.43507	8.92455e-06	5.08794e-05	0.0254852	0.0424165	-1	43.9897	26.975	107.93	89.7368
XLOC_000981	-1.54916	2.45806	0.0099478	0.0281697	0.0254852	0.145479	-1	8.56122	69.8327	95.9804	101.981
XLOC_138526	-1.19338	2.48446	0.000707094	0.00274015	0.0254852	0.0408454	-1	50	41	78	110
XLOC_109455	-1.01288	2.48844	0.00223771	0.0076297	0.0254852	0.0364907	-1	47	53	75	106
XLOC_135891	-1.1675	2.50106	0.000201726	0.000879895	0.0254852	0.0308507	-1	42	52	107	83
XLOC_165961	-2.47426	2.55371	4.20561e-12	5.39561e-11	0.0254852	0.0369997	-1	27.0408	20.9996	142	100.997
XLOC_056289	-1.07027	2.55874	0.000906032	0.00342024	0.0254852	0.0343592	-1	41	62	86	107
XLOC_186481	-0.986034	2.57696	0.00105089	0.00390316	0.0254852	0.0277852	-1	48	60	96	96
XLOC_013724	-1.78687	2.60591	2.72588e-06	1.70336e-05	0.0254852	0.0506901	-1	23	52	95	134
XLOC_163276	-2.16152	2.6102	8.31925e-06	4.76642e-05	0.0254852	0.0854607	-1	42	17	83	159
XLOC_047681	-0.769819	2.64298	0.0128893	0.0353431	0.0254852	0.0324569	-1	51	74	109	82
XLOC_185816	-0.871328	2.75976	0.00746681	0.0219626	0.0254852	0.0374915	-1	72	56	124	89
XLOC_081616	-1.07584	2.77768	0.00210128	0.00720813	0.0254852	0.0439328	-1	57	62	147	80
XLOC_113986	-0.952869	2.7949	0.00304493	0.0100074	0.0254852	0.0368544	-1	56	72	137	86
XLOC_033305	-6.5927	2.89189	1.06382e-39	7.47443e-38	0.0254852	0.0334866	-1	1.93694	1.96665	161.473	198.843
XLOC_058457	-0.986569	2.89609	0.00142806	0.00512686	0.0254852	0.0328022	-1	64	71	102	138
XLOC_177013	-1.5494	2.95549	8.64745e-07	5.79941e-06	0.0254852	0.0337488	-1	62	44	143	139
XLOC_119566	-1.01655	2.96586	0.000671725	0.00261554	0.0254852	0.0310856	-1	64.9979	74.9987	109.998	143.948
XLOC_028628	-0.764626	3.02539	0.00915963	0.0261686	0.0254852	0.0302354	-1	79	84	146	104
XLOC_039931	-5.40673	3.03666	6.60724e-39	4.505e-37	0.0254852	0.0293263	-1	4.06306	6.03335	216.527	178.157
XLOC_084045	-8.49272	3.05553	6.85888e-46	6.1691e-44	0.0254852	0.0344442	-1	0	1	177	230
XLOC_055380	-7.81911	3.22459	3.27669e-28	1.30676e-26	0.0254852	0.074342	-1	1	1	132	323
XLOC_146098	-0.730892	3.22761	0.00599124	0.0180799	0.0254852	0.0242143	-1	90.2198	100.721	147.304	137.756
XLOC_176652	-0.670055	3.32324	0.00944967	0.0269456	0.0254852	0.0235254	-1	94.9921	114.999	155.988	144
XLOC_128284	-0.981516	3.33426	0.00682265	0.0203086	0.0254852	0.0519726	-1	115.905	64.8558	198.53	129.771
XLOC_003835	-1.82129	3.35032	4.05729e-06	2.45665e-05	0.0254852	0.0611828	-1	45	79	124	263
XLOC_109018	-2.52181	3.42034	1.07449e-18	2.34336e-17	0.0254852	0.0251433	-1	35	52	230	218
nonstrand_XLOC_035740	-1.38442	3.50162	7.87929e-05	0.000371745	0.0254852	0.0489247	-1	60.0422	113	262.329	140.828
nonstrand_XLOC_001503	-11.257	3.55428	4.84237e-64	8.29878e-62	0.0254852	0.0248163	-1	4.69573e-05	0	294.049	284.849
XLOC_025151	-8.22554	3.62928	2.33725e-52	2.65839e-50	0.0254852	0.034987	-1	1	1	247	359
XLOC_138112	-0.676347	3.90989	0.00657238	0.019649	0.0254852	0.0239651	-1	134	183	256	198
XLOC_120894	-1.49008	4.01604	4.88646e-09	4.43594e-08	0.0254852	0.0243643	-1	98.0951	135.144	336.47	251.229
XLOC_089726	-1.58492	4.0286	8.59948e-10	8.57042e-09	0.0254852	0.0248933	-1	114	108	266	334
XLOC_123797	-2.05714	4.15317	0.000470518	0.00190066	0.0254852	0.145008	-1	153.955	26.1159	296.289	407.816
XLOC_136456	-0.737825	4.19249	0.000859331	0.00326044	0.0254852	0.0187707	-1	178	196	286	275
XLOC_124520	-0.853121	4.20097	0.00109887	0.00406055	0.0254852	0.0275529	-1	168	190	235	344
XLOC_055641	-0.824519	4.26697	0.000256917	0.00109594	0.0254852	0.019735	-1	192	186	303	301
XLOC_015490	-0.620412	4.30567	0.0089593	0.0256889	0.0254852	0.0226338	-1	181	247	264	323
XLOC_094084	-0.754471	4.95528	0.000465287	0.00188118	0.0254852	0.0194376	-1	283	351	548	413
XLOC_130576	-0.580539	4.95618	0.00588868	0.0178001	0.0254852	0.0185913	-1	313.805	368.032	517.26	400.056
XLOC_087421	-0.778743	5.20533	0.000402331	0.00164645	0.0254852	0.0207561	-1	291	461	607	542
XLOC_149269	-0.699081	5.3669	0.00196412	0.00678625	0.0254852	0.0221983	-1	381.859	483.332	525.795	727.714
nonstrand_XLOC_011913	-5.19956	5.37845	3.52326e-70	6.98156e-68	0.0254852	0.0229564	-1	34.6097	25.3508	864.803	1128.79
XLOC_099330	-0.961181	5.47155	1.19767e-06	7.89854e-06	0.0254852	0.0166154	-1	378	448.914	787.856	659
XLOC_054622	-13.3253	5.6186	7.37518e-50	7.60423e-48	0.0254852	0.0735566	-1	0	0	609	1793
XLOC_014451	-0.88495	6.01131	6.87177e-06	3.99577e-05	0.0254852	0.0170433	-1	625	613	1061	1003
XLOC_082424	-1.27433	6.13095	1.19835e-09	1.17174e-08	0.0254852	0.019303	-1	508	620	1087	1353
XLOC_163733	-1.14583	6.38233	2.66821e-07	1.92481e-06	0.0254852	0.0222256	-1	652	776	1709	1137
XLOC_150282	-8.26123	6.89179	3.1704e-135	2.7729e-132	0.0254852	0.0214785	-1	8	13	2597	3235
XLOC_183419	4.95675	-1.71148	0.016929	0.0446153	0.0254852	0.138122	1	2	6	0	0
nonstrand_XLOC_022783	4.96663	-1.71032	0.0138064	0.0374531	0.0254852	0.0955598	1	3	5	0	0
XLOC_030371	4.96663	-1.71032	0.0138029	0.0374518	0.0254852	0.0955099	1	3	5	0	0
nonstrand_XLOC_016761	5.11703	-1.62496	0.0182983	0.0477096	0.0254852	0.155787	1	2	7	0	0
nonstrand_XLOC_034309	5.13511	-1.62264	0.00750954	0.0220556	0.0254852	0.085482	1	4	5	0	0
nonstrand_XLOC_029318	5.15019	-1.62034	0.00963406	0.0273803	0.0254852	0.126284	1	5.99991	2.99991	0	0
XLOC_061676	5.15019	-1.62033	0.00961305	0.0273439	0.0254852	0.125903	1	6	3	0	0
XLOC_193246	5.15018	-1.62033	0.00960909	0.0273357	0.0254852	0.125831	1	6	3	0	0
XLOC_128342	5.26044	-1.54342	0.0124315	0.0342433	0.0254852	0.174088	1	2	8	0	0
XLOC_162587	5.2803	-1.54113	0.00443087	0.0139381	0.0254852	0.0875217	1	4	6	0	0
XLOC_060746	5.28609	-1.53998	0.00430246	0.0135714	0.0254852	0.0837892	1	5	5	0	0
XLOC_082670	5.29275	-1.53883	0.00488029	0.0151343	0.0254852	0.100151	1	6	4	0	0
XLOC_087962	5.31702	-1.53689	0.0103254	0.0290929	0.0254852	0.221312	1	7.99791	1.99743	0	0
XLOC_155159	5.40329	-1.4652	0.0057711	0.0174968	0.0254852	0.123491	1	3	8	0	0
XLOC_038009	5.42318	-1.46177	0.00256633	0.00860101	0.0254852	0.0855748	1	6	5	0	0
XLOC_041554	5.42318	-1.46177	0.00256717	0.00860154	0.0254852	0.0856098	1	6	5	0	0
XLOC_055974	5.48895	-1.43582	0.00625775	0.0188059	0.0254852	0.202793	1	8.81304	2.49263	0	0
XLOC_108232	5.63194	-1.32262	0.00277978	0.00923128	0.0254852	0.148016	1	3	10	0	0
XLOC_078465	3.1463	-1.32153	0.0132741	0.0362104	0.0254852	0.078659	1	4.99996	6.95938	0	0.999981
XLOC_061677	5.65382	-1.31924	0.00134589	0.004867	0.0254852	0.074172	1	6	7	0	0
XLOC_000768	5.65886	-1.31811	0.0014336	0.0051425	0.0254852	0.0797859	1	7	6	0	0
XLOC_161131	3.16175	-1.31652	0.00913198	0.0261102	0.0254852	0.0895203	1	7	5	0	1
XLOC_065994	3.1729	-1.31572	0.0115568	0.0321269	0.0254852	0.118314	1	8	4	1	0
nonstrand_XLOC_033042	5.69805	-1.29881	0.00132618	0.00480465	0.0254852	0.117124	1	8.73703	4.52045	0	0
nonstrand_XLOC_032278	5.70532	-1.25864	0.00710123	0.0210268	0.0254852	0.339642	1	1	13	0	0
nonstrand_XLOC_011437	5.72052	-1.25752	0.00362577	0.0116884	0.0254852	0.231069	1	2	12	0	0
XLOC_060164	5.72051	-1.25752	0.0036285	0.0116942	0.0254852	0.231173	1	2	12	0	0
XLOC_006773	3.25457	-1.2537	0.010224	0.0288552	0.0254852	0.102884	1	4	9	0	1
XLOC_073781	3.26911	-1.25179	0.00800691	0.0233246	0.0254852	0.0749178	1	6	7	1	0
XLOC_093463	3.26688	-1.25145	0.00801194	0.0233312	0.0254852	0.0749852	1	6	7	0	1
XLOC_068671	3.76574	-1.23762	0.00514641	0.0158184	0.0254852	0.0775633	1	5.39336	8.16965	0.674167	0
XLOC_049710	3.33219	-1.19269	0.0162387	0.0430745	0.0254852	0.222373	1	2	12	0	1
XLOC_125990	5.87472	-1.18554	0.000569611	0.00225111	0.0254852	0.120282	1	9.99859	4.99833	0	0
XLOC_039626	5.88491	-1.18423	0.000957365	0.00358998	0.0254852	0.162844	1	11	4	0	0
XLOC_132050	5.88793	-1.17602	0.000522594	0.0020884	0.0254852	0.113921	1	9.92804	5.22467	0	0
XLOC_041702	5.92573	-1.14174	0.000281583	0.00119154	0.0254852	0.0731517	1	6.77667	8.99971	0	0
XLOC_131844	3.38283	-1.13966	0.0184369	0.048024	0.0254852	0.296764	1	1.29081	13.5761	0.939751	0.0847643
XLOC_086181	3.46987	-1.12663	0.00305471	0.0100349	0.0254852	0.0726269	1	7	8	0	1
XLOC_124214	5.8936	-1.12199	0.0122339	0.0337687	0.0254852	0.561209	1	0.0163339	16.2195	0.000185808	0
XLOC_148744	5.98618	-1.1109	0.00355408	0.0114821	0.0254852	0.352767	1	14.4996	1.64649	0.00592565	0
nonstrand_XLOC_017719	6.02305	-1.0879	0.000435253	0.00177174	0.0254852	0.130975	1	11.3848	5.22148	0	0
XLOC_019324	2.60373	-1.07712	0.0112875	0.0314783	0.0254852	0.0753867	1	8.24261	6.56296	1	1
nonstrand_XLOC_014821	5.97448	-1.07678	0.00496213	0.0153285	0.0254852	0.368154	1	1	16	0	0
XLOC_049572	2.60104	-1.07657	0.0104138	0.0293158	0.0254852	0.0677695	1	6.9999	7.83914	1	1
XLOC_014790	3.55083	-1.07116	0.00274203	0.00911799	0.0254852	0.0992262	1	5	11	1	0
XLOC_001018	6.03033	-1.07018	0.000172999	0.000765115	0.0254852	0.0737441	1	7	10	0	0
XLOC_067131	2.71373	-1.01995	0.0150385	0.0402657	0.0254852	0.146653	1	11.6228	4.13453	1	1
XLOC_017210	6.0997	-1.01872	0.000146381	0.000656554	0.0254852	0.090086	1	5.99966	11.9427	0	0
XLOC_061674	6.10413	-1.01557	0.000147218	0.000659725	0.0254852	0.0903901	1	6	12	0	0
nonstrand_XLOC_034296	1.4558	1.00693	0.00130411	0.0047301	0.0254852	0.0404299	1	32	42	11	13
XLOC_089104	3.37971	1.07275	1.02273e-09	1.01212e-08	0.0254852	0.0513807	1	38	58	2	6
XLOC_136763	1.2248	1.10657	0.00423963	0.0133999	0.0254852	0.0379549	1	36.4971	39.6355	13.6194	15.5186
XLOC_135848	2.40462	1.14702	8.96115e-06	5.10651e-05	0.0254852	0.0706102	1	38.0999	55.8517	2.7745	12.7929
XLOC_093485	3.92651	1.1616	1.28013e-11	1.54836e-10	0.0254852	0.0512244	1	49	56	6	0
XLOC_022046	1.13811	1.17956	0.0185198	0.0482101	0.0254852	0.0643184	1	38	41	9	23
XLOC_083171	1.0617	1.20505	0.0119362	0.0330478	0.0254852	0.0404596	1	41	38	16	18
XLOC_193421	2.34878	1.21346	4.03272e-07	2.83576e-06	0.0254852	0.0448441	1	42	56	6	11
XLOC_063244	2.01258	1.23439	8.11692e-05	0.000381962	0.0254852	0.065894	1	50	45	5	16
XLOC_043432	1.61623	1.24129	0.00045882	0.00185814	0.0254852	0.0533238	1	38.4783	52.2369	8.26479	17.9593
XLOC_098497	1.88371	1.25297	1.93933e-05	0.000103404	0.0254852	0.0401506	1	45	50	14	9
XLOC_110508	3.80396	1.26397	4.33671e-09	3.96955e-08	0.0254852	0.085477	1	34	80	6	1
nonstrand_XLOC_003544	1.02839	1.28851	0.0124014	0.0341826	0.0254852	0.0408935	1	41.7142	41.8399	22.0729	14.7687
XLOC_128309	3.29599	1.2905	3.57713e-06	2.18366e-05	0.0254852	0.13579	1	71.6506	39.0003	0.0358031	10
XLOC_060939	2.87981	1.29618	1.72266e-09	1.65318e-08	0.0254852	0.0439964	1	55.3936	53.5882	9	4.17194
XLOC_113235	2.90332	1.3097	9.89051e-09	8.67016e-08	0.0254852	0.0541286	1	45	66	3	10
XLOC_191851	2.83746	1.33637	1.52028e-09	1.46897e-08	0.0254852	0.0424159	1	59.2711	52.4529	7.32784	6.59822
XLOC_135847	1.61898	1.35718	0.000207381	0.000902697	0.0254852	0.043726	1	38.1906	61.0037	13.5158	15.1005
XLOC_174143	0.969985	1.36311	0.0144268	0.0388921	0.0254852	0.038311	1	41.9988	45.266	23.4847	16.5279
XLOC_100348	1.26517	1.37924	0.00153541	0.00545972	0.0254852	0.0367123	1	45	49	16	19
XLOC_183559	1.83555	1.3902	3.47946e-05	0.000176647	0.0254852	0.0471661	1	51.7289	52.5471	8.67216	17.4018
XLOC_004129	2.89307	1.39172	2.66104e-09	2.4998e-08	0.0254852	0.048811	1	47	71	10	4
XLOC_028796	1.73481	1.40536	2.18657e-05	0.000115374	0.0254852	0.0363357	1	50.9684	52.9616	13.9697	13.9711
XLOC_136661	1.08205	1.44365	0.0140367	0.037984	0.0254852	0.0570236	1	32	64	17	23
nonstrand_XLOC_001137	6.65285	1.4655	5.28119e-21	1.35442e-19	0.0254852	0.0422968	1	58	81	0	1
XLOC_002912	8.86607	1.48196	1.92783e-17	3.80822e-16	0.0254852	0.0787605	1	90.4388	49.1673	0.0195537	0.0186915
XLOC_092592	3.69872	1.48894	1.07072e-12	1.4397e-11	0.0254852	0.0482245	1	71	61	7	2
XLOC_119083	2.24149	1.50748	4.6738e-08	3.72553e-07	0.0254852	0.0353726	1	58.0274	61.9851	11.6511	10.998
XLOC_132733	2.0693	1.51209	8.27047e-07	5.56868e-06	0.0254852	0.0394857	1	48.8825	69.6516	14.5241	10.5639
XLOC_138985	1.04968	1.51871	0.0106435	0.0298949	0.0254852	0.0451302	1	43	57	16	27
XLOC_105135	2.22928	1.52382	3.30987e-07	2.3562e-06	0.0254852	0.043297	1	49	73	9	14
XLOC_184573	1.27256	1.53519	0.00392568	0.0125325	0.0254852	0.0555056	1	57.4405	47.6196	13.142	25.9471
XLOC_114951	3.12723	1.5429	4.25338e-11	4.86835e-10	0.0254852	0.0441539	1	51.8988	82.4465	5.81771	7.66347
XLOC_109732	1.0195	1.56084	0.0165462	0.0437619	0.0254852	0.0512422	1	50	52	15	30
XLOC_096213	1.76531	1.56508	4.03855e-05	0.000201959	0.0254852	0.0485105	1	48.1765	70	10.4164	20.3648
nonstrand_XLOC_022618	3.10537	1.57347	9.20256e-11	1.00906e-09	0.0254852	0.0492372	1	68.9964	66.9957	3	11
XLOC_034869	1.14513	1.5756	0.00244848	0.0082628	0.0254852	0.0339329	1	51	55	23	20
XLOC_153517	2.69656	1.57709	1.39918e-09	1.35606e-08	0.0254852	0.0415575	1	70.7271	61.0706	8	10.1757
XLOC_152881	1.85204	1.59043	8.93399e-05	0.000417468	0.0254852	0.0655201	1	63.7737	57.0777	23.1936	7.07299
XLOC_128231	1.01475	1.61907	0.0169066	0.0445664	0.0254852	0.0529513	1	44	63	16	31
XLOC_128230	1.56016	1.66114	7.75486e-05	0.000366216	0.0254852	0.0382492	1	59	63	15	22
XLOC_030178	8.93336	1.69863	4.00329e-25	1.32385e-23	0.0254852	0.0412077	1	68.3551	98.1251	0.0680146	0
XLOC_052086	1.98613	1.7174	3.59244e-05	0.000181801	0.0254852	0.0690874	1	82.9641	51.2029	10.2387	20.4003
XLOC_066904	1.53453	1.72503	0.000115641	0.00052973	0.0254852	0.0420965	1	52.6094	75.3972	15.373	23.8601
nonstrand_XLOC_001754	0.984504	1.7554	0.00645034	0.0193183	0.0254852	0.0341374	1	53	64	30	23
XLOC_019218	2.12002	1.76241	0.000240904	0.00103354	0.0254852	0.113306	1	79.5298	62.1138	25.999	3.71705
XLOC_160497	1.86452	1.8066	8.21436e-07	5.53384e-06	0.0254852	0.0352572	1	64.1858	78.5115	20.7401	14.2824
XLOC_023986	1.41419	1.8282	0.000380359	0.00156284	0.0254852	0.0457321	1	57	78	16	29
XLOC_151029	3.12042	1.84372	8.09212e-14	1.20734e-12	0.0254852	0.0357244	1	84	82	8	9
nonstrand_XLOC_024037	1.19188	1.84496	0.001548	0.00550061	0.0254852	0.0405068	1	67.1727	62.7249	31.7928	19.5303
XLOC_087184	1.94049	1.86139	6.93852e-07	4.72072e-06	0.0254852	0.0397545	1	69	81	23	12
XLOC_117185	0.901399	1.89672	0.00953655	0.0271567	0.0254852	0.0318581	1	60	67	31	30
XLOC_135751	1.18473	1.90444	0.00319618	0.0104321	0.0254852	0.0489309	1	46.4687	91.0108	27.5066	25.9742
XLOC_099712	0.983041	1.92019	0.00486346	0.0150932	0.0254852	0.0335308	1	64.7554	66.6553	27.6926	32
nonstrand_XLOC_003694	3.39135	1.95011	3.30053e-08	2.67973e-07	0.0254852	0.105988	1	80.2831	103.169	0.00102711	15.283
XLOC_008080	2.13717	1.95766	9.43665e-09	8.29353e-08	0.0254852	0.0334367	1	76.6601	88.3147	15.0226	18.4471
XLOC_051075	1.65122	1.99638	8.5602e-06	4.89452e-05	0.0254852	0.0374835	1	66	93	19	26
XLOC_055863	1.33222	2.00482	0.0091673	0.0261846	0.0254852	0.0922169	1	56	96	12	41
XLOC_157646	1.27588	2.02557	0.000170822	0.000756412	0.0254852	0.0315654	1	73	78	30	26
XLOC_049887	1.02325	2.0336	0.017859	0.0467564	0.0254852	0.0633626	1	42.0486	104.561	32.1647	31.2245
XLOC_017237	1.54173	2.03848	0.00424613	0.0134171	0.0254852	0.107353	1	85.2179	74.1804	8.71987	40.2028
XLOC_058994	1.22945	2.084	0.00158973	0.00562842	0.0254852	0.0494218	1	87.3719	67.5749	38.5289	21.5213
XLOC_172328	1.04314	2.10429	0.0162433	0.0430822	0.0254852	0.0668489	1	72.5073	79.7865	49.7213	17.0847
XLOC_042874	1.49175	2.10848	2.78777e-05	0.000144128	0.0254852	0.0352943	1	88.0564	78.1877	29.2384	24.0929
XLOC_007463	1.43334	2.13698	5.20105e-05	0.00025472	0.0254852	0.0349265	1	88	80	26	30
XLOC_042832	1.69979	2.151	1.47135e-05	8.02219e-05	0.0254852	0.0472911	1	88	90	16	33
XLOC_008233	2.03764	2.15637	3.29931e-08	2.67959e-07	0.0254852	0.0360427	1	78	111	24	17
nonstrand_XLOC_000434	1.60322	2.16423	6.12686e-05	0.000295272	0.0254852	0.0494132	1	74.9833	103.09	17	35
XLOC_135758	2.80091	2.17015	0.000665945	0.00259583	0.0254852	0.24266	1	67.6765	141.065	0.0309642	25.7474
XLOC_145608	1.25499	2.18653	0.000640144	0.00250063	0.0254852	0.0421364	1	69.4704	100.552	40.423	23.2432
XLOC_004843	2.05285	2.19131	3.90848e-07	2.75221e-06	0.0254852	0.0494824	1	70.9959	124.082	26.9809	14.7185
nonstrand_XLOC_029801	1.22949	2.19818	0.000368775	0.00151968	0.0254852	0.0346846	1	76	94	39	26
XLOC_011503	2.42767	2.22019	2.24468e-09	2.1244e-08	0.0254852	0.0457826	1	92.9985	113.493	10.0509	24.0331
XLOC_153944	1.07893	2.22521	0.00270027	0.00900234	0.0254852	0.0412791	1	76.6977	91.1125	26.4066	44.5096
XLOC_134224	1.7303	2.22777	1.93268e-05	0.000103092	0.0254852	0.0531633	1	77.6995	112.832	36.3337	15
XLOC_098493	2.45857	2.23067	5.92005e-12	7.46925e-11	0.0254852	0.031302	1	100.456	107.732	16.8815	17
nonstrand_XLOC_009380	9.8781	2.24775	1.62247e-32	8.21402e-31	0.0254852	0.0340921	1	110.25	137.943	0	0
nonstrand_XLOC_023858	1.48522	2.25528	0.00195395	0.0067539	0.0254852	0.0846329	1	123	59	40	20
nonstrand_XLOC_003859	1.64576	2.25995	8.7628e-06	5.00238e-05	0.0254852	0.042197	1	104	86	34	21
XLOC_152738	1.71815	2.26497	4.78804e-07	3.32632e-06	0.0254852	0.0328471	1	90.8142	103.488	31.2599	21.7176
XLOC_144596	1.88733	2.27263	3.99954e-08	3.2062e-07	0.0254852	0.0314441	1	89.999	110.724	27.0546	21.4667
XLOC_133171	1.93558	2.33183	3.20955e-07	2.28929e-06	0.0254852	0.043652	1	79.8377	132.428	19.6215	29.4336
XLOC_174201	1.13595	2.3321	0.00140432	0.00505309	0.0254852	0.0410327	1	78	106	48	27
XLOC_140088	1.00229	2.34193	0.00393009	0.012545	0.0254852	0.0384534	1	76	104	32	48
XLOC_182023	1.48477	2.35431	1.83774e-05	9.82969e-05	0.0254852	0.0359708	1	96	103	40	24
XLOC_161206	1.1034	2.38691	0.00256286	0.00859163	0.0254852	0.0444965	1	92.1518	96.7868	27.7594	50.9512
XLOC_094451	0.929361	2.40374	0.00417581	0.0132295	0.0254852	0.0324279	1	89	95	51	36
XLOC_038636	2.33823	2.42213	4.57317e-09	4.17094e-08	0.0254852	0.0483315	1	81	158.039	18.5976	23
XLOC_077184	1.15396	2.4573	0.000306981	0.00128762	0.0254852	0.0310093	1	86	116	37.9995	43
nonstrand_XLOC_003774	2.8798	2.51212	1.04109e-14	1.66285e-13	0.0254852	0.035293	1	104.821	162.329	16.4682	15.6661
XLOC_033548	0.882629	2.54226	0.014698	0.0395291	0.0254852	0.045215	1	83.224	119.122	35.1768	62.2727
XLOC_193298	1.65409	2.54671	1.3756e-07	1.03319e-06	0.0254852	0.0287352	1	114	121	32	35
XLOC_005758	1.31925	2.55309	2.04258e-05	0.000108317	0.0254852	0.0283783	1	102	121	38	42
nonstrand_XLOC_029968	1.21682	2.55391	0.000104163	0.000481851	0.0254852	0.0303605	1	108.033	109.812	37.9576	46.2382
XLOC_005254	0.988964	2.56783	0.00162627	0.00574095	0.0254852	0.0302946	1	108.997	100	48	47
XLOC_051536	2.15439	2.56965	1.38986e-08	1.1954e-07	0.0254852	0.0452322	1	122.328	134.491	36.9741	14.9693
nonstrand_XLOC_037694	1.52476	2.59138	6.42533e-06	3.75685e-05	0.0254852	0.0361307	1	119.303	117.655	28.8552	45.0501
XLOC_166605	1.11526	2.59246	0.000192997	0.000844437	0.0254852	0.0275474	1	101	119	45	46
XLOC_110280	2.45556	2.59401	2.58492e-12	3.37656e-11	0.0254852	0.0344263	1	112	160	18	26
XLOC_046283	0.980051	2.62512	0.00291371	0.00962533	0.0254852	0.0362555	1	96	123	39	60
nonstrand_XLOC_004008	0.768161	2.66039	0.0104895	0.0295022	0.0254852	0.0282156	1	93.937	119.482	58.4596	53.7484
nonstrand_XLOC_032693	1.27801	2.71298	6.06467e-05	0.000292497	0.0254852	0.0331112	1	103.971	144.953	39.4861	51.9137
XLOC_030785	3.09285	2.7458	5.50747e-14	8.34977e-13	0.0254852	0.0484765	1	124.969	196.128	9.23546	23.9053
XLOC_164725	1.85156	2.75571	3.46536e-09	3.19504e-08	0.0254852	0.0295868	1	120	163	38	32
XLOC_160078	1.242	2.80805	4.29751e-05	0.000213687	0.0254852	0.0297248	1	117.322	146.47	58	42
nonstrand_XLOC_007371	1.29545	2.82572	0.000197152	0.000861062	0.0254852	0.0428924	1	101	171	39	59
nonstrand_XLOC_000007	1.91405	2.82699	1.3663e-09	1.32624e-08	0.0254852	0.030216	1	141	158	30	41
XLOC_136075	1.67522	2.84607	0.000973127	0.00364477	0.0254852	0.100577	1	92.0525	205.357	18.642	62.4076
nonstrand_XLOC_029876	1.71014	2.87471	7.89358e-08	6.10591e-07	0.0254852	0.0329552	1	132	169	33	49
XLOC_029688	1.18949	2.89653	0.00780389	0.0228302	0.0254852	0.0802903	1	115	164	26	82
XLOC_058719	1.11818	2.93618	0.000139989	0.000630448	0.0254852	0.0287212	1	140	140	53	63
XLOC_147275	1.49746	2.94352	5.73706e-05	0.000278178	0.0254852	0.0510112	1	116	191	66	31
XLOC_104735	0.86469	2.95723	0.015466	0.0412752	0.0254852	0.048426	1	130.911	137.733	43.831	88.1418
XLOC_028795	1.09947	2.97903	0.000690147	0.00268028	0.0254852	0.0375656	1	155.106	131.126	49.0101	71.5188
XLOC_035670	1.19902	3.00041	3.94681e-05	0.000197879	0.0254852	0.0282816	1	134.708	164.892	51.8861	64.7904
XLOC_060631	0.865637	3.02918	0.00181685	0.00632742	0.0254852	0.0254577	1	129.213	154.442	71.2766	68.3022
XLOC_132732	0.996792	3.04103	0.00157882	0.00559682	0.0254852	0.0357219	1	125	171	52	80
XLOC_101617	1.71504	3.05106	0.000183694	0.000808471	0.0254852	0.0830001	1	172	167	75	19
nonstrand_XLOC_003872	2.55247	3.05159	3.29802e-13	4.66282e-12	0.0254852	0.0380852	1	184.724	193.142	19	38.5859
XLOC_174373	0.766969	3.06889	0.007259	0.0214314	0.0254852	0.0283024	1	117.999	167.99	71.8677	77.9989
XLOC_021720	1.49799	3.09636	1.11253e-06	7.36771e-06	0.0254852	0.0322946	1	150	190	67	41
XLOC_070827	1.40614	3.12173	4.80454e-07	3.33687e-06	0.0254852	0.0253002	1	163	176	61	54
XLOC_152975	2.34764	3.13825	9.00647e-14	1.33826e-12	0.0254852	0.0306639	1	211.797	179.464	35.3706	34.0902
XLOC_109785	0.782918	3.15515	0.00556149	0.0169321	0.0254852	0.0282904	1	137	167	69	89
XLOC_016520	1.74334	3.19317	2.29984e-08	1.91507e-07	0.0254852	0.0334259	1	152	229	42	59
XLOC_021300	1.08248	3.19592	0.00450947	0.0141487	0.0254852	0.0579281	1	158	177	41	100
XLOC_106048	1.70384	3.24825	9.69915e-10	9.62478e-09	0.0254852	0.025243	1	171.827	220.275	57.2072	50.4697
XLOC_040105	0.733199	3.25366	0.00524604	0.0160856	0.0254852	0.0240309	1	146.776	174.878	88.8232	84.7273
XLOC_144920	1.07802	3.28533	9.8297e-05	0.00045638	0.0254852	0.0269387	1	175.948	179.643	87.358	64.5924
XLOC_035422	1.32903	3.3036	1.59344e-05	8.61933e-05	0.0254852	0.0344996	1	217	159	68	68
nonstrand_XLOC_005965	1.24397	3.32093	6.29071e-06	3.68153e-05	0.0254852	0.0261655	1	173.186	205.982	83.1038	60.6908
XLOC_041500	1.24279	3.3263	3.95417e-06	2.39822e-05	0.0254852	0.0244836	1	169	212	69	75
XLOC_020333	2.55043	3.33733	1.9891e-18	4.22189e-17	0.0254852	0.024868	1	207.179	257.671	33.5318	37.3339
XLOC_128877	2.31255	3.37434	4.77342e-14	7.26235e-13	0.0254852	0.030457	1	202	264	53	31
XLOC_150278	0.787697	3.37896	0.0117582	0.0326189	0.0254852	0.0379005	1	165	191	122	64
nonstrand_XLOC_003477	6.57864	3.38407	3.97877e-33	2.07649e-31	0.0254852	0.051772	1	338	207	5	0
XLOC_076432	0.769495	3.40861	0.00669507	0.0199616	0.0254852	0.030091	1	149	215	82	108
XLOC_189903	1.20872	3.40985	9.13805e-06	5.19448e-05	0.0254852	0.0262202	1	165.599	237.206	82.6317	72.9064
XLOC_032915	1.16723	3.53417	0.000762628	0.00293036	0.0254852	0.0478027	1	188	247	55	117
XLOC_030784	3.36374	3.59252	5.65025e-19	1.2649e-17	0.0254852	0.0446603	1	191.791	410.118	23.5499	27.7314
XLOC_055826	2.60104	3.66782	3.20144e-19	7.29308e-18	0.0254852	0.0266024	1	239	354	47	40
XLOC_077741	0.709029	3.69129	0.00833834	0.0241735	0.0254852	0.0276277	1	180.961	256.172	104.467	133.644
XLOC_079958	1.81096	3.70036	5.70255e-12	7.21035e-11	0.0254852	0.0237937	1	238	311	77	63
XLOC_140445	1.22547	3.71777	4.44095e-05	0.000220142	0.0254852	0.0352034	1	229.361	270.169	125.952	66.5748
XLOC_127089	1.15539	3.73839	4.55566e-06	2.72716e-05	0.0254852	0.0229203	1	216	285	99	102
XLOC_061489	0.970639	3.77123	0.000621815	0.00243504	0.0254852	0.0313307	1	204.462	288.616	90	133.706
XLOC_036909	1.76642	3.7913	3.39189e-12	4.38267e-11	0.0254852	0.0221208	1	275.645	302.875	83.932	69
XLOC_011510	1.03715	3.81059	0.00012686	0.000576439	0.0254852	0.0282807	1	210.495	304.492	95.2978	127.868
XLOC_066271	0.772901	3.8223	0.00175778	0.00614732	0.0254852	0.0227608	1	229	255	144	111
XLOC_087235	2.57173	3.85365	1.34192e-18	2.89919e-17	0.0254852	0.0284903	1	286.166	386.095	38.9304	61.6331
XLOC_118855	0.709165	3.88225	0.00263872	0.0088203	0.0254852	0.0207109	1	223	275	140	133
XLOC_075676	1.65375	3.98779	4.59757e-12	5.87174e-11	0.0254852	0.0201351	1	297.696	356.161	95.5581	90.7295
XLOC_043358	1.24399	3.9912	1.81048e-05	9.68795e-05	0.0254852	0.033425	1	251	360	87	142
XLOC_142794	0.74859	3.99494	0.00259521	0.00868974	0.0254852	0.0237806	1	223	324	137	153
XLOC_077982	2.12041	4.04299	2.08055e-17	4.10031e-16	0.0254852	0.0213223	1	312	418	79	71
XLOC_067779	1.29866	4.04693	5.42272e-08	4.29148e-07	0.0254852	0.0211327	1	316.622	319.281	110.57	122.113
XLOC_162573	1.05872	4.05753	3.46203e-05	0.000175868	0.0254852	0.0254331	1	269.463	343.801	110.2	152.502
XLOC_084424	0.878616	4.10873	0.000185346	0.00081447	0.0254852	0.0212424	1	293.917	312.543	135.879	160.452
XLOC_106069	1.02708	4.13586	1.09057e-05	6.11164e-05	0.0254852	0.0205949	1	301.957	338.976	130.277	151.85
XLOC_059876	1.32722	4.13832	2.95889e-08	2.4225e-07	0.0254852	0.0214695	1	305.378	380.719	139.43	105.887
XLOC_174669	0.704534	4.20256	0.00217399	0.00743343	0.0254852	0.0206324	1	284	338	193	150
XLOC_172720	1.84797	4.27354	3.91603e-15	6.45815e-14	0.0254852	0.0198943	1	357	469	101	104
XLOC_161649	1.2546	4.28924	1.47899e-06	9.63603e-06	0.0254852	0.0269453	1	347	403	111	170
XLOC_181046	0.788151	4.3626	0.000561423	0.0022236	0.0254852	0.0205713	1	339	370	211	159
XLOC_180943	3.44977	4.49711	6.46149e-38	4.20229e-36	0.0254852	0.0219187	1	496	632	37	55
nonstrand_XLOC_025657	1.06363	4.55604	9.75945e-05	0.000453368	0.0254852	0.0312588	1	355.215	518.841	239.142	135.333
nonstrand_XLOC_017803	0.734783	4.59601	0.00118209	0.00433212	0.0254852	0.0207415	1	356	472	201	243
XLOC_193398	0.526933	4.67892	0.0144311	0.0388978	0.0254852	0.0188021	1	407	416	241	273
nonstrand_XLOC_006341	3.07314	4.68403	3.98659e-23	1.16092e-21	0.0254852	0.0339949	1	488.24	774.754	46.2146	86.3632
XLOC_144672	2.3986	4.86231	8.11415e-26	2.81542e-24	0.0254852	0.0187555	1	563.71	777.145	111.71	115.107
nonstrand_XLOC_028641	2.16936	5.0842	4.32613e-24	1.34306e-22	0.0254852	0.017166	1	675.94	843.714	165.066	137.745
nonstrand_XLOC_011387	1.65532	5.17633	3.59892e-13	5.04605e-12	0.0254852	0.0209696	1	634.905	873.663	186.582	239.907
XLOC_141643	0.503868	5.3694	0.0090786	0.0259957	0.0254852	0.0157408	1	638	687	432	409
XLOC_086939	1.44313	5.39967	2.8688e-13	4.07643e-12	0.0254852	0.0158771	1	807.959	877.965	290.961	266.994
XLOC_076712	1.7641	5.47825	9.98256e-15	1.59746e-13	0.0254852	0.0213456	1	855.55	1031.97	302.681	197.245
XLOC_043966	0.919782	5.48388	1.98404e-05	0.000105544	0.0254852	0.0199806	1	674.94	937.797	340.719	418.539
nonstrand_XLOC_024004	1.63248	5.70634	4.02089e-13	5.61287e-12	0.0254852	0.0212678	1	991	1173	261	363
XLOC_079498	2.62328	6.21422	2.61902e-34	1.43166e-32	0.0254852	0.0180477	1	1523.83	1991.9	239.07	270.367
XLOC_190217	1.14901	6.4487	3.62992e-08	2.93028e-07	0.0254852	0.0193997	1	1377	1948.53	627.625	708
nonstrand_XLOC_024305	0.906751	7.08172	7.30813e-06	4.23301e-05	0.0254852	0.0186921	1	2249.13	2604.04	1314	1015.56
XLOC_001960	1.91725	7.62109	9.17839e-11	1.00736e-09	0.0254852	0.0386787	1	3592	5014	692	1327
XLOC_001959	1.78461	7.95564	1.64325e-15	2.80669e-14	0.0254852	0.0223284	1	4431	6211	1208	1540
