# Supplementary material for: Genome-wide profiling of long non-coding RNAs from tomato and a comparison with mRNAs associated with the regulation of fruit ripening
Source: BMC Plant Biol. 2018 May 4;18:75. doi: 10.1186/s12870-018-1300-y (PMC5935960; doi:10.1186/s12870-018-1300-y)
Supplement: Supplementary file 7 — Statistical analysis of lincRNA expression levels in the MG versus BR + 7 stage. (XLSX 63 kb) [file 12870_2018_1300_MOESM7_ESM.xlsx]

## Sheet: Additional file 7
gene	logConc	logFC	pVal.Tgw	adj.pVal.Tgw	Cmn.Disp	Tgw.Disp	UpDown.Tgw	GM-rep1	GM-rep2	BR7-rep1	BR7-rep2
nonstrand_XLOC_028390	-4.83482	-1.78999	0.0227867	0.0493372	0.016812	0.0811702	-1	0	0	3	4
XLOC_003319	-4.83482	-1.78999	0.0227844	0.0493363	0.016812	0.0811451	-1	0	0	3	4
XLOC_015567	-4.83482	-1.78999	0.0227745	0.0493357	0.016812	0.0810401	-1	0	0	3	4
XLOC_084046	-4.83482	-1.78999	0.0227793	0.0493358	0.016812	0.081091	-1	0	0	3	4
XLOC_121933	-4.83482	-1.78999	0.0227796	0.0493358	0.016812	0.081094	-1	0	0	3	4
XLOC_154258	-4.91253	-1.75329	0.0228558	0.049466	0.016812	0.0819054	-1	0	0	4	3.38168
XLOC_111017	-4.98547	-1.71415	0.0133231	0.0306693	0.016812	0.0886326	-1	0	0	2.81399	5
nonstrand_XLOC_031588	-5.01168	-1.69782	0.0161273	0.0364074	0.016812	0.12752	-1	0	0	2	6
XLOC_146259	-5.01168	-1.69782	0.0161273	0.0364074	0.016812	0.127521	-1	0	0	2	6
XLOC_017302	-5.01897	-1.69724	0.0130422	0.0301147	0.016812	0.0845585	-1	0	0	3	5
XLOC_039731	-5.01897	-1.69724	0.0130461	0.0301175	0.016812	0.0846153	-1	0	0	3	5
XLOC_140878	-5.01897	-1.69724	0.01304	0.0301123	0.016812	0.0845263	-1	0	0	3	5
XLOC_029246	-5.02854	-1.69607	0.0136818	0.0314215	0.016812	0.0937826	-1	0	0	5	3
XLOC_081300	-5.03739	-1.69549	0.0177036	0.0395207	0.016812	0.148181	-1	0	0	6	2
XLOC_123918	-5.14963	-1.62946	0.00682348	0.0168801	0.016812	0.0711459	-1	0	0	3.86509	4.9018
XLOC_150284	-5.15997	-1.61128	0.0174181	0.038975	0.016812	0.248866	-1	0	0	1	8
XLOC_046552	-5.17344	-1.6107	0.0104957	0.0248415	0.016812	0.14161	-1	0	0	2	7
XLOC_153192	-5.17344	-1.6107	0.0104966	0.0248415	0.016812	0.141625	-1	0	0	2	7
nonstrand_XLOC_028678	-5.18177	-1.61012	0.0076668	0.0187347	0.016812	0.0886772	-1	0	0	3	6
XLOC_103465	-5.18178	-1.61012	0.00766199	0.0187248	0.016812	0.0885799	-1	0	0	3	6
XLOC_041721	-5.18655	-1.60955	0.0067634	0.016766	0.016812	0.0698575	-1	0	0	4	5
XLOC_179297	-5.18655	-1.60955	0.00676408	0.016766	0.016812	0.0698722	-1	0	0	4	5
XLOC_038570	-5.19058	-1.60897	0.00705626	0.0173838	0.016812	0.0760858	-1	0	0	5	4
XLOC_037658	-5.19658	-1.60839	0.00856599	0.020697	0.016812	0.106373	-1	0	0	6	3
XLOC_183797	-5.19629	-1.59945	0.00949768	0.0227231	0.016812	0.123801	-1	0	0	2.28187	6.84991
XLOC_154293	-5.30964	-1.55386	0.00987025	0.0235178	0.016812	0.212642	-1	0	0	7.87855	1.76582
XLOC_153193	-5.30451	-1.52916	0.0132023	0.0304131	0.016812	0.272462	-1	0	0	1	9
XLOC_038700	-5.31797	-1.5286	0.00735402	0.0180462	0.016812	0.160785	-1	0	0	1.99986	8
XLOC_001486	-5.31799	-1.52859	0.007355	0.0180468	0.016812	0.160807	-1	0	0	2	8
nonstrand_XLOC_035613	-5.32715	-1.52801	0.00492538	0.0125807	0.016812	0.101384	-1	0	0	3	7
nonstrand_XLOC_034596	-5.33268	-1.52743	0.00402119	0.010494	0.016812	0.0753989	-1	0	0	4	6
XLOC_061864	-5.33268	-1.52743	0.00401887	0.0104917	0.016812	0.0753283	-1	0	0	4	6
XLOC_140879	-5.33268	-1.52743	0.00401913	0.0104917	0.016812	0.0753363	-1	0	0	4	6
XLOC_153194	-5.33659	-1.52686	0.00386287	0.0101242	0.016812	0.0705365	-1	0	0	5	5
XLOC_094261	-5.34803	-1.5257	0.00574748	0.0144684	0.016812	0.122898	-1	0	0	7	3
XLOC_176446	-5.35878	-1.52513	0.00898265	0.021612	0.016812	0.195172	-1	0	0	8	2
XLOC_127886	-5.40479	-1.48533	0.00415222	0.010804	0.016812	0.0793454	-1	0	3.80166e-05	4	6.53543
XLOC_117924	-5.43437	-1.46388	0.00362925	0.00957557	0.016812	0.125666	-1	0	0	2.78356	8.03992
XLOC_030280	-5.46487	-1.44978	0.00249745	0.00683656	0.016812	0.0826734	-1	0	0	4	7
XLOC_186716	-5.46487	-1.44978	0.00249791	0.00683666	0.016812	0.082693	-1	0	0	4	7
XLOC_088238	-2.99602	-1.44972	0.0211246	0.0462348	0.016812	0.0767686	-1	0	1	4	6
XLOC_148432	-5.46907	-1.4492	0.0022294	0.00616806	0.016812	0.0709193	-1	0	0	5	6
nonstrand_XLOC_019600	-5.47806	-1.44806	0.00286068	0.00772332	0.016812	0.0974951	-1	0	0	7	4
XLOC_038899	-5.47806	-1.44806	0.00286157	0.00772433	0.016812	0.0975298	-1	0	0	7	4
XLOC_130777	-5.48595	-1.44748	0.00415185	0.010804	0.016812	0.142956	-1	0	0	8	3
XLOC_189294	-5.49685	-1.44691	0.00687181	0.0169865	0.016812	0.218155	-1	0	0	9	2
XLOC_193206	-5.50349	-1.42652	0.00252686	0.00690451	0.016812	0.0839176	-1	0	0	4	7.31026
XLOC_089320	-5.52353	-1.41548	0.00234317	0.00645423	0.016812	0.0760028	-1	0	0	4.502	6.95342
nonstrand_XLOC_004675	-5.55155	-1.39866	0.00232684	0.00641408	0.016812	0.0752822	-1	0	0	4.64991	7.03347
nonstrand_XLOC_007336	-5.58477	-1.38785	0.00253133	0.006916	0.016812	0.137213	-1	0	0	8.44003	3.36215
XLOC_141500	-5.56854	-1.37727	0.00411962	0.0107301	0.016812	0.198446	-1	0	0	2	10
XLOC_129891	-5.59017	-1.37555	0.00131194	0.00380008	0.016812	0.0719389	-1	0	0	5	7
XLOC_164995	-5.59017	-1.37555	0.00131135	0.00379923	0.016812	0.0718998	-1	0	0	5	7
XLOC_186402	-5.5864	-1.37553	0.00131077	0.0037984	0.016812	0.071861	-1	0.000312413	0.000325034	4.99982	6.9998
XLOC_147818	-3.12505	-1.37468	0.0124002	0.0288165	0.016812	0.0700194	-1	1	0	5	6
XLOC_099848	-5.61931	-1.35787	0.00124428	0.00362581	0.016812	0.0673792	-1	0	0.000304489	5.92688	6.31312
XLOC_027760	-5.61749	-1.35378	0.00206761	0.00575901	0.016812	0.115249	-1	0	0	3.31924	9
XLOC_022726	-5.66219	-1.33658	0.00169564	0.0048039	0.016812	0.0954044	-1	0	0	7.99936	4.52643
XLOC_159720	-5.70949	-1.31375	0.0183052	0.040704	0.016812	0.568374	-1	0	0.00566691	12.6404	0.170332
XLOC_165502	-3.24574	-1.30989	0.00763435	0.0186679	0.016812	0.0698623	-1	0	1	4.99991	6.93526
XLOC_033204	-5.70531	-1.30494	0.00071062	0.00216787	0.016812	0.0657244	-1	0	0	6	7
XLOC_116378	-5.70875	-1.30437	0.000745916	0.00226507	0.016812	0.069315	-1	0	0	7	6
XLOC_021485	-5.71318	-1.3038	0.000922941	0.00275623	0.016812	0.0858465	-1	0	0	8	5
XLOC_039603	-3.36489	-1.23868	0.00492656	0.0125824	0.016812	0.0735242	-1	0	1	5	8
XLOC_179168	-5.81566	-1.23703	0.000483271	0.00152332	0.016812	0.0753427	-1	0	0	8	6
XLOC_048078	-5.82066	-1.23646	0.000653586	0.00200779	0.016812	0.0968709	-1	0	0	9	5
nonstrand_XLOC_007928	-5.89906	-1.18206	0.000278086	0.00091366	0.016812	0.072408	-1	0	0	8.22352	6.63364
XLOC_038781	-5.89441	-1.17551	0.000563994	0.00175424	0.016812	0.119541	-1	0	0	4	11
nonstrand_XLOC_007557	-5.90049	-1.17494	0.000359006	0.00115726	0.016812	0.0882079	-1	0	0	4.99999	9.99999
XLOC_144938	-5.90826	-1.17381	0.000245265	0.000814815	0.016812	0.0650908	-1	0	0	7	8
XLOC_128652	-3.48701	-1.16339	0.00318938	0.00850877	0.016812	0.076083	-1	3.42202e-05	1	5.18334	8.99989
nonstrand_XLOC_022817	-2.6214	-1.11373	0.0120789	0.0281929	0.016812	0.0820546	-1	0.000524487	2	5	9
XLOC_048276	-5.99843	-1.11275	0.000142642	0.000494602	0.016812	0.0636624	-1	0	0	7	9
nonstrand_XLOC_003971	-2.36801	-1.0904	0.0101928	0.0242031	0.016812	0.0657958	-1	1.20465	1.21856	7.99989	5.92563
XLOC_046498	-3.64956	-1.05582	0.00240213	0.00659961	0.016812	0.120696	-1	0	1	4	12
XLOC_099413	-6.07945	-1.05476	0.000111632	0.00039499	0.016812	0.0761873	-1	0	0	6	11
XLOC_165246	-6.08317	-1.0542	8.64082e-05	0.000310938	0.016812	0.0639886	-1	0	0	7	10
XLOC_115121	-2.71764	-1.05329	0.00596974	0.0149676	0.016812	0.057678	-1	1	1	7	8
XLOC_179658	-2.72424	-1.05217	0.00710116	0.0174812	0.016812	0.0713806	-1	1	1	9	6
XLOC_046499	-6.10353	-1.05139	0.000261264	0.000862486	0.016812	0.123725	-1	0	0	12	5
XLOC_031421	-6.08619	-1.03765	0.000636324	0.00195962	0.016812	0.188598	-1	0	0	2.91229	14.4182
XLOC_169929	-1.38412	1.01608	0.00181057	0.00510073	0.016812	0.0398947	-1	15	11	31	40
XLOC_025059	-1.50001	1.02785	0.00133599	0.00386405	0.016812	0.052334	-1	8	17	27.3501	45.9665
XLOC_119790	-2.1545	1.02875	7.13588e-05	0.000260072	0.016812	0.0702505	-1	8.71252	8.50935	24.2863	56.9657
nonstrand_XLOC_016551	-4.15594	1.04322	2.35006e-13	2.03634e-12	0.016812	0.0398226	-1	2.46688	2.41806	39.9503	54.5556
XLOC_097422	-8.63716	1.06407	1.41902e-19	1.83477e-18	0.016812	0.0371821	-1	0	0	47.5578	53.3089
XLOC_157683	-1.21889	1.0886	0.0103104	0.0244574	0.016812	0.0569256	-1	16	14	45	27
XLOC_042122	-1.62444	1.09125	0.000540244	0.00168672	0.016812	0.0511153	-1	8.37992	16.1443	28.6723	49.9255
XLOC_114421	-1.23176	1.11041	0.00567785	0.0143044	0.016812	0.0464323	-1	19	11	32	42
XLOC_025768	-1.14856	1.12498	0.0104539	0.0247565	0.016812	0.0446891	-1	15	16.9895	43	29.9886
XLOC_027515	-1.0924	1.1303	0.010943	0.0257979	0.016812	0.0423892	-1	13	20	28	45
XLOC_173208	-1.21126	1.14244	0.0128627	0.0297459	0.016812	0.0633616	-1	12	19.6873	48	26.6735
XLOC_185630	-2.77989	1.14592	4.30289e-09	2.65257e-08	0.016812	0.0365712	-1	8	5	45	49
XLOC_100706	-1.91243	1.15889	4.83085e-06	2.08172e-05	0.016812	0.0337147	-1	10	12	43	43
nonstrand_XLOC_031725	-2.0709	1.15892	0.000111838	0.0003955	0.016812	0.0741524	-1	13	7	56.0946	31.3232
XLOC_101630	-1.02442	1.16975	0.0155441	0.0351999	0.016812	0.0366293	-1	16	19	30	44
XLOC_016031	-8.7441	1.17297	2.22377e-16	2.38026e-15	0.016812	0.0690609	-1	0	0	35	75
XLOC_058456	-1.03405	1.20547	0.0103069	0.0244512	0.016812	0.0373943	-1	13	23	34	42
XLOC_066366	-1.33282	1.20708	0.000709787	0.00216563	0.016812	0.0326507	-1	14	17	37	44
XLOC_111085	-2.75516	1.21489	2.09793e-09	1.33011e-08	0.016812	0.0377021	-1	5	9	42	57
nonstrand_XLOC_038175	-0.976388	1.24605	0.0174535	0.0390407	0.016812	0.0363165	-1	17	21	42	35
nonstrand_XLOC_019925	-1.35066	1.24695	0.00104353	0.00308149	0.016812	0.0373901	-1	14	17.6304	33.6837	50.234
XLOC_151983	-3.32269	1.27174	7.73006e-09	4.63912e-08	0.016812	0.0682524	-1	8.00005	2	37.0002	71
XLOC_062130	-2.94374	1.27771	1.61775e-05	6.47759e-05	0.016812	0.129536	-1	9	4	78	26
XLOC_024742	-1.20958	1.28852	0.0026158	0.007124	0.016812	0.0328894	-1	16	19	37	47
XLOC_153885	-1.63337	1.30276	0.00101084	0.00299255	0.016812	0.0715151	-1	8	21	57	34
XLOC_094456	-1.67779	1.30824	4.14935e-05	0.00015648	0.016812	0.0366345	-1	11	17	39	54
XLOC_040008	-0.902902	1.33357	0.0164146	0.0369492	0.016812	0.0325805	-1	17	25	38	43
XLOC_046319	-1.39422	1.33463	0.000360207	0.00116084	0.016812	0.0314469	-1	16	17	43	47
XLOC_014233	-1.64009	1.34155	0.00818482	0.019883	0.016812	0.130897	-1	8.83617	21.1386	70.8973	22.1337
XLOC_163155	-1.72548	1.38586	1.04271e-05	4.28218e-05	0.016812	0.03297	-1	12	16.9343	50.8454	48
XLOC_141438	-1.81928	1.3983	3.90256e-06	1.7029e-05	0.016812	0.032294	-1	14.5923	13	50.6465	50.6146
XLOC_079510	-1.48576	1.42985	0.00011994	0.000421994	0.016812	0.0342728	-1	13	21	51	47
XLOC_073119	-1.8577	1.43143	1.34007e-05	5.42422e-05	0.016812	0.0445999	-1	10	18	60	44
XLOC_091790	-2.38397	1.44742	4.62287e-09	2.84093e-08	0.016812	0.0313973	-1	10.3446	10.4366	56.4082	56.5549
nonstrand_XLOC_026727	-1.39391	1.48301	0.000326431	0.00105985	0.016812	0.0368695	-1	16	21	56	44
XLOC_141437	-1.3615	1.50861	0.000328762	0.00106688	0.016812	0.0322679	-1	16.8186	21.4641	53.7317	47.6834
XLOC_084464	-1.40531	1.52872	0.000791002	0.00239036	0.016812	0.0447087	-1	24.4497	13.0259	51.8861	52.0949
nonstrand_XLOC_037326	-1.4022	1.53172	0.00103367	0.00305309	0.016812	0.0498813	-1	19.0415	19.0548	64	39.5038
XLOC_037772	-1.42238	1.57515	8.47956e-05	0.000305565	0.016812	0.0294645	-1	16	23	51	57
nonstrand_XLOC_007511	-1.16785	1.59494	0.00502077	0.0128013	0.016812	0.0499881	-1	12	33.447	50	54
XLOC_057735	-1.60746	1.60175	0.000202206	0.000681576	0.016812	0.0510554	-1	19	17	70	43
XLOC_089489	-1.57443	1.61081	1.42832e-05	5.75417e-05	0.016812	0.0296841	-1	15	22	52	62
nonstrand_XLOC_020850	-9.23459	1.63536	5.56582e-19	6.91381e-18	0.016812	0.0735525	-1	0	0	45.4422	109.692
nonstrand_XLOC_009498	-0.988535	1.64821	0.00561644	0.014165	0.016812	0.031221	-1	21.0682	29.8464	54.588	49.238
XLOC_031727	-1.83991	1.65391	1.47608e-06	6.82215e-06	0.016812	0.0321332	-1	15	18	51	72
XLOC_019554	-0.897068	1.75044	0.0132398	0.0304885	0.016812	0.0340822	-1	29	27.7451	43.5492	66.6714
nonstrand_XLOC_035213	-1.61601	1.77398	1.05242e-05	4.31928e-05	0.016812	0.0336133	-1	14	27	65	64
XLOC_031165	-9.2111	1.77838	2.54469e-23	4.06358e-22	0.016812	0.0538794	-1	0.0102915	0.0249918	104.11	65.7511
XLOC_102822	-1.27644	1.81622	0.00019003	0.000643926	0.016812	0.0272788	-1	22	28	62	63
XLOC_183940	-1.17247	1.84239	0.00151045	0.00432613	0.016812	0.0363951	-1	32	20.9941	57	68
XLOC_032011	-1.60383	1.84825	0.000201896	0.000680623	0.016812	0.0570897	-1	25	18	85	50
XLOC_120918	-4.52558	1.85523	3.78143e-19	4.73631e-18	0.016812	0.0388027	-1	5.99887	0.998683	71	103
XLOC_141464	-1.37728	1.86758	6.84329e-05	0.00025012	0.016812	0.029417	-1	27	22	64	68.3936
XLOC_155091	-0.956985	1.87411	0.00492494	0.0125807	0.016812	0.0314205	-1	23	38	53	69
XLOC_151125	-1.80546	1.88694	5.66049e-07	2.75223e-06	0.016812	0.0328206	-1	15.0554	25	60	85
XLOC_156646	-3.48234	1.90261	1.90428e-17	2.18727e-16	0.016812	0.0293757	-1	4.50038	10.2708	80.1672	92.1692
XLOC_079473	-1.439	1.95745	0.00016781	0.000573947	0.016812	0.0424748	-1	25	26	86	56
nonstrand_XLOC_032795	-1.90522	1.96211	2.87243e-06	1.27889e-05	0.016812	0.0465919	-1	24.0869	15.2813	56.9994	98.8081
nonstrand_XLOC_022820	-1.08693	1.9626	0.0101875	0.0241929	0.016812	0.0593889	-1	35.04	25.4519	85.0554	47.4969
XLOC_140751	-1.3747	2.0033	0.000239296	0.000797363	0.016812	0.0410198	-1	29	25	53	94
XLOC_167540	-1.25837	2.02658	0.000132177	0.000462133	0.016812	0.0273152	-1	24.8561	33.9987	74.8422	69.997
XLOC_190231	-0.97651	2.06632	0.00222853	0.00616632	0.016812	0.0265307	-1	31.1177	38	60.4241	80.4571
XLOC_033612	-0.814433	2.06781	0.0129647	0.029951	0.016812	0.0304746	-1	28	47	69	66
XLOC_064381	-2.76038	2.07378	3.31314e-07	1.65553e-06	0.016812	0.0923455	-1	18	8	127	56
nonstrand_XLOC_028649	-4.58607	2.09581	3.91016e-13	3.32188e-12	0.016812	0.0896649	-1	7.9984	0	136	68.8202
nonstrand_XLOC_029501	-0.966664	2.09891	0.00256722	0.00700359	0.016812	0.0274435	-1	33	38	60	84
XLOC_165961	-1.77278	2.12908	3.59199e-07	1.78859e-06	0.016812	0.0309648	-1	27.0408	20.9996	72.7694	98.9461
XLOC_157114	-1.18493	2.17069	0.00266533	0.00724577	0.016812	0.0515827	-1	33.1415	34.4126	101.285	55.751
XLOC_155613	-0.748463	2.17212	0.0230775	0.0498992	0.016812	0.0310564	-1	33	50	58	86
XLOC_095630	-1.16547	2.1825	0.000221553	0.00074274	0.016812	0.0264337	-1	28	41	81	78
XLOC_001750	-0.910815	2.19112	0.00448905	0.0115863	0.016812	0.0291019	-1	34	44	61	91
XLOC_189235	-5.13368	2.19288	4.89875e-28	9.80286e-27	0.016812	0.0293979	-1	0	6	104	121
XLOC_115165	-2.27091	2.23319	2.06772e-08	1.18431e-07	0.016812	0.0489524	-1	13	27	119	77
nonstrand_XLOC_004634	-1.01161	2.25729	0.00193477	0.00542203	0.016812	0.0300122	-1	44.1562	33.2069	81.1345	81.1553
nonstrand_XLOC_005935	-7.54814	2.2625	6.3784e-23	9.98633e-22	0.016812	0.068487	-1	0	1	70	174
XLOC_190866	-1.13605	2.2659	0.000137614	0.000479181	0.016812	0.0228277	-1	34	40	81	87
nonstrand_XLOC_025467	-1.93958	2.32141	1.84507e-09	1.17445e-08	0.016812	0.0271655	-1	19	32	89	113
XLOC_158799	-0.677056	2.33298	0.0210728	0.0461292	0.016812	0.0231191	-1	40.9446	55	75	83
XLOC_006308	-7.74258	2.44872	9.35787e-35	2.42604e-33	0.016812	0.0350151	-1	0.999953	0	106.374	171.24
XLOC_081375	-0.742661	2.45297	0.00952491	0.0227801	0.016812	0.0224821	-1	51	50	85	90
XLOC_002495	-0.773531	2.46745	0.00881665	0.0212526	0.016812	0.0257596	-1	47.2147	53.6794	72.6662	106.427
XLOC_139625	-2.90502	2.55113	1.79241e-08	1.0331e-07	0.016812	0.0870159	-1	18	16	189.828	69.9493
XLOC_056289	-0.877724	2.55311	0.00252339	0.0068973	0.016812	0.0247111	-1	41	62	85	110
nonstrand_XLOC_032721	-0.894259	2.58129	0.00720327	0.0177034	0.016812	0.0377537	-1	32.5251	72.802	99.471	99.3033
XLOC_101556	-7.05387	2.60167	2.41334e-42	7.80496e-41	0.016812	0.0241345	-1	0	1.99972	137.718	170.122
XLOC_098640	-3.11166	2.60319	1.52008e-20	2.07545e-19	0.016812	0.0246027	-1	13	18	119	160
XLOC_074418	-0.838334	2.6148	0.00299248	0.00803789	0.016812	0.0230727	-1	50	59	85	117
XLOC_181961	-0.837178	2.62261	0.00312679	0.00836357	0.016812	0.0240805	-1	43.5148	66.7627	90.0905	112.68
XLOC_093571	-2.12136	2.68078	4.83809e-12	3.79549e-11	0.016812	0.0252469	-1	32	27	140	126
XLOC_143338	-1.06746	2.68514	0.0057747	0.0145312	0.016812	0.0537143	-1	68.9908	31.9888	115.99	106.989
nonstrand_XLOC_032577	-5.92201	2.6965	6.05389e-14	5.55786e-13	0.016812	0.139071	-1	0	5	58	274
XLOC_112713	-0.82198	2.72273	0.00301524	0.00808971	0.016812	0.0225705	-1	61	57	95	122
XLOC_186481	-1.03369	2.72607	0.00018191	0.000618126	0.016812	0.0227917	-1	48	60	96	133
XLOC_164410	-5.48271	2.73284	6.73948e-35	1.7561e-33	0.016812	0.0300596	-1	2	5	184	147
XLOC_135891	-1.33887	2.734	0.00015809	0.000543606	0.016812	0.0443237	-1	42	52	154	88
XLOC_191163	-1.93674	2.73931	5.19025e-11	3.75227e-10	0.016812	0.0246034	-1	25	44	122	150
XLOC_033659	-0.961373	2.76674	0.00327103	0.00871845	0.016812	0.0371599	-1	68.1841	45.2875	126.894	103.033
XLOC_109829	-1.29498	2.77246	2.13617e-06	9.66198e-06	0.016812	0.021366	-1	48.9385	49.0496	109.937	139.848
XLOC_013724	-1.84353	2.77622	7.30559e-09	4.39159e-08	0.016812	0.0314759	-1	23	52	130	145
XLOC_098641	-3.78161	2.78915	3.32262e-28	6.69596e-27	0.016812	0.0234583	-1	11	12	142	189
XLOC_109026	-10.4373	2.79513	2.16333e-25	3.8507e-24	0.016812	0.0832687	-1	0	0.000283686	87.2823	272.878
XLOC_081616	-0.975979	2.82805	0.000170185	0.000581447	0.016812	0.0194296	-1	57	62	116	126
nonstrand_XLOC_000006	-0.939741	2.87603	0.00192299	0.00539372	0.016812	0.0312957	-1	50	76	94	156
XLOC_033305	-6.60817	3.04253	1.44925e-34	3.73451e-33	0.016812	0.0436784	-1	1.93694	1.96665	139.323	283.939
XLOC_028628	-0.683637	3.08904	0.0047756	0.0122481	0.016812	0.0175544	-1	79	84	126	145
nonstrand_XLOC_031463	-3.52529	3.09213	3.55039e-22	5.32434e-21	0.016812	0.0353278	-1	13.7804	20.0139	143.295	264.102
XLOC_139698	-1.41348	3.09334	2.84913e-08	1.60602e-07	0.016812	0.0194604	-1	57	59	139	182
XLOC_163276	-2.63572	3.12575	3.22212e-10	2.19382e-09	0.016812	0.0600662	-1	42	17	232	152
XLOC_177013	-1.63584	3.13948	3.60691e-09	2.24405e-08	0.016812	0.024236	-1	62	44	162	182
nonstrand_XLOC_023988	-1.28675	3.14882	1.06174e-07	5.61308e-07	0.016812	0.0171064	-1	59.0348	69.8943	148.983	176.239
XLOC_123674	-4.63243	3.15768	2.98674e-44	1.03103e-42	0.016812	0.0184528	-1	8.99951	7.99941	206	236.002
XLOC_003835	-1.40097	3.16255	1.30516e-07	6.82671e-07	0.016812	0.0228704	-1	45	79	152	184
XLOC_039931	-5.42114	3.18234	7.96716e-47	2.949e-45	0.016812	0.0221064	-1	4.06306	6.03335	192.677	266.061
nonstrand_XLOC_003595	-0.960396	3.19869	0.000177009	0.000602995	0.016812	0.0215816	-1	64.7345	91.9598	130.691	184.183
XLOC_138526	-2.04254	3.23352	2.05126e-12	1.65275e-11	0.016812	0.0263647	-1	50	41	155	238
XLOC_045508	-0.74276	3.28578	0.0104344	0.024724	0.016812	0.0307485	-1	86	97	189	124
XLOC_185816	-1.53053	3.32582	8.37499e-09	5.00156e-08	0.016812	0.0228506	-1	72	56	199	185
XLOC_191457	-0.514829	3.33358	0.0225115	0.0489316	0.016812	0.0160637	-1	100.638	107.284	147.257	159.891
XLOC_115045	-1.04616	3.33518	8.70043e-06	3.62127e-05	0.016812	0.0172362	-1	77	88	154	199
XLOC_058457	-1.48501	3.35722	1.9225e-10	1.33305e-09	0.016812	0.01624	-1	64	71	182	209
nonstrand_XLOC_001503	-11.0491	3.38264	3.63001e-65	2.25677e-63	0.016812	0.0211132	-1	4.69573e-05	0	227.626	312.76
XLOC_109932	-0.568247	3.49209	0.0092133	0.0221088	0.016812	0.0153484	-1	104	124	162	187
XLOC_000366	-0.950886	3.57667	1.2435e-05	5.05894e-05	0.016812	0.0150024	-1	96.2878	108.082	195.149	212.921
XLOC_046326	-0.777877	3.66007	0.0123749	0.028772	0.016812	0.0384361	-1	127.641	104.781	255.654	154.529
XLOC_128284	-1.33888	3.69247	6.65077e-05	0.000243675	0.016812	0.0445865	-1	115.905	64.8558	277.569	199.884
XLOC_109018	-2.70544	3.69924	1.07173e-27	2.11979e-26	0.016812	0.017271	-1	35	52	297	286
XLOC_077832	-0.625792	3.70087	0.00471546	0.0121121	0.016812	0.0169097	-1	106	153	186	225
XLOC_013890	-1.72463	3.71614	1.51333e-13	1.33664e-12	0.016812	0.0175544	-1	65	89	225	301
XLOC_025151	-8.28888	3.8095	6.07294e-77	4.84586e-75	0.016812	0.018534	-1	1	1	308	420
nonstrand_XLOC_024085	-1.1815	3.87369	2.09708e-07	1.073e-06	0.016812	0.0184148	-1	86.2523	141.81	261.784	266.878
nonstrand_XLOC_001472	-0.801958	3.88144	0.000527672	0.00165048	0.016812	0.0198096	-1	101.782	171.82	219.732	268.885
XLOC_055380	-8.44748	3.96492	1.81929e-89	1.96621e-87	0.016812	0.0149576	-1	1	1	372	438
nonstrand_XLOC_035740	-1.85843	3.97412	1.20055e-05	4.89196e-05	0.016812	0.0739101	-1	60.0422	113	153.761	500.009
XLOC_119566	-2.29947	4.04216	2.46327e-20	3.31552e-19	0.016812	0.0206512	-1	64.9979	74.9987	275.994	441.99
XLOC_120894	-1.4327	4.0857	8.25868e-06	3.44749e-05	0.016812	0.0422614	-1	98.0951	135.144	420.431	215.116
XLOC_084045	-9.57497	4.23746	4.95867e-74	3.70296e-72	0.016812	0.025999	-1	0	1	359	631
XLOC_136456	-0.629844	4.23763	0.000775309	0.00234543	0.016812	0.0123218	-1	178	196	273	326
XLOC_131316	-0.456988	4.35111	0.0135448	0.0311377	0.016812	0.0124085	-1	192.105	244.436	275.762	342.549
nonstrand_XLOC_005059	-0.503024	4.41335	0.00521821	0.0132585	0.016812	0.011613	-1	201	246	320	332
nonstrand_XLOC_026579	-0.767353	4.46961	0.0108655	0.0256341	0.016812	0.039196	-1	119.045	305.884	309.238	422.976
XLOC_015490	-0.741336	4.49054	5.11609e-05	0.00019047	0.016812	0.0122835	-1	181	247	341	395
XLOC_089726	-2.14479	4.57956	6.77963e-16	7.03906e-15	0.016812	0.0267207	-1	114	108	611	396
XLOC_124520	-1.47023	4.73675	8.22658e-16	8.50345e-15	0.016812	0.0119756	-1	168	190	526	495
XLOC_033432	-1.17566	4.88913	3.54655e-08	1.97438e-07	0.016812	0.0183626	-1	175	291	450	631
XLOC_053987	-0.562225	4.95641	0.000591434	0.00183224	0.016812	0.010181	-1	289	348	456	514
nonstrand_XLOC_026619	-0.502104	5.21895	0.006067	0.0151832	0.016812	0.0136085	-1	414.821	361.199	534.853	610.171
XLOC_087421	-0.805642	5.33188	2.31422e-05	9.07338e-05	0.016812	0.0151071	-1	291	461	592	756
XLOC_054622	-13.0246	5.33715	7.5265e-119	1.518e-116	0.016812	0.01994	-1	0	0	804	1332
nonstrand_XLOC_011913	-5.15491	5.44698	2.8544e-117	5.4157e-115	0.016812	0.0114141	-1	34.6097	25.3508	1047.63	1175.72
nonstrand_XLOC_009609	-0.838434	5.54988	8.33329e-06	3.47693e-05	0.016812	0.0149465	-1	404	449	627	961
XLOC_149269	-1.29323	5.87104	1.57716e-12	1.28368e-11	0.016812	0.0140733	-1	381.859	483.332	1174.96	993.502
XLOC_163733	-0.468067	6.06175	0.00256417	0.00699675	0.016812	0.0103095	-1	652	776	973	1063
XLOC_082424	-1.39573	6.32754	8.17506e-13	6.78096e-12	0.016812	0.0165753	-1	508	620	1714	1317
XLOC_150282	-7.62796	6.3728	2.1527e-185	2.1207e-182	0.016812	0.0118335	-1	8	13	2160	2160
nonstrand_XLOC_032967	4.7993	-1.82698	0.0226424	0.0491451	0.016812	0.0796326	1	3	3.60762	0	0
XLOC_173206	4.87782	-1.7889	0.0225433	0.0489592	0.016812	0.0785758	1	2.99974	3.99968	6.47129e-05	2.51061e-05
XLOC_095081	4.87845	-1.78885	0.0225106	0.0489316	0.016812	0.0782263	1	3	4	0	0
XLOC_193154	4.87845	-1.78885	0.0225028	0.0489316	0.016812	0.0781433	1	3	4	0	0
XLOC_082913	4.95291	-1.75185	0.0226766	0.0492111	0.016812	0.0799977	1	3.02104	4.36971	4.63946e-05	0
XLOC_060744	4.96552	-1.74706	0.0125721	0.0291712	0.016812	0.0776571	1	3.60664	3.83035	0	0
XLOC_183419	5.05197	-1.69687	0.0156212	0.0353588	0.016812	0.120718	1	2	6	0	0
XLOC_030371	5.06202	-1.69604	0.0127445	0.0295072	0.016812	0.0802014	1	3	5	0	0
nonstrand_XLOC_034309	5.2307	-1.60806	0.00679953	0.0168348	0.016812	0.070633	1	4	5	0	0
XLOC_107503	5.23675	-1.60724	0.007184	0.0176658	0.016812	0.0787628	1	5	4	0	0
XLOC_111459	5.23675	-1.60724	0.00718452	0.0176658	0.016812	0.0787736	1	5	4	0	0
nonstrand_XLOC_029318	5.24585	-1.60643	0.00878238	0.0211779	0.016812	0.110497	1	5.99991	2.99991	0	0
XLOC_061676	5.24587	-1.60642	0.00877796	0.021171	0.016812	0.110413	1	6	3	0	0
XLOC_193246	5.24586	-1.60642	0.00877406	0.0211638	0.016812	0.110339	1	6	3	0	0
XLOC_140817	4.28475	-1.57814	0.0148637	0.0337997	0.016812	0.211889	1	1.14676	8.0063	0.231199	0
XLOC_162587	5.37627	-1.52589	0.00393015	0.0102816	0.016812	0.0726159	1	4	6	0	0
XLOC_087962	5.41466	-1.523	0.0093392	0.0223774	0.016812	0.202284	1	7.99791	1.99743	0	0
XLOC_132372	5.48681	-1.46233	0.00222129	0.00614762	0.016812	0.0705513	1	5.10886	5.69288	0.000175174	0.000222871
XLOC_155159	5.49902	-1.449	0.00320668	0.00855138	0.016812	0.110646	1	3	8	0	0
XLOC_060746	3.07523	-1.44686	0.020631	0.045286	0.016812	0.0731296	1	5	5	1	0
XLOC_038009	5.5193	-1.44656	0.00235306	0.00647799	0.016812	0.076438	1	6	5	0	0
XLOC_082670	3.08146	-1.44604	0.0227464	0.0493207	0.016812	0.0885116	1	6	4	1	0
nonstrand_XLOC_023864	5.62362	-1.38253	0.00127892	0.0037141	0.016812	0.0697325	1	5.95541	5.91094	0	0
XLOC_060161	3.19153	-1.37477	0.0163029	0.0367363	0.016812	0.106862	1	3	8	1	0
XLOC_174581	3.20647	-1.37454	0.0131603	0.0303356	0.016812	0.0775487	1	4	7	0	1
XLOC_177085	3.21249	-1.37234	0.0128571	0.0297382	0.016812	0.0745682	1	6	5	1	0
XLOC_063304	5.58757	-1.35681	0.0186437	0.041349	0.016812	0.509447	1	0.00140827	12.29	0	0.00158388
XLOC_108232	5.72761	-1.30519	0.00157279	0.00449113	0.016812	0.13338	1	3	10	0	0
XLOC_061677	5.7502	-1.30277	0.000699181	0.00213735	0.016812	0.0645361	1	6	7	0	0
XLOC_093463	5.7502	-1.30277	0.000699134	0.00213735	0.016812	0.0645312	1	6	7	0	0
XLOC_161131	3.33835	-1.30145	0.00834141	0.0202212	0.016812	0.0793586	1	7	5	1	0
XLOC_163613	3.33835	-1.30145	0.00834263	0.0202222	0.016812	0.0793746	1	7	5	1	0
XLOC_163927	5.76206	-1.30115	0.000958721	0.00285344	0.016812	0.0889353	1	8	5	0	0
XLOC_090344	5.76822	-1.29697	0.000937199	0.00279588	0.016812	0.0870864	1	7.96599	5.09563	0	0
XLOC_053871	2.89405	-1.29633	0.00754451	0.0184726	0.016812	0.068625	1	5.50962	6.18044	1.39824	0.00131758
XLOC_068671	5.80597	-1.26525	0.00043691	0.00138709	0.016812	0.068625	1	5.39336	8.16965	0	0
XLOC_011088	5.90563	-1.24176	0.0147678	0.0336024	0.016812	0.613704	1	13.8107	0.00109694	0.00157819	0.00191814
nonstrand_XLOC_032278	5.79806	-1.23996	0.00479035	0.0122811	0.016812	0.319133	1	1	13	0	0
nonstrand_XLOC_011437	5.81496	-1.23916	0.00221517	0.00613466	0.016812	0.212029	1	2	12	0	0
XLOC_003926	5.85298	-1.23595	0.000425769	0.00135407	0.016812	0.0669404	1	6	8	0	0
XLOC_073781	3.44375	-1.23544	0.00458927	0.0118235	0.016812	0.0671334	1	6	7	1	0
XLOC_024987	3.45378	-1.2352	0.00485653	0.0124321	0.016812	0.0722173	1	7	6	0	1
XLOC_000768	3.44876	-1.23463	0.00489302	0.0125107	0.016812	0.0728996	1	7	6	1	0
XLOC_028667	3.44876	-1.23463	0.00489129	0.0125098	0.016812	0.0728673	1	7	6	1	0
XLOC_025510	5.88809	-1.22033	0.000414023	0.001319	0.016812	0.0976041	1	8.99977	5.20305	0.000195129	0.000213853
XLOC_170462	5.88694	-1.20828	0.000616432	0.00190347	0.016812	0.0925226	1	4.47495	9.9721	0	0
XLOC_060164	3.51774	-1.17537	0.0106807	0.0252422	0.016812	0.206277	1	2	12	0	1
nonstrand_XLOC_035815	2.61814	-1.17062	0.0198123	0.0436572	0.016812	0.0923034	1	8	5	0	2
XLOC_178111	5.96205	-1.16972	0.000332559	0.00107757	0.016812	0.0833393	1	8.99969	5.99967	0.000180952	0.000201583
XLOC_170886	5.96148	-1.16308	0.00025732	0.000850999	0.016812	0.0678525	1	6	9.14499	9.756e-05	0
XLOC_132050	5.98426	-1.15944	0.000293295	0.000960057	0.016812	0.104483	1	9.92804	5.22467	0	0.00020778
XLOC_041702	6.02246	-1.12382	0.000142672	0.000494641	0.016812	0.0636733	1	6.77667	8.99971	0	0
XLOC_049572	3.63212	-1.11935	0.00168763	0.00478385	0.016812	0.0636731	1	6.9999	7.83914	1	0
XLOC_086181	3.64714	-1.10969	0.00164558	0.00468227	0.016812	0.0620033	1	7	8	1	0
XLOC_000143	2.72687	-1.10872	0.0140969	0.0322421	0.016812	0.0982143	1	9	5	0	2
XLOC_039626	3.68316	-1.10706	0.0031281	0.00836533	0.016812	0.143161	1	11	4	0	1
XLOC_148744	6.09947	-1.09524	0.00243661	0.00668145	0.016812	0.332441	1	14.4996	1.64649	0.00427503	0
XLOC_040887	6.19587	-1.06258	0.00912287	0.0219082	0.016812	0.610727	1	16.6764	0	0	0
nonstrand_XLOC_007602	3.6694	-1.05586	0.016325	0.0367782	0.016812	0.321153	1	1	15	1	0
XLOC_001018	6.12725	-1.0516	8.32124e-05	0.000300324	0.016812	0.0622654	1	7	10	0	0
XLOC_085408	3.92039	-1.0487	0.00097828	0.0029054	0.016812	0.0594173	1	7.72147	8.45275	0	0.867234
XLOC_067131	2.9026	-1.00464	0.00985419	0.0234839	0.016812	0.136163	1	11.6228	4.13453	1	1
XLOC_010514	1.23016	1.0088	0.00972373	0.0232054	0.016812	0.0546582	1	30	37	20	9
XLOC_106887	1.48064	1.01391	0.000898535	0.00268962	0.016812	0.0403765	1	37.3517	32.9464	14.1781	11.7399
XLOC_124213	1.07327	1.05815	0.0126798	0.0293947	0.016812	0.0413824	1	30.2615	36.8036	11.2013	21.7009
XLOC_159508	1.21746	1.07623	0.00300027	0.00805498	0.016812	0.0346094	1	35	35	15	16
XLOC_098497	3.57241	1.1048	3.1357e-12	2.4897e-11	0.016812	0.0364118	1	45	50	5	3
XLOC_136763	1.45443	1.12363	0.000435898	0.00138439	0.016812	0.0334845	1	36.4971	39.6355	12.6023	15.9727
nonstrand_XLOC_034296	1.25388	1.13587	0.00383009	0.0100506	0.016812	0.0447419	1	32	42	10	22
XLOC_135739	2.08576	1.1387	1.29163e-06	6.00979e-06	0.016812	0.0343522	1	36.9027	48.5409	9.73298	10.786
nonstrand_XLOC_031837	1.35126	1.14411	0.00163541	0.00465696	0.016812	0.0386955	1	29.4081	46.7795	15.3154	15.1025
XLOC_135847	3.42679	1.1672	3.82135e-09	2.37227e-08	0.016812	0.0691404	1	38.1906	61.0037	0.00525564	9.30759
XLOC_166059	1.11884	1.17768	0.00465072	0.0119662	0.016812	0.0329255	1	35	39	18	17
XLOC_093485	4.36851	1.19307	1.45773e-15	1.48462e-14	0.016812	0.0351282	1	49	56	3	2
XLOC_193421	2.92883	1.2022	3.19059e-10	2.17409e-09	0.016812	0.0356983	1	42	56	7	6
nonstrand_XLOC_023883	1.90947	1.20683	2.78942e-05	0.000108124	0.016812	0.048647	1	33.5821	54.3369	7.2833	16.6348
XLOC_079419	1.13576	1.25769	0.00458411	0.0118126	0.016812	0.0365035	1	34	45	14	23
XLOC_184574	1.55577	1.30602	0.000162128	0.000556349	0.016812	0.0361521	1	39.2567	49.7255	17.969	12.9121
XLOC_083171	0.957784	1.32032	0.0141996	0.0324508	0.016812	0.0342078	1	41	38	21	21
XLOC_128309	3.45972	1.33328	3.00401e-09	1.88129e-08	0.016812	0.0784179	1	71.6506	39.0003	7.30585	2.99945
XLOC_089104	1.75394	1.35953	1.44083e-05	5.8009e-05	0.016812	0.0357584	1	38	58	14	15
XLOC_108565	2.4207	1.36917	1.71683e-08	9.92212e-08	0.016812	0.0393847	1	46.0672	59.4904	5.74286	14.4505
nonstrand_XLOC_003544	0.847691	1.43165	0.0225051	0.0489316	0.016812	0.0312276	1	41.7142	41.8399	24.5147	23.3478
XLOC_097295	0.982307	1.43615	0.0122356	0.028505	0.016812	0.0351772	1	38	49	26	19
XLOC_132733	3.09107	1.44225	9.57276e-12	7.34122e-11	0.016812	0.0365491	1	48.8825	69.6516	8.78242	5.22923
XLOC_100348	1.23971	1.46746	0.000776141	0.00234745	0.016812	0.0296109	1	45	49	19	22
XLOC_060939	2.08613	1.47523	1.6388e-06	7.51455e-06	0.016812	0.045772	1	55.3936	53.5882	18.1264	8.07195
XLOC_136661	1.20379	1.49189	0.00613675	0.0153443	0.016812	0.0533012	1	32	64	25	17
XLOC_162586	1.20193	1.50279	0.00124878	0.00363687	0.016812	0.0317178	1	39.9175	56.1759	21.7694	20.9456
XLOC_004129	2.51376	1.50448	1.08247e-09	7.04432e-09	0.016812	0.0352304	1	47	71	9	12
XLOC_002912	8.94274	1.53195	1.11412e-18	1.35762e-17	0.016812	0.0734398	1	90.4388	49.1673	0.0215755	0.0244597
XLOC_092592	3.48556	1.56435	5.56805e-14	5.12837e-13	0.016812	0.0378622	1	71	61	7	5
XLOC_135848	0.897588	1.56667	0.015859	0.0358369	0.016812	0.0336112	1	38.0999	55.8517	21.1506	30.6632
XLOC_183559	1.30275	1.59338	0.00040195	0.00128341	0.016812	0.0313714	1	51.7289	52.5471	17.6231	26.1023
nonstrand_XLOC_001137	3.94605	1.59368	1.06674e-16	1.16221e-15	0.016812	0.0345705	1	58	81	6	3
XLOC_184573	1.32816	1.60136	0.000610347	0.00188559	0.016812	0.0367835	1	57.4405	47.6196	23.4205	19.8245
XLOC_191851	1.62442	1.60841	3.91761e-05	0.000148265	0.016812	0.0386904	1	59.2711	52.4529	22.3769	14.8977
XLOC_028796	1.22611	1.61008	0.000642862	0.00197769	0.016812	0.0302824	1	50.9684	52.9616	18.9669	26.961
XLOC_114951	3.09163	1.61116	2.62133e-12	2.09559e-11	0.016812	0.0372498	1	51.8988	82.4465	8.81186	7.06494
XLOC_119083	1.83182	1.65568	1.88348e-06	8.56748e-06	0.016812	0.0352324	1	58.0274	61.9851	11.5997	23.2664
XLOC_110508	1.33312	1.68801	0.00353035	0.00933964	0.016812	0.0646918	1	34	80	16	30
XLOC_131669	0.832257	1.70988	0.0168892	0.0379075	0.016812	0.0285065	1	43.6395	58.8314	28.448	30.6156
XLOC_113235	1.14617	1.71745	0.00912091	0.0219056	0.016812	0.0627637	1	45	66	13	39
nonstrand_XLOC_022618	2.31694	1.73992	2.21408e-09	1.39925e-08	0.016812	0.0321862	1	68.9964	66.9957	16	12
XLOC_030178	9.13886	1.75551	3.89543e-28	7.83183e-27	0.016812	0.0338681	1	68.3551	98.1251	0.0495043	0
XLOC_105135	1.3267	1.79375	0.00036693	0.00118072	0.016812	0.0369214	1	49	73	18	32
XLOC_068546	0.990831	1.80639	0.0195676	0.043185	0.016812	0.058485	1	57.7873	55.5584	15.7914	44.0552
XLOC_052086	1.72085	1.84829	4.44104e-05	0.00016672	0.016812	0.052058	1	82.9641	51.2029	22.6559	19.7828
XLOC_160497	1.83462	1.89137	4.14649e-07	2.04837e-06	0.016812	0.0328534	1	64.1858	78.5115	25.0177	15.7947
XLOC_153517	1.36638	1.90363	0.000115833	0.000408614	0.016812	0.0337525	1	70.7271	61.0706	21.1827	32
XLOC_087184	2.08874	1.91103	1.19037e-08	7.01084e-08	0.016812	0.0314099	1	69	81	22	14
XLOC_019218	1.67958	1.92715	6.2454e-06	2.64806e-05	0.016812	0.0375701	1	79.5298	62.1138	25.081	20.6958
XLOC_151029	2.94872	1.9302	3.5751e-14	3.33719e-13	0.016812	0.0305274	1	84	82	13	9
XLOC_135751	1.15869	1.99941	0.00289101	0.00779355	0.016812	0.0451921	1	46.4687	91.0108	35.2795	26.8971
nonstrand_XLOC_024037	0.917522	2.01821	0.00508871	0.0129616	0.016812	0.0279183	1	67.1727	62.7249	35.9334	35.1633
XLOC_117185	0.72999	2.04816	0.0172563	0.0386535	0.016812	0.0245201	1	60	67	37	42
XLOC_008233	3.18841	2.07637	1.97483e-16	2.12535e-15	0.016812	0.0300805	1	78	111	12	9
XLOC_134224	2.81923	2.12745	3.48277e-13	2.97657e-12	0.016812	0.0356772	1	77.6995	112.832	18	9.29412
XLOC_042874	1.71893	2.13994	0.000162143	0.000556349	0.016812	0.0723195	1	88.0564	78.1877	11.0651	42.2513
XLOC_136756	1.05859	2.14112	0.00270672	0.00735051	0.016812	0.0365561	1	63.4907	84.2602	44.4565	27.7563
XLOC_008080	1.60486	2.1472	1.05931e-06	4.98222e-06	0.016812	0.0277254	1	76.6601	88.3147	31.5781	23.9978
XLOC_017237	1.43896	2.14863	0.000154811	0.000532973	0.016812	0.0452659	1	85.2179	74.1804	39.2679	21.1153
XLOC_004843	2.80452	2.15659	6.65733e-13	5.5653e-12	0.016812	0.0382191	1	70.9959	124.082	10.777	17.5826
XLOC_186357	0.755445	2.18252	0.0109357	0.025783	0.016812	0.0234284	1	64	77	41	45
nonstrand_XLOC_003859	2.40757	2.19546	2.50146e-11	1.85717e-10	0.016812	0.0331729	1	104	86	20	17
nonstrand_XLOC_023858	2.10258	2.20282	5.91881e-06	2.51835e-05	0.016812	0.0721236	1	123	59	17	28
XLOC_174201	1.99928	2.20871	1.13332e-09	7.3584e-09	0.016812	0.0264977	1	78	106	25	22
nonstrand_XLOC_003694	1.82018	2.24289	6.24114e-09	3.78816e-08	0.016812	0.0240655	1	80.2831	103.169	25.184	28.1065
XLOC_157646	0.785536	2.27056	0.01301	0.0300458	0.016812	0.0282951	1	73	78	51	39
XLOC_051075	0.971753	2.27064	0.00161891	0.00461202	0.016812	0.0255002	1	66	93	42	41
XLOC_056445	0.902265	2.27753	0.0100888	0.0239827	0.016812	0.0400973	1	66	91	28	59
XLOC_152738	1.99209	2.29117	1.47682e-10	1.03414e-09	0.016812	0.0232483	1	90.8142	103.488	24.9823	25.2053
XLOC_172328	0.750855	2.29433	0.0133439	0.0307089	0.016812	0.0257079	1	72.5073	79.7865	50.4787	42.5734
XLOC_152237	1.4499	2.30737	0.000256264	0.000847616	0.016812	0.0536045	1	113.357	63.7691	29.3891	39
nonstrand_XLOC_009380	9.97647	2.31397	9.70611e-40	2.93868e-38	0.016812	0.0259503	1	110.25	137.943	0	0
XLOC_153944	1.06214	2.32163	0.000269832	0.00088848	0.016812	0.0225536	1	76.6977	91.1125	38.3309	44.4653
XLOC_098493	2.31506	2.33127	4.46208e-13	3.77574e-12	0.016812	0.0239213	1	100.456	107.732	22	21
XLOC_042832	1.23829	2.3548	2.53321e-05	9.87153e-05	0.016812	0.0233809	1	88	90	36	42
nonstrand_XLOC_029801	0.960806	2.37162	0.000911274	0.00272425	0.016812	0.0228476	1	76	94	40	50
XLOC_144596	1.80123	2.37414	3.21314e-09	2.00637e-08	0.016812	0.0233649	1	89.999	110.724	25.7205	33.5364
XLOC_007463	0.884625	2.3901	0.00449576	0.0116013	0.016812	0.0281352	1	88	80	51	43
XLOC_135758	1.82558	2.40998	0.00054148	0.00169016	0.016812	0.105245	1	67.6765	141.065	10.3594	50.5096
nonstrand_XLOC_000434	1.02222	2.41336	0.000467489	0.00147758	0.016812	0.0234993	1	74.9833	103.09	42	48
XLOC_139744	1.06961	2.48265	0.00151959	0.00434892	0.016812	0.0377821	1	103	84	55	37
XLOC_110280	4.91224	2.48464	7.19944e-31	1.61618e-29	0.016812	0.0276104	1	112	160	6	3
XLOC_182023	1.26421	2.50253	3.36013e-05	0.000128419	0.016812	0.0272646	1	96	103	32	54
XLOC_046674	0.939075	2.50839	0.000674347	0.00206686	0.016812	0.0211431	1	88	98	49	51
XLOC_094451	0.650016	2.59869	0.0168353	0.0378156	0.016812	0.0209427	1	89	95	60	61
nonstrand_XLOC_029968	1.35702	2.60527	4.02819e-06	1.75397e-05	0.016812	0.0257419	1	108.033	109.812	34.1067	54.226
XLOC_161206	0.718609	2.61054	0.00749937	0.0183677	0.016812	0.0207665	1	92.1518	96.7868	56.1855	62.4819
XLOC_011503	0.995882	2.63358	0.000235847	0.000786895	0.016812	0.02106	1	92.9985	113.493	46.7865	59.9993
XLOC_181024	1.04341	2.69961	0.00011793	0.000415783	0.016812	0.0211022	1	96	123	56	53
nonstrand_XLOC_003774	2.09382	2.70984	5.64165e-12	4.40834e-11	0.016812	0.0258974	1	104.821	162.329	28.6055	35.3355
XLOC_146481	1.23237	2.71937	0.000234733	0.000783382	0.016812	0.037826	1	108.859	121.989	64.7938	35.4009
XLOC_005758	1.03364	2.73077	9.76999e-05	0.000348293	0.016812	0.0201684	1	102	121	57	55
XLOC_133171	0.795033	2.73216	0.014908	0.0338974	0.016812	0.0379507	1	79.8377	132.428	43.9829	81.974
nonstrand_XLOC_037694	1.30217	2.74047	4.53518e-06	1.96134e-05	0.016812	0.0244813	1	119.303	117.655	39.6106	60.2634
XLOC_166605	0.9281	2.74691	0.000402235	0.00128417	0.016812	0.019642	1	101	119	59	60
XLOC_193298	1.22358	2.74927	4.22475e-06	1.83536e-05	0.016812	0.0200058	1	114	121	48	56
XLOC_160078	1.7799	2.76343	7.21337e-11	5.16965e-10	0.016812	0.0201518	1	117.322	146.47	39	39.8592
nonstrand_XLOC_032693	1.33048	2.79097	1.79994e-06	8.2035e-06	0.016812	0.0228124	1	103.971	144.953	52.7335	48.4894
XLOC_046283	0.722397	2.81097	0.00757406	0.0185382	0.016812	0.0222485	1	96	123	57	80
XLOC_038636	0.982834	2.82813	0.00348872	0.00924095	0.016812	0.0397061	1	81	158.039	69	53
XLOC_030785	3.05059	2.83148	1.58233e-20	2.15469e-19	0.016812	0.0266286	1	124.969	196.128	19.283	20.1099
nonstrand_XLOC_025404	0.635352	2.83787	0.0199153	0.0438691	0.016812	0.0227916	1	96	122	59	86
XLOC_051536	1.29153	2.85402	8.34119e-07	3.97121e-06	0.016812	0.0199563	1	122.328	134.491	55.0921	52.9681
XLOC_101617	2.92609	2.93792	1.02801e-22	1.59006e-21	0.016812	0.0215516	1	172	167	23	23
XLOC_164725	1.22783	3.00278	1.79068e-06	8.16418e-06	0.016812	0.0195626	1	120	163	59	65
XLOC_062873	1.50102	3.01043	3.45925e-09	2.15532e-08	0.016812	0.0183888	1	139	160	49	60
XLOC_065327	0.593917	3.01089	0.0168836	0.0379015	0.016812	0.0187172	1	113	130	73	93.4454
nonstrand_XLOC_000007	1.37574	3.04524	1.05698e-06	4.97307e-06	0.016812	0.0255921	1	141	158	70	48
XLOC_123919	1.36221	3.04714	0.00737816	0.0181002	0.016812	0.104891	1	161	136	94	23
XLOC_147275	1.43447	3.05307	3.20389e-07	1.60251e-06	0.016812	0.0252683	1	116	191	53	63
XLOC_070827	1.93187	3.0906	2.90225e-13	2.49457e-12	0.016812	0.0200004	1	163	176	37	55
nonstrand_XLOC_029876	1.15979	3.11291	4.62802e-06	2.00071e-05	0.016812	0.0198256	1	132	169	74	64
XLOC_082189	1.09432	3.15161	7.46606e-06	3.13142e-05	0.016812	0.0182829	1	129.615	175.779	67.8965	79.0488
XLOC_109785	1.07122	3.15625	6.73797e-06	2.84514e-05	0.016812	0.0168741	1	137	167	70	79
XLOC_021720	1.48481	3.19404	6.05753e-08	3.2984e-07	0.016812	0.0242898	1	150	190	73	51
XLOC_152975	2.49582	3.20411	1.36303e-16	1.47748e-15	0.016812	0.0271432	1	211.797	179.464	41.6402	30.0422
XLOC_097186	0.542704	3.23479	0.020286	0.0446052	0.016812	0.0169575	1	135	145	89	110
XLOC_035670	0.665883	3.27763	0.0117818	0.0275723	0.016812	0.0242751	1	134.708	164.892	112.199	80.797
XLOC_106048	1.96106	3.28529	4.23395e-14	3.93357e-13	0.016812	0.0203289	1	171.827	220.275	40.0666	63.8367
XLOC_128877	3.19252	3.35205	6.72934e-30	1.44845e-28	0.016812	0.019681	1	202	264	30	22
XLOC_150278	1.13163	3.36374	1.58901e-06	7.30453e-06	0.016812	0.0174849	1	165	191	88	79
XLOC_144920	1.07066	3.38584	3.2661e-06	1.44238e-05	0.016812	0.0167155	1	175.948	179.643	84.7292	90.3437
XLOC_020333	2.49419	3.43502	2.23721e-22	3.40285e-21	0.016812	0.0183597	1	207.179	257.671	33.3945	51.6645
nonstrand_XLOC_003477	6.77407	3.46588	3.47291e-40	1.07304e-38	0.016812	0.0417608	1	338	207	2	3
XLOC_041500	1.0999	3.46705	8.76876e-07	4.16347e-06	0.016812	0.0158328	1	169	212	85	98
XLOC_035422	1.08787	3.47302	0.000125409	0.00044009	0.016812	0.0302865	1	217	159	75	111
XLOC_172361	0.784815	3.50515	0.000622527	0.00192067	0.016812	0.0174618	1	160	203	114	102
XLOC_016520	0.868476	3.53731	0.000267833	0.000882238	0.016812	0.0193762	1	152	229	96	118
XLOC_140445	2.01928	3.62231	6.00771e-19	7.44829e-18	0.016812	0.0151905	1	229.361	270.169	59.552	67.3844
nonstrand_XLOC_005965	0.602948	3.63846	0.00805456	0.0195814	0.016812	0.0182243	1	173.186	205.982	104.684	153.927
XLOC_055826	3.77692	3.64268	1.8361e-39	5.507e-38	0.016812	0.0199174	1	239	354	23	21
nonstrand_XLOC_003872	0.515836	3.67363	0.0214676	0.0469214	0.016812	0.0176261	1	184.724	193.142	114.087	160.492
XLOC_079958	2.27448	3.70666	6.86921e-21	9.59368e-20	0.016812	0.017902	1	238	311	64	52
XLOC_030784	2.81301	3.7399	1.1382e-17	1.32097e-16	0.016812	0.0361036	1	191.791	410.118	36.7282	49.986
XLOC_048173	1.04361	3.76175	6.69579e-06	2.82827e-05	0.016812	0.0190178	1	194	270	94	138
XLOC_127089	0.918279	3.91583	3.40424e-05	0.000129971	0.016812	0.0174654	1	216	285	148	123
XLOC_087235	2.55575	3.94948	5.81261e-25	1.01351e-23	0.016812	0.0193437	1	286.166	386.095	42.9112	74.9951
XLOC_075676	2.3177	3.95263	1.66109e-13	1.4616e-12	0.016812	0.0359214	1	297.696	356.161	90.9911	42
XLOC_066271	0.680881	3.95939	0.000563864	0.00175405	0.016812	0.0132469	1	229	255	145	167
XLOC_118855	0.754107	3.96829	0.00022634	0.000758138	0.016812	0.0146934	1	223	275	131	174
XLOC_036909	1.27949	4.01384	6.02415e-10	4.00578e-09	0.016812	0.0145975	1	275.645	302.875	104.95	142
XLOC_038334	0.820638	4.05024	6.8245e-05	0.00024954	0.016812	0.0151353	1	275.446	256.57	149.331	163.323
XLOC_043358	1.09237	4.13818	9.73789e-08	5.17697e-07	0.016812	0.0148882	1	251	360	135	159
XLOC_174669	1.18924	4.14146	5.07225e-10	3.39661e-09	0.016812	0.0122535	1	284	338	135	146
XLOC_059876	1.33179	4.23791	9.47443e-07	4.48159e-06	0.016812	0.0295841	1	305.378	380.719	89.5596	194.555
XLOC_077982	1.61131	4.24997	7.11811e-16	7.37553e-15	0.016812	0.0134165	1	312	418	121	124
XLOC_162573	0.764811	4.26073	7.54931e-05	0.000274203	0.016812	0.0135195	1	269.463	343.801	161.109	211.298
nonstrand_XLOC_025657	2.9044	4.27741	1.92832e-24	3.25805e-23	0.016812	0.0271647	1	355.215	518.841	77	41
XLOC_172720	1.9272	4.35614	6.74255e-23	1.05436e-21	0.016812	0.01246	1	357	469	107	116
XLOC_067779	0.599317	4.38637	0.00145277	0.00417448	0.016812	0.012931	1	316.622	319.281	218.44	215.445
XLOC_181046	0.625726	4.5284	0.000366438	0.00117958	0.016812	0.0112067	1	339	370	224	251
XLOC_017517	0.589291	4.53	0.00188848	0.0053039	0.016812	0.0135356	1	319	386	202	283
XLOC_161649	0.755072	4.55721	3.27145e-05	0.000125273	0.016812	0.0121997	1	347	403	236	221
XLOC_180943	3.08402	4.62907	3.71586e-46	1.34813e-44	0.016812	0.0140947	1	496	632	77	59
nonstrand_XLOC_006341	2.94589	4.79649	1.21433e-39	3.65928e-38	0.016812	0.0163246	1	488.24	774.754	83.9888	82.9041
XLOC_144672	2.37043	4.96784	1.04001e-33	2.57628e-32	0.016812	0.0132913	1	563.71	777.145	140.844	124.029
nonstrand_XLOC_028641	2.41477	5.14462	9.56377e-40	2.89901e-38	0.016812	0.011534	1	675.94	843.714	124.953	169.128
nonstrand_XLOC_011387	1.30201	5.37263	6.90111e-09	4.16407e-08	0.016812	0.0214204	1	634.905	873.663	223.658	410.619
XLOC_076712	2.66544	5.42165	6.10267e-53	2.78138e-51	0.016812	0.0102507	1	855.55	1031.97	151.114	154.905
XLOC_070916	0.902611	5.48289	3.55186e-05	0.000135041	0.016812	0.0205866	1	759	713	476	334
XLOC_141643	0.459002	5.49504	0.00416931	0.0108441	0.016812	0.0105084	1	638	687	449.994	548.994
XLOC_043966	0.650949	5.68811	0.000142102	0.000493065	0.016812	0.0123475	1	674.94	937.797	534.182	516.088
XLOC_086939	0.853042	5.68836	6.61214e-08	3.57835e-07	0.016812	0.010276	1	807.959	877.965	447.956	517.97
nonstrand_XLOC_024004	0.715867	6.09407	6.95549e-06	2.93264e-05	0.016812	0.0108751	1	991	1173	682	673
XLOC_190217	1.72805	6.39855	3.82672e-24	6.34419e-23	0.016812	0.0122584	1	1377	1948.53	486	542.718
XLOC_079498	2.07458	6.40923	9.77049e-34	2.42266e-32	0.016812	0.0118747	1	1523.83	1991.9	377.089	483.005
nonstrand_XLOC_024305	1.67349	6.96605	7.01981e-26	1.27975e-24	0.016812	0.0109005	1	2249.13	2604.04	700.631	873.399
XLOC_001960	0.874175	8.01703	8.09925e-08	4.34095e-07	0.016812	0.0122425	1	3592	5014	2212	2608
XLOC_001959	1.14716	8.23242	1.80788e-11	1.35798e-10	0.016812	0.0133628	1	4431	6211	2146	2798
