# Supplementary material for: Genome-wide profiling of long non-coding RNAs from tomato and a comparison with mRNAs associated with the regulation of fruit ripening
Source: BMC Plant Biol. 2018 May 4;18:75. doi: 10.1186/s12870-018-1300-y (PMC5935960; doi:10.1186/s12870-018-1300-y)
Supplement: Supplementary file 8 — Statistical analysis of lincRNA expression levels in the BR versus BR + 7 stage. (XLSX 17 kb) [file 12870_2018_1300_MOESM8_ESM.xlsx]

## Sheet: Addition file 8
gene	logConc	logFC	pVal.Tgw	adj.pVal.Tgw	Cmn.Disp	Tgw.Disp	UpDown.Tgw	BR-rep1	BR-rep2	BR7-rep1	BR7-rep2
XLOC_089993	5.48471	-1.54714	0.00348861	0.0429098	0.0304105	0.120781	1	6.91712	3.63525	0	0.00081683
XLOC_074625	-5.4146	-1.53742	0.00414151	0.0483862	0.0304105	0.142626	-1	0	0	7.1913	3.56378
nonstrand_XLOC_019600	-5.44382	-1.5191	0.00369643	0.0446509	0.0304105	0.127963	-1	0	0	7	4
nonstrand_XLOC_017719	-5.44536	-1.51589	0.00313317	0.0396529	0.0304105	0.107922	-1	0	0	6.10353	4.95121
XLOC_187454	-5.46435	-1.50057	0.00328891	0.041123	0.0304105	0.113652	-1	0	0	4.13056	7.15644
nonstrand_XLOC_005076	-5.48762	-1.49202	0.0033896	0.0419611	0.0304105	0.117276	-1	0	0	6.81593	4.55066
XLOC_089320	-5.48688	-1.48779	0.00312157	0.0395463	0.0304105	0.107489	-1	0	0	4.502	6.95342
XLOC_055974	-5.51102	-1.47494	0.00292074	0.0375554	0.0304105	0.09984	-1	0	0	5.44904	6.1695
XLOC_053895	-5.5583	-1.44693	0.00177365	0.0255021	0.0304105	0.0997681	-1	0	0	6	6
XLOC_022726	-5.62811	-1.40796	0.00236234	0.0320445	0.0304105	0.129507	-1	0	0	7.99936	4.52643
nonstrand_XLOC_034696	5.88151	-1.29936	0.000513472	0.00948288	0.0304105	0.112643	1	5.5118	8.47148	0.00108232	0.00147947
XLOC_179658	-3.50761	-1.18275	0.00324706	0.0407017	0.0304105	0.113342	-1	0	1	9	6
XLOC_011001	-3.68876	-1.0684	0.0013724	0.0209021	0.0304105	0.107767	-1	1	0	10	7
XLOC_106406	-1.94108	1.02216	0.00153918	0.0228089	0.0304105	0.109781	-1	2.98956	16.7054	42.197	41.375
nonstrand_XLOC_034728	1.39087	1.02647	0.00408027	0.0478501	0.0304105	0.0641659	1	37.2944	34.8098	9.64352	20.3096
XLOC_129874	1.92566	1.05902	5.73563e-05	0.00155774	0.0304105	0.0538165	1	40	41	11	12
nonstrand_XLOC_026541	-1.90672	1.13973	0.000233538	0.00503247	0.0304105	0.0729342	-1	5.99991	16	41.9995	49
XLOC_097422	-2.49339	1.184	4.64182e-07	2.52686e-05	0.0304105	0.0557145	-1	6.44787	9.79668	47.5578	53.3089
XLOC_063244	-2.08621	1.21199	9.34015e-05	0.00235459	0.0304105	0.0810402	-1	5	16	52	46
XLOC_073119	-1.82999	1.34344	0.00011103	0.00270861	0.0304105	0.0625252	-1	16	11	60	44
XLOC_091790	-2.37905	1.35491	1.20802e-05	0.000432735	0.0304105	0.0824306	-1	3.88066	15.7931	56.4082	56.5549
XLOC_043432	-1.95581	1.41102	5.65203e-05	0.00153713	0.0304105	0.0638408	-1	8.26479	17.9593	50	62.1339
XLOC_011503	-1.50705	1.43889	0.00204328	0.0284598	0.0304105	0.0720539	-1	10.0509	24.0331	46.7865	59.9993
XLOC_162586	1.32818	1.479	0.00286925	0.0370654	0.0304105	0.0579857	1	61.1548	38.449	21.7694	20.9456
XLOC_034869	-1.28488	1.58975	0.00168514	0.0244268	0.0304105	0.0472977	-1	23	20	57	57
nonstrand_XLOC_020850	-3.95887	1.62003	4.50485e-10	4.82038e-08	0.0304105	0.0987819	-1	1.55213	7.20332	45.4422	109.692
XLOC_038636	-1.43407	1.6496	0.000982055	0.0158169	0.0304105	0.0556461	-1	18.5976	23	69	53
XLOC_031165	-8.11171	1.69187	8.85037e-19	3.73996e-16	0.0304105	0.0717811	-1	0.0696883	0.263162	104.11	65.7511
XLOC_099712	-1.21765	1.99718	0.00164055	0.0239615	0.0304105	0.0452585	-1	27.6926	32	78	73
XLOC_156646	-1.8192	2.02886	4.31778e-06	0.00017823	0.0304105	0.046155	-1	18.6098	25.9905	80.1672	92.1692
XLOC_064381	-1.81388	2.13577	0.000600605	0.0107729	0.0304105	0.1013	-1	34	15	127	56
XLOC_058994	-1.48837	2.1865	0.000135364	0.00321112	0.0304105	0.0507938	-1	38.5289	21.5213	93.8408	88.4363
XLOC_050559	-1.32678	2.23601	0.000690303	0.0120309	0.0304105	0.0515629	-1	29	38	71	114
XLOC_082664	-1.24029	2.40908	0.00176689	0.0254379	0.0304105	0.0558204	-1	27	52	97.3461	107.153
XLOC_100706	1.33814	2.45869	0.000654212	0.0115189	0.0304105	0.055845	1	132	70	43	43
nonstrand_XLOC_005935	-1.88744	2.47955	0.000123186	0.00295884	0.0304105	0.0896974	-1	19	40	70	174
XLOC_037795	1.0923	2.50762	0.00195189	0.0274786	0.0304105	0.0429815	1	107.93	89.7368	38.8897	62.2489
nonstrand_XLOC_003872	-2.11207	2.61613	1.91833e-07	1.16369e-05	0.0304105	0.0552652	-1	19	38.5859	114.087	160.492
nonstrand_XLOC_000006	-1.2177	2.68635	0.000586437	0.0105643	0.0304105	0.044991	-1	53	45	94	156
XLOC_098640	-1.68996	2.7249	6.37988e-07	3.30693e-05	0.0304105	0.0380201	-1	39	40	119	160
XLOC_109829	-1.04599	2.74399	0.0016625	0.0242072	0.0304105	0.0386428	-1	49.8309	60.7508	109.937	139.848
XLOC_058719	-1.19399	2.91066	0.000202366	0.00447286	0.0304105	0.0361276	-1	53	63	131	159
XLOC_098641	-1.54841	2.99923	9.85302e-06	0.000364474	0.0304105	0.0446896	-1	39	64	142	189
XLOC_132732	-1.14846	3.06575	0.000669734	0.0117425	0.0304105	0.0423091	-1	52	80	140	181
XLOC_174373	-0.915718	3.08574	0.00253208	0.0336334	0.0304105	0.0328468	-1	71.8677	77.9989	146	162
XLOC_060631	-1.07551	3.08879	0.000432123	0.00823048	0.0304105	0.0334465	-1	71.2766	68.3022	140.209	180.945
nonstrand_XLOC_023988	-1.13934	3.08943	0.00160056	0.0235013	0.0304105	0.049585	-1	46.8931	87.6749	148.983	176.239
XLOC_164410	-1.15429	3.1213	0.000903087	0.0147838	0.0304105	0.0461176	-1	54	83	184	147
nonstrand_XLOC_025657	1.75522	3.22799	1.35262e-05	0.000473645	0.0304105	0.0627883	1	239.142	135.333	77	41
XLOC_115045	-1.04725	3.23151	0.000706607	0.0122511	0.0304105	0.0357654	-1	68	88	154	199
XLOC_189903	-1.16651	3.30237	6.35788e-05	0.00169898	0.0304105	0.0311362	-1	82.6317	72.9064	168.912	211.732
XLOC_123674	-1.71575	3.37316	5.17597e-08	3.62493e-06	0.0304105	0.0361384	-1	49	74	206	236.002
XLOC_138526	-0.926035	3.41813	0.00381875	0.0456857	0.0304105	0.040132	-1	78	110	155	238
XLOC_112808	-1.04836	3.45182	0.000176331	0.00400026	0.0304105	0.0287113	-1	89.8146	92.7505	195.429	215.638
XLOC_077832	-0.877989	3.50522	0.00153745	0.0228029	0.0304105	0.0288432	-1	100	105	186	225
XLOC_180470	-0.871111	3.61505	0.00126789	0.019622	0.0304105	0.0276316	-1	110.609	111.639	211.614	230.663
nonstrand_XLOC_024085	-1.78635	3.61514	4.74231e-09	4.25306e-07	0.0304105	0.0341087	-1	56.9214	83.5807	261.784	266.878
XLOC_011510	-0.856653	3.61584	0.00319395	0.040218	0.0304105	0.0328059	-1	95.2978	127.868	221.372	218.634
XLOC_013890	-1.54221	3.65624	0.000811905	0.0135764	0.0304105	0.0882677	-1	36	127	225	301
XLOC_076712	0.819531	3.91585	0.00366118	0.0444404	0.0304105	0.0318816	1	302.681	197.245	151.114	154.905
XLOC_106069	-0.828584	3.93002	0.00149706	0.0223708	0.0304105	0.0268213	-1	130.277	151.85	251.771	295
XLOC_119566	-1.36091	4.14194	2.33858e-06	0.000103378	0.0304105	0.0334507	-1	109.998	143.948	275.994	441.99
XLOC_123797	1.23379	4.28225	3.30804e-06	0.000141226	0.0304105	0.0283805	1	296.289	407.816	157.762	168.779
XLOC_084045	-1.14071	4.66241	4.48751e-05	0.00127429	0.0304105	0.0331147	-1	177	230	359	631
XLOC_086939	-0.67008	4.8029	0.00168771	0.0244497	0.0304105	0.0188299	-1	290.961	266.994	447.956	517.97
XLOC_094084	0.909766	4.82292	9.85606e-05	0.00245486	0.0304105	0.0228996	1	548	413	235	322
nonstrand_XLOC_024004	-0.995414	5.17812	2.42169e-05	0.000770123	0.0304105	0.0238191	-1	261	363	682	673
nonstrand_XLOC_009609	-0.968891	5.39982	1.52234e-05	0.000522078	0.0304105	0.0216835	-1	370	370	627	961
XLOC_070916	0.978568	5.42843	0.000238973	0.00510985	0.0304105	0.0313019	1	904	587	476	334
nonstrand_XLOC_016603	-0.803419	5.43814	0.000407679	0.00782467	0.0304105	0.0225575	-1	347.88	468.016	790.499	758.857
XLOC_014451	0.691305	6.00639	0.00059309	0.0106611	0.0304105	0.0180362	1	1061	1003	705	680
nonstrand_XLOC_024305	0.686388	6.17878	0.00097654	0.0157586	0.0304105	0.0195284	1	1314	1015.56	700.631	873.399
XLOC_001960	-1.11986	6.95726	8.74214e-05	0.00222862	0.0304105	0.0373796	-1	692	1327	2212	2608
XLOC_001959	-0.71544	7.13005	0.00106938	0.0169696	0.0304105	0.0221163	-1	1208	1540	2146	2798
