# Supplementary material for: Genome-wide profiling of long non-coding RNAs from tomato and a comparison with mRNAs associated with the regulation of fruit ripening
Source: BMC Plant Biol. 2018 May 4;18:75. doi: 10.1186/s12870-018-1300-y (PMC5935960; doi:10.1186/s12870-018-1300-y)
Supplement: Supplementary file 9 — Information regarding co-regulated lincRNA and mRNA pairs and corresponding correlation. (XLSX 31 kb) [file 12870_2018_1300_MOESM9_ESM.xlsx]

## Sheet: Addition file 9
chr	start_nc	end_nc	gene_nc	strand	GM_rep1_nc	GM_rep2_nc	BR_rep1_nc	BR_rep2_nc	BR7_rep1_nc	BR7_rep2_nc	chr	start_pro	end_pro	gene_pro	strand	GM_rep1_pro	GM_rep2_pro	BR_rep1_pro	BR_rep2_pro	BR7_rep1_nc	BR7_rep2_nc	cor
SL2.50ch03	60032394	60037437	nonstrand_XLOC_011913	-	1.9348	1.47913	6.08083	6.5357	6.34582	6.36624	SL2.50ch03	60029697	60031482	gene:Solyc03g097700.2	-	2.1192	2.01167	8.01565	7.71227	7.448	7.46244	0.991899
SL2.50ch07	55686697	55687025	XLOC_114013	-	1.78543	1.76459	2.49232	2.59478	1.78821	1.99297	SL2.50ch07	55695716	55696108	gene:Solyc07g042490.1	-	5.28288	5.1971	6.06297	6.32539	5.29799	5.61779	0.990661
SL2.50ch12	37908797	37909427	XLOC_190217	-	6.82435	7.11287	5.6264	5.87196	5.25807	5.27122	SL2.50ch12	37907728	37908678	gene:Solyc12g044720.1	-	5.51677	5.78374	4.65614	4.70728	4.0368	4.20691	0.990591
SL2.50ch01	89383238	89387892	XLOC_025151	-	0.113132	0.0983156	4.32532	4.91595	4.62167	4.91228	SL2.50ch01	89380659	89382721	gene:Solyc01g099040.2	-	0.218034	0.276876	7.99748	8.34215	7.10566	7.42627	0.989962
SL2.50ch03	1758735	1762462	nonstrand_XLOC_009380	+	3.32099	3.42333	0	0	0	0	SL2.50ch03	1755906	1758173	gene:Solyc03g007180.1	+	4.71633	4.60125	2.38991	2.26945	2.34034	1.83376	0.986977
SL2.50ch01	8701496	8704565	nonstrand_XLOC_003477	-	4.83653	3.96331	0.470478	0	0.205852	0.272555	SL2.50ch01	8685285	8695311	gene:Solyc01g011350.2	-	8.5661	8.42221	6.41553	6.6266	6.44486	6.59993	0.986894
SL2.50ch02	35942911	35944077	XLOC_030178	+	2.71721	2.98551	0.00754696	0	0.00546634	0	SL2.50ch02	35949288	35953849	gene:Solyc02g064800.2	+	7.57053	7.42641	5.52222	5.48358	5.09932	5.35981	0.986225
SL2.50ch02	22511677	22513348	nonstrand_XLOC_005935	+	0	0.0983156	1.30168	2.08822	2.67081	3.70718	SL2.50ch02	22505067	22506476	gene:Solyc02g021350.2	+	0.113132	0	1.65955	2.26945	3.99578	4.49993	0.983619
SL2.50ch07	23231443	23232005	XLOC_111085	-	0.493513	0.709031	1.65955	2.21995	2.07748	2.30771	SL2.50ch07	23226837	23229990	gene:Solyc07g022910.2	-	6.38743	6.73378	7.29605	7.48365	7.43464	7.51149	0.98155
SL2.50ch06	37705299	37706017	XLOC_092592	+	2.76378	2.40651	0.62274	0.21737	0.619915	0.429295	SL2.50ch06	37707208	37713391	gene:Solyc06g059800.2	+	7.45119	6.96228	4.22775	4.23312	3.93198	3.63657	0.980097
SL2.50ch10	988300	988867	XLOC_148432	+	0	0	0.387864	0.492141	0.468237	0.50171	SL2.50ch10	989509	990009	gene:Solyc10g006360.1	+	0.72473	0.578852	2.51196	2.67043	2.42518	2.38632	0.979337
SL2.50ch12	63393841	63395581	XLOC_193298	-	3.36449	3.25297	1.79395	1.94325	2.22676	2.28737	SL2.50ch12	63392734	63393802	gene:Solyc12g087890.1	-	4.93599	4.84021	3.69517	3.85766	3.82676	3.8388	0.975959
SL2.50ch11	4738034	4740507	XLOC_164725	+	3.43147	3.6433	1.97465	1.84872	2.4658	2.46087	SL2.50ch11	4741690	4742971	gene:Solyc11g011760.1	+	5.71575	5.54095	3.56962	3.55243	3.93921	3.88691	0.971992
SL2.50ch02	42472488	42472706	XLOC_038009	-	0.574773	0.43575	0	0	0	0	SL2.50ch02	42478435	42478974	gene:Solyc02g077590.1	-	4.38571	4.47427	1.6239	1.09645	0.882462	0.817596	0.97014
SL2.50ch00	8813224	8814808	XLOC_000768	+	0.651699	0.509075	0	0	0.106594	0	SL2.50ch00	8818874	8827274	gene:Solyc00g009110.2	+	6.56697	6.59754	4.21583	4.00375	4.30651	3.43866	0.969583
SL2.50ch06	47385835	47387510	XLOC_094456	+	0.923957	1.13677	1.34612	1.81578	1.99663	2.24581	SL2.50ch06	47387879	47391784	gene:Solyc06g076270.2	+	4.68921	4.91293	5.63173	6.08566	6.1057	6.38584	0.966353
SL2.50ch06	35476025	35477669	nonstrand_XLOC_021012	-	0	0	2.49232	2.24491	1.58196	2.40532	SL2.50ch06	35478007	35479822	gene:Solyc06g051800.2	-	2.03556	2.38719	9.97909	10.3838	10.1143	10.9958	0.965415
SL2.50ch12	62488009	62488856	XLOC_193154	-	0.315823	0.358499	0	0	0	0	SL2.50ch12	62486583	62486993	gene:Solyc12g056540.1	-	1.97697	2.08544	1.47177	1.2523	1.5061	1.29609	0.960263
SL2.50ch12	64052672	64053542	XLOC_193421	-	2.14604	2.30722	0.548617	0.921716	0.619915	0.50171	SL2.50ch12	64049040	64052083	gene:Solyc12g088830.1	-	5.81524	5.76889	4.50755	4.89639	4.16568	3.9465	0.957622
SL2.50ch09	47138970	47142952	XLOC_144672	-	5.5541	5.80236	3.26519	3.3728	3.56077	3.2626	SL2.50ch09	47143924	47144782	gene:Solyc09g056130.2	-	2.9731	2.93152	1.0563	1.67594	1.15506	1.48656	0.954725
SL2.50ch03	59088053	59088969	XLOC_046674	+	3.03184	2.9839	2.62448	2.24491	2.2502	2.18113	SL2.50ch03	59080372	59082634	gene:Solyc03g096730.2	+	7.86719	7.98929	6.3185	6.31511	5.92084	5.75188	0.946478
SL2.50ch07	630214	631873	XLOC_108565	-	2.25032	2.37724	1.97329	1.44618	0.526452	1.00118	SL2.50ch07	625770	628788	gene:Solyc07g005770.2	-	2.39007	2.40651	1.76151	1.52107	0.882462	0.63647	0.939407
SL2.50ch12	29097874	29099743	XLOC_189235	-	0	0.509075	2.77834	2.8274	3.16593	3.23068	SL2.50ch12	29100555	29102873	gene:Solyc12g070080.1	-	1.09898	0.190357	2.64241	3.32553	3.53385	3.86649	0.936937
SL2.50ch12	62988849	62989172	XLOC_193246	-	0.574773	0.276876	0	0	0	0	SL2.50ch12	62980065	62984573	gene:Solyc12g056920.1	-	2.98801	2.60351	0.886161	1.30071	0.941258	0.50171	0.930441
SL2.50ch10	62611259	62612268	XLOC_163276	-	2.14604	1.13677	2.88761	3.79988	4.23194	3.52806	SL2.50ch10	62608954	62610237	gene:Solyc10g081570.1	-	5.92972	5.81661	8.0955	8.10755	9.07335	7.93861	0.930148
SL2.50ch07	55405658	55407641	nonstrand_XLOC_024085	-	3.00647	3.45954	2.43013	2.96266	4.39743	4.28531	SL2.50ch07	55397795	55404455	gene:Solyc07g042270.2	-	5.39899	5.42021	5.26304	5.59698	6.31192	6.11283	0.925338
SL2.50ch11	53583317	53583992	XLOC_177085	-	0.574773	0.43575	0.206928	0	0.106594	0	SL2.50ch11	53575699	53579690	gene:Solyc11g069010.1	-	5.35366	5.50779	4.91772	4.42007	4.45008	3.89366	0.91585
SL2.50ch02	39147312	39148299	XLOC_030784	+	4.05703	4.90317	1.49366	1.70254	1.93223	2.15859	SL2.50ch02	39154973	39157267	gene:Solyc02g069190.2	+	3.3062	4.30444	1.30168	0.573216	0	0	0.914105
SL2.50ch02	46226737	46228387	XLOC_032011	+	1.60376	1.18232	1.97465	2.38624	2.91037	2.1589	SL2.50ch02	46223454	46226103	gene:Solyc02g082550.2	+	2.95803	2.60351	3.35807	3.57228	3.97483	3.95297	0.910949
SL2.50ch02	39148395	39148867	XLOC_030785	+	3.48468	3.89059	0.775835	1.5576	1.30958	1.25938	SL2.50ch02	39154973	39157267	gene:Solyc02g069190.2	+	3.3062	4.30444	1.30168	0.573216	0	0	0.909791
SL2.50ch08	8006831	8009137	XLOC_124520	-	3.87818	3.84793	4.25714	4.85645	5.36931	5.14205	SL2.50ch08	8003001	8006121	gene:Solyc08g016610.1	-	0.923957	1.22647	1.15951	1.56137	2.15405	1.58983	0.909538
SL2.50ch02	39146087	39149121	nonstrand_XLOC_006341	+	5.35147	5.79799	2.19023	3.00394	2.89541	2.75414	SL2.50ch02	39154973	39157267	gene:Solyc02g069190.2	+	3.3062	4.30444	1.30168	0.573216	0	0	0.907301
SL2.50ch02	46135418	46139309	XLOC_038636	-	2.92742	3.60233	1.28341	1.52107	2.65333	2.22457	SL2.50ch02	46133571	46135048	gene:Solyc02g082440.1	-	0.651699	0.509075	0	0.112775	0.385965	0.272555	0.905484
SL2.50ch03	8103225	8106788	XLOC_049887	-	2.14733	3.06591	1.79923	1.82324	1.91971	2.09158	SL2.50ch03	8096015	8098828	gene:Solyc03g044100.2	-	1.52416	2.8492	1.10883	1.04053	0.757153	0.63647	0.902375
SL2.50ch06	2603470	2604534	XLOC_089104	+	2.03556	2.34776	0.206928	0.573216	1.05212	1.02838	SL2.50ch06	2606567	2607604	gene:Solyc06g008690.1	+	3.92542	3.99556	2.72886	2.29357	2.58121	2.58272	0.893989
SL2.50ch05	15420528	15421048	XLOC_083171	-	2.1192	1.87965	1.15951	1.30071	1.38425	1.29609	SL2.50ch05	15405287	15418394	gene:Solyc05g016250.2	-	2.98801	3.17626	2.45223	2.21995	2.52466	2.34755	0.885863
SL2.50ch02	54219816	54221401	XLOC_040105	-	3.69745	3.73692	2.9726	2.97981	3.35582	3.5174	SL2.50ch02	54221641	54222370	gene:Solyc02g093320.2	-	1.88438	2.17828	1.15951	1.2523	1.38425	1.41336	0.879935
SL2.50ch02	36921574	36921829	XLOC_030371	+	0.315823	0.43575	0	0	0	0	SL2.50ch02	36929571	36934461	gene:Solyc02g065790.2	+	4.35153	4.36495	3.45255	3.58211	3.89527	3.89366	0.874533
SL2.50ch01	45227	46772	XLOC_003835	+	2.22368	2.71618	3.40083	4.48436	3.66174	3.78178	SL2.50ch01	47011	54276	gene:Solyc01g005030.2	+	6.4249	6.48619	6.722	7.0155	6.61139	6.58959	0.873443
SL2.50ch04	33262021	33262256	XLOC_068671	-	0.526026	0.656402	0.0731176	0	0	0	SL2.50ch04	33249282	33258886	gene:Solyc04g045430.2	-	6.07645	6.19407	5.72723	5.90169	5.55018	5.79394	0.866382
SL2.50ch06	43072900	43075008	XLOC_093571	+	1.85214	1.5381	2.71198	2.74231	3.55283	3.28299	SL2.50ch06	43078985	43083284	gene:Solyc06g069330.2	+	4.69831	4.86136	5.36104	5.47569	5.3932	5.41241	0.859037
SL2.50ch05	3579932	3580580	XLOC_081616	-	2.49818	2.42557	3.62477	2.90775	3.30674	3.28299	SL2.50ch05	3585340	3586281	gene:Solyc05g009420.1	-	5.06112	4.6867	6.80095	6.92669	6.7119	6.52156	0.849895
SL2.50ch01	13953012	13956411	nonstrand_XLOC_003544	-	2.13842	1.9821	1.43409	1.13802	1.52601	1.38866	SL2.50ch01	13950474	13950905	gene:Solyc01g014470.1	-	2.71084	3.16496	2.18499	2.11555	2.1787	2.04236	0.848963
SL2.50ch12	1342511	1343442	nonstrand_XLOC_038175	-	1.25505	1.31091	1.34612	2.16869	2.07748	1.77654	SL2.50ch12	1339136	1341924	gene:Solyc12g006920.1	-	4.38007	4.32996	4.8992	5.02804	5.26096	4.92879	0.828659
SL2.50ch05	338175	338795	XLOC_073119	+	0.860557	1.18232	1.15951	0.921716	2.48569	2.01787	SL2.50ch05	341827	347358	gene:Solyc05g005460.2	+	6.06243	6.52205	6.80295	5.97625	7.14918	6.67721	0.82217
SL2.50ch08	29098422	29100941	XLOC_119083	+	2.51942	2.42529	0.92483	0.921592	0.918009	1.38555	SL2.50ch08	29087926	29094335	gene:Solyc08g023280.2	+	3.55677	3.9763	2.77834	3.2412	2.65333	2.58272	0.795574
SL2.50ch11	55855555	55859174	nonstrand_XLOC_035213	+	1.09898	1.5381	1.94606	1.88092	2.58121	2.44259	SL2.50ch11	55862337	55866094	gene:Solyc11g072630.1	+	3.52645	4.24129	6.02588	5.11184	5.32859	5.35737	0.775148
SL2.50ch03	57560393	57561995	XLOC_054622	-	0	0	5.58383	7.19753	5.96932	6.54423	SL2.50ch03	57560221	57560373	gene:Solyc03g095880.1	-	0	0	0.387864	0.406237	0.205852	0.0966871	0.770072
SL2.50ch03	67391403	67392412	XLOC_056289	-	2.1192	2.42557	2.93202	3.27795	2.91037	3.10847	SL2.50ch03	67401415	67418921	gene:Solyc03g118530.2	-	6.60736	6.54947	6.67922	7.0854	7.10406	7.37839	0.763676
SL2.50ch11	17722636	17726702	nonstrand_XLOC_034596	+	0	0	0.107171	0	0.385965	0.50171	SL2.50ch11	17716423	17718460	gene:Solyc11g051160.1	+	8.11483	8.10873	8.76307	9.2077	9.5809	9.35166	0.737476
SL2.50ch09	741376	742954	XLOC_139625	-	1.30354	1.08975	3.20964	3.13839	3.95946	2.54808	SL2.50ch09	732671	734752	gene:Solyc09g007090.2	-	4.31652	4.20313	4.4729	4.81538	4.80302	4.96766	0.718934
SL2.50ch03	22095401	22119150	nonstrand_XLOC_011387	-	5.72224	5.96839	3.94374	4.35797	4.18197	4.88079	SL2.50ch03	22111177	22114548	gene:Solyc03g053110.2	-	6.73327	6.75937	6.25145	5.9385	5.29235	5.68348	0.716823
SL2.50ch11	6328502	6328886	XLOC_164995	+	0	0	0.107171	0.112775	0.468237	0.570663	SL2.50ch11	6320973	6322514	gene:Solyc11g013330.1	+	2.76378	2.74682	6.77172	7.01096	6.86115	7.35109	0.697216
SL2.50ch03	64108555	64110184	XLOC_055641	-	4.05851	3.81939	4.60677	4.6709	4.53843	4.21232	SL2.50ch03	64110442	64118342	gene:Solyc03g114070.2	-	2.1192	2.56964	3.56962	3.44881	3.75482	3.87333	0.692744
SL2.50ch09	201886	206052	nonstrand_XLOC_029318	-	0.574766	0.276868	0	0	0	0	SL2.50ch09	207702	211188	gene:Solyc09g005270.2	-	4.92828	5.014	4.78682	4.76881	4.54318	4.42742	0.673325
SL2.50ch10	2631942	2633163	XLOC_156646	-	0.451133	0.786032	1.28396	1.63839	2.83744	2.88532	SL2.50ch10	2620774	2624112	gene:Solyc10g008500.2	-	4.44094	4.53697	5.71245	5.73331	5.47756	5.48789	0.657569
SL2.50ch07	66916514	66916913	XLOC_108232	+	0.315823	0.769965	0	0	0	0	SL2.50ch07	66917517	66921066	gene:Solyc07g064970.2	+	6.85619	7.02924	6.72516	6.9063	6.17471	6.27528	0.62048
SL2.50ch02	53652920	53653651	XLOC_033432	+	3.93314	4.42775	3.84204	4.9505	5.15005	5.48342	SL2.50ch02	53660258	53667092	gene:Solyc02g092640.2	+	6.99274	6.98976	7.45856	7.74763	7.55483	7.57947	0.619504
SL2.50ch01	91248453	91252589	XLOC_025510	-	0.794225	0.450943	0.622698	1.98747e-05	2.15871e-05	2.13853e-05	SL2.50ch01	91255666	91256297	gene:Solyc01g102440.2	-	0.407402	0.709031	0.206928	0.21737	0	0	0.606563
SL2.50ch01	95390790	95393003	nonstrand_XLOC_005059	-	4.12071	4.1976	4.51243	4.59042	4.67461	4.58572	SL2.50ch01	95393108	95394725	gene:Solyc01g108010.2	-	4.98513	5.04207	4.82264	5.25387	5.32859	5.54255	0.562976
SL2.50ch09	1114447	1115526	XLOC_139698	-	2.49818	2.36761	1.97465	3.31378	3.54337	3.76716	SL2.50ch09	1106574	1110425	gene:Solyc09g007530.2	-	6.7076	6.72034	7.20849	7.40208	7.08463	7.32824	0.527025
SL2.50ch09	3378219	3379609	XLOC_140088	-	2.84792	3.05907	1.79395	2.29357	2.67081	2.67955	SL2.50ch09	3372431	3376679	gene:Solyc09g009890.2	-	6.66764	6.63896	6.2775	6.25033	6.10891	6.17504	0.499157
SL2.50ch07	40995606	40996883	XLOC_112713	-	2.57918	2.32763	2.79447	3.02767	3.05049	3.2413	SL2.50ch07	40981937	40987085	gene:Solyc07g032740.2	-	6.82948	7.00249	7.63737	7.58791	7.25582	7.16712	0.46311
SL2.50ch03	62666591	62667410	XLOC_055380	-	0.113132	0.0983156	3.48272	4.76881	4.88393	4.97086	SL2.50ch03	62658000	62660601	gene:Solyc03g112160.2	-	5.26768	5.24886	5.69108	5.72225	5.3008	5.2797	0.418734
SL2.50ch01	1915398	1915977	XLOC_015567	-	0	0	0	0	0.298718	0.353053	SL2.50ch01	1903993	1908309	gene:Solyc01g007740.2	-	6.94292	6.95246	7.3516	7.35986	7.25074	7.30945	0.347771
SL2.50ch08	65395466	65400123	XLOC_130576	-	4.73326	4.75246	5.3536	5.06725	4.96279	5.11275	SL2.50ch08	65391534	65394345	gene:Solyc08g082690.2	-	5.63516	5.4391	5.91778	5.68625	5.07655	4.86159	0.175008
SL2.50ch02	54820600	54826557	XLOC_033659	+	2.71414	2.06826	2.72554	3.25698	3.42367	3.02534	SL2.50ch02	54817695	54817904	gene:Solyc02g094220.1	+	2.81485	3.05907	3.81067	3.78294	2.89558	3.01259	0.104262
SL2.50ch04	2230781	2231248	XLOC_057397	+	0	0.190357	0.62274	0.649976	0.106594	0.570663	SL2.50ch04	2212040	2228571	gene:Solyc04g008610.2	+	6.04114	5.98027	5.7889	6.29882	6.4911	6.72715	0.104142
SL2.50ch02	53591894	53592236	XLOC_040008	-	1.25505	1.46627	0.824676	1.34756	1.96863	1.99297	SL2.50ch02	53595367	53600665	gene:Solyc02g092530.2	-	4.4571	4.69458	3.35807	3.73088	3.66174	3.50182	-0.0652527
SL2.50ch02	54219769	54221355	XLOC_033548	+	2.96142	3.23279	1.89244	2.60007	2.41557	2.96504	SL2.50ch02	54229556	54236842	gene:Solyc02g093330.2	+	1.71548	2.51728	2.71198	3.50155	4.76283	4.27564	-0.195525
SL2.50ch08	2565441	2572218	nonstrand_XLOC_026579	-	3.42102	4.49645	4.34029	3.65081	4.62722	4.92213	SL2.50ch08	2580112	2582839	gene:Solyc08g008100.2	-	5.94337	5.47276	3.67692	3.4538	4.32801	4.30472	-0.207806
SL2.50ch06	43319854	43323385	XLOC_099712	-	2.6513	2.51114	1.64869	1.84872	2.8035	2.59932	SL2.50ch06	43332332	43337684	gene:Solyc06g069580.2	-	3.90984	4.12948	3.73749	2.84384	2.2502	1.77654	-0.272124
SL2.50ch05	3467758	3469514	nonstrand_XLOC_017542	-	0	0	0.590421	0.551601	0.269959	0	SL2.50ch05	3477308	3482473	gene:Solyc05g009330.2	-	4.44094	4.4512	3.56962	3.15165	3.11576	2.61573	-0.31858
SL2.50ch05	40170702	40172465	XLOC_077832	+	3.27005	3.55949	3.1229	3.25356	3.93198	4.05276	SL2.50ch05	40181138	40182313	gene:Solyc05g026240.1	+	4.0082	4.1976	2.20925	1.60058	1.91097	1.45042	-0.322433
SL2.50ch10	65028707	65032778	XLOC_163733	-	5.75985	5.80027	7.05297	6.54605	6.24056	6.22269	SL2.50ch10	65024279	65026420	gene:Solyc10g086060.1	-	5.49606	5.17192	4.83048	4.39241	4.47517	4.24959	-0.492648
SL2.50ch01	69362776	69363004	XLOC_010852	+	0.218034	0	0.760454	0.406237	0.106594	0.353053	SL2.50ch01	69358551	69360345	gene:Solyc01g060030.2	+	6.65017	6.76966	6.18113	6.03825	6.21547	6.17227	-0.613267
SL2.50ch12	2412462	2413159	XLOC_186357	-	2.63708	2.68488	2.67761	2.45202	2.05103	2.04236	SL2.50ch12	2419442	2430753	gene:Solyc12g009100.1	-	3.1292	3.20964	3.51227	3.75714	3.62634	3.6995	-0.671382
SL2.50ch08	2565460	2570405	XLOC_123797	-	3.76115	1.50679	4.57579	5.09415	3.71125	3.66664	SL2.50ch08	2580112	2582839	gene:Solyc08g008100.2	-	5.94337	5.47276	3.67692	3.4538	4.32801	4.30472	-0.69818
SL2.50ch11	32032219	32032760	XLOC_174581	-	0.407402	0.578852	0.387864	0.406237	0	0.0966871	SL2.50ch11	32035954	32044212	gene:Solyc11g044910.1	-	1.71548	1.39068	6.45791	6.69839	7.16854	6.79985	-0.698952
SL2.50ch07	61947841	61953651	nonstrand_XLOC_024305	-	7.52724	7.5286	6.67705	6.38493	5.77418	5.94345	SL2.50ch07	61945232	61947115	gene:Solyc07g053520.1	-	1.97697	1.79423	1.47177	2.16869	2.54376	2.75556	-0.699208
SL2.50ch05	7116774	7118223	nonstrand_XLOC_017719	-	0.94763	0.452314	0	0	0.553891	0.425668	SL2.50ch05	7123897	7132363	gene:Solyc05g013820.2	-	6.79921	6.75655	7.79045	7.51861	7.45306	7.49218	-0.733123
SL2.50ch05	7117728	7118150	XLOC_082189	-	3.53272	3.74378	3.13562	3.11149	2.63379	2.69583	SL2.50ch05	7123897	7132363	gene:Solyc05g013820.2	-	6.79921	6.75655	7.79045	7.51861	7.45306	7.49218	-0.745913
SL2.50ch12	4710219	4711512	XLOC_186716	-	0	0	0.206928	0.112775	0.385965	0.570663	SL2.50ch12	4705140	4706523	gene:Solyc12g013900.1	-	6.25809	5.73491	5.42199	3.63971	3.67912	3.51936	-0.749359
SL2.50ch06	42537056	42537361	XLOC_093463	+	0.574773	0.578852	0	0.112775	0	0	SL2.50ch06	42526790	42528052	gene:Solyc06g068610.1	+	2.17238	2.17828	2.32479	2.77695	2.95385	2.97493	-0.776126
SL2.50ch09	66989223	66990614	XLOC_138526	+	2.34446	1.9603	2.81042	3.31378	3.68773	4.12904	SL2.50ch09	66984151	66985691	gene:Solyc09g075210.2	+	12.682	12.6867	10.8034	11.0245	10.9829	11.0221	-0.795755
SL2.50ch10	62858805	62859944	XLOC_155613	+	1.88438	2.17828	3.03061	3.04199	2.44563	2.79932	SL2.50ch10	62853083	62856238	gene:Solyc10g081910.1	+	4.40805	4.21414	2.94652	2.14237	2.29598	2.22457	-0.803161
SL2.50ch06	47366936	47368001	XLOC_094451	+	3.04615	2.9448	2.30241	1.97343	2.48569	2.38632	SL2.50ch06	47373535	47377660	gene:Solyc06g076250.2	+	3.85396	3.63514	4.12311	4.17587	4.17183	4.2177	-0.824935
SL2.50ch12	65683925	65684544	XLOC_185630	+	0.72473	0.43575	2.27968	1.52107	2.15405	2.13634	SL2.50ch12	65692682	65699727	gene:Solyc12g097030.1	+	4.23136	4.1696	3.7786	3.85766	3.45534	3.85962	-0.850024
SL2.50ch03	52316489	52317220	XLOC_053896	-	0.113132	0	0.760454	0.406237	1.10451	1.29609	SL2.50ch03	52318231	52324618	gene:Solyc03g082380.2	-	7.90598	8.08307	7.18269	7.43499	7.25654	7.31386	-0.850611
SL2.50ch06	42640420	42641345	XLOC_093485	+	2.3211	2.30722	0.548617	0	0.298718	0.187299	SL2.50ch06	42643385	42647620	gene:Solyc06g068820.2	+	3.00277	3.1986	4.16091	3.73969	3.88782	3.81057	-0.871569
SL2.50ch10	60142484	60143337	XLOC_155091	+	1.52416	1.87965	2.23311	2.03197	2.34034	2.53175	SL2.50ch10	60133442	60136891	gene:Solyc10g078300.1	+	7.72647	7.7798	6.91043	6.9591	6.75453	6.79985	-0.87187
SL2.50ch10	40374721	40376319	XLOC_152738	+	3.07177	3.05281	1.77001	1.46768	1.54386	1.45791	SL2.50ch10	40368462	40373427	gene:Solyc10g047290.1	+	4.96643	5.09958	5.56044	5.46776	5.52638	5.35737	-0.90368
SL2.50ch09	3248108	3249755	XLOC_140063	-	0.218034	0	0.62274	0.722858	0.821167	0.63647	SL2.50ch09	3250283	3254099	gene:Solyc09g009770.2	-	6.01408	5.81661	3.7623	3.62077	3.16593	2.71044	-0.91002
SL2.50ch09	13624370	13625139	XLOC_141464	-	1.6792	1.35135	2.64369	2.59478	2.56261	2.52123	SL2.50ch09	13621396	13623981	gene:Solyc09g018220.1	-	2.17238	2.01167	1.20848	1.56137	1.38425	1.45042	-0.911823
SL2.50ch12	66607921	66608754	XLOC_185816	+	2.78101	2.30722	3.40083	3.04199	4.02326	3.78903	SL2.50ch12	66601476	66603046	gene:Solyc12g099450.1	+	0.493513	0.509075	0.107171	0.314892	0	0	-0.961345
