# Supplementary material for: Genome-wide profiling of long non-coding RNAs from tomato and a comparison with mRNAs associated with the regulation of fruit ripening
Source: BMC Plant Biol. 2018 May 4;18:75. doi: 10.1186/s12870-018-1300-y (PMC5935960; doi:10.1186/s12870-018-1300-y)
Supplement: Supplementary file 10 — RT-PCR primer information and relative expression values. (XLSX 107 kb) [file 12870_2018_1300_MOESM10_ESM.xlsx]

## Sheet: Addition file 10
Chr	Start_nc	End_nc	Size/bp	Gene_nc	Strand		Primer	seq
SL2.50ch01	8701496	8704565	3069	nonstrand_XLOC_003477	-
							F	TGGCCTTGGGTAAGGTCCAT
							R	GCCGACAAGGCCACATCTAT
SL2.50ch01	89383238	89387892	4654	XLOC_025151	-
							F	CACAAAAAGTCACCCGTAGCA
							R	ATCCCGTACCTAGAGCCGTT
SL2.50ch02	35942911	35944077	1166	XLOC_030178	+
							F	AACACCACGGGGGCATATTT
							R	ATTGTCATGGTTTTGGCCGC
SL2.50ch02	22511677	22513348	1671	nonstrand_XLOC_005935	+
							F	CCCTTGTGAGTTGTGGGGTT
							R	TCTGACCCTCAAATTCGCCT
SL2.50ch03	60032394	60037437	5043	nonstrand_XLOC_011913	-
							F	TCGCCTGAAGCTGAAGTCTG
							R	CAACGGCAGCAAACATCCAA
SL2.50ch03	1758735	1762462	3727	nonstrand_XLOC_009380	+
							F	CGACCAAGTGGAAAGGGGAA
							R	GGATCTGCTTCCGGACTGTT
SL2.50ch07	55686697	55687025	328	XLOC_114013	-
							F	ACATCCTAGCAAACAACACCCA
							R	TGAAAGGCGTTAAGACAACCA
SL2.50ch07	23231443	23232005	562	XLOC_111085	-
							F	AAGCATTTTGCTGCACGAGT
							R	TGTAGTAACGCACATGGTGGA
SL2.50ch12	37908797	37909427	630	XLOC_190217	-
							F	TCTTCAGACCGTCAAAAGGCA
							R	CCCACACTAATTGCCCTGGA
